# Supplementary material for: Decoupling Redox Potentials and Excited State Energies in Substituted Chromium(III) Chromophores
Source: Chemistry. 2025 Sep 27;32(28):e02668. doi: 10.1002/chem.202502668 (PMC13411421; doi:10.1002/chem.202502668)
Supplement: Supplementary file 1 — Supporting Information [file CHEM-32-e02668-s001.zip]

Archive with 3 entries (3 files):
- ak006.cif
- Cartesian_coordinates_Cr_(tpeR).xyz
- checkcif.pdf
