# Supplementary material for: Decoupling Redox Potentials and Excited State Energies in Substituted Chromium(III) Chromophores
Source: Chemistry. 2025 Sep 27;32(28):e02668. doi: 10.1002/chem.202502668 (PMC13411421; doi:10.1002/chem.202502668)
Supplement: Supplementary file 1 — Supporting Information [file CHEM-32-e02668-s001.zip › ak006.cif]

# 1. SUBMISSION DETAILS

_publ_contact_author
;
       Prof. Dr. Katja Heinze
       Department of Chemistry
       Johannes Gutenberg University Mainz
       Duesbergweg 10-14
       55128 Mainz
       Germany
;
_publ_contact_author_phone        '049 6131 39-25886'
_publ_contact_author_fax          '049 6131 39-27277'
_publ_contact_author_email        katja.heinze@uni-mainz.de
_publ_requested_journal           '?'
_publ_requested_coeditor_name     '?'

#==============================================================================

# 2. TITLE AND AUTHOR LIST

_publ_section_title
;
'?'
;

_publ_section_abstract
;
'?'
;

loop_
_publ_author_name
        'Steven Sittel'
        'Alexandra K�nig'
        'Robert Naumann'
        'Christoph F�rster'
        'Katja Heinze'
_publ_author_address
;
Department of Chemistry
Johannes Gutenberg University Mainz
Duesbergweg 10-14
55128 Mainz
Germany
;
#==============================================================================     
data_ak006
 
_audit_creation_method            'SHELXL-2019/3'
_shelx_SHELXL_version_number      '2019/3'
_chemical_name_systematic         ?
_chemical_name_common             ?
_chemical_melting_point           ?
_chemical_formula_moiety          ?
_chemical_formula_sum
 'C20 H15 Cr F9 N3 O9 S3' 
_chemical_formula_weight          760.53

loop_
 _atom_type_symbol
 _atom_type_description
 _atom_type_scat_dispersion_real
 _atom_type_scat_dispersion_imag
 _atom_type_scat_source
 'C'  'C'   0.0033   0.0016
 'International Tables Vol C Tables 4.2.6.8 and 6.1.1.4'
 'H'  'H'   0.0000   0.0000
 'International Tables Vol C Tables 4.2.6.8 and 6.1.1.4'
 'N'  'N'   0.0061   0.0033
 'International Tables Vol C Tables 4.2.6.8 and 6.1.1.4'
 'O'  'O'   0.0106   0.0060
 'International Tables Vol C Tables 4.2.6.8 and 6.1.1.4'
 'F'  'F'   0.0171   0.0103
 'International Tables Vol C Tables 4.2.6.8 and 6.1.1.4'
 'S'  'S'   0.1246   0.1234
 'International Tables Vol C Tables 4.2.6.8 and 6.1.1.4'
 'Cr'  'Cr'   0.3209   0.6236
 'International Tables Vol C Tables 4.2.6.8 and 6.1.1.4'
 
_space_group_crystal_system       monoclinic
_space_group_IT_number            14
_space_group_name_H-M_alt         'P 21/c'
_space_group_name_Hall            '-P 2ybc'
 
_shelx_space_group_comment
;
The symmetry employed for this shelxl refinement is uniquely defined
by the following loop, which should always be used as a source of
symmetry information in preference to the above space-group names.
They are only intended as comments.
;
 
loop_
 _space_group_symop_operation_xyz
 'x, y, z'
 '-x, y+1/2, -z+1/2'
 '-x, -y, -z'
 'x, -y-1/2, z-1/2'
 
_cell_length_a                    10.781(2)
_cell_length_b                    13.484(3)
_cell_length_c                    18.923(4)
_cell_angle_alpha                 90
_cell_angle_beta                  102.31(3)
_cell_angle_gamma                 90
_cell_volume                      2687.8(10)
_cell_formula_units_Z             4
_cell_measurement_temperature     120(2)
_cell_measurement_reflns_used    32286
_cell_measurement_theta_min      2.45
_cell_measurement_theta_max      28.50

_exptl_crystal_description       'needle'
_exptl_crystal_colour            'red'
_exptl_crystal_density_meas       ?
_exptl_crystal_density_method     ?
_exptl_crystal_density_diffrn     1.879          
_exptl_crystal_F_000              1524
_exptl_transmission_factor_min    ?
_exptl_transmission_factor_max    ?
_exptl_crystal_size_max           0.900
_exptl_crystal_size_mid           0.380
_exptl_crystal_size_min           0.070
_exptl_absorpt_coefficient_mu     0.778
_shelx_estimated_absorpt_T_min    0.541
_shelx_estimated_absorpt_T_max    0.948
_exptl_absorpt_correction_type    multi-scan
_exptl_absorpt_correction_T_min   0.84693
_exptl_absorpt_correction_T_max   1.20201
_exptl_absorpt_process_details
;
MULABS
R. H. Blessing, Acta Crystallogr. A 1995, 51, 33-38.
with PLATON
A. L. Spek, Acta Crystallogr. D 2009, 65, 148-155.
;
_exptl_absorpt_special_details    ?
_diffrn_ambient_temperature       120(2)
_diffrn_radiation_wavelength      0.71073
_diffrn_radiation_type            MoK\a
_diffrn_source                    ?
_diffrn_measurement_device_type    'STOE IPDS 2T'
_diffrn_measurement_method       'rotation method, \w scans'
_diffrn_detector_area_resol_mean  ?
_diffrn_reflns_number             32444
_diffrn_reflns_av_unetI/netI      0.0325
_diffrn_reflns_av_R_equivalents   0.0613
_diffrn_reflns_limit_h_min        -14
_diffrn_reflns_limit_h_max        14
_diffrn_reflns_limit_k_min        -17
_diffrn_reflns_limit_k_max        17
_diffrn_reflns_limit_l_min        -25
_diffrn_reflns_limit_l_max        24
_diffrn_reflns_theta_min          2.454
_diffrn_reflns_theta_max          28.129
_diffrn_reflns_theta_full         25.242
_diffrn_measured_fraction_theta_max   0.990
_diffrn_measured_fraction_theta_full  0.999
_diffrn_reflns_Laue_measured_fraction_max    0.990
_diffrn_reflns_Laue_measured_fraction_full   0.999
_diffrn_reflns_point_group_measured_fraction_max   0.990
_diffrn_reflns_point_group_measured_fraction_full  0.999
_reflns_number_total              6505
_reflns_number_gt                 5368
_reflns_threshold_expression      'I > 2\s(I)'
_reflns_Friedel_coverage          0.000
_reflns_Friedel_fraction_max      .
_reflns_Friedel_fraction_full     .
 
_reflns_special_details
;
 Reflections were merged by SHELXL according to the crystal
 class for the calculation of statistics and refinement.
 
 _reflns_Friedel_fraction is defined as the number of unique
 Friedel pairs measured divided by the number that would be
 possible theoretically, ignoring centric projections and
 systematic absences.
;
 
_computing_data_collection        
;
X-Area WinXpose 2.0.25.0 (STOE, 2022)
;
_computing_cell_refinement
;
X-Area Recipe 1.37.0.0 (STOE, 2021)
;
_computing_data_reduction
;
X-Area Integrate 2.5.3.0 (STOE, 2021)
X-Area X-Red 2.3.0.0 (STOE, 2021) 
;
_computing_structure_solution   'SHELXT-2018/2 (Sheldrick, 2018)'
_computing_structure_refinement 'SHELXL-2019/2 (Sheldrick, 2019)'
_computing_molecular_graphics     ?
_computing_publication_material   ?
_refine_special_details           ?
_refine_ls_structure_factor_coef  Fsqd
_refine_ls_matrix_type            full
_refine_ls_weighting_scheme       calc
_refine_ls_weighting_details
'w=1/[\s^2^(Fo^2^)+(0.0538P)^2^+2.4020P] where P=(Fo^2^+2Fc^2^)/3'
_atom_sites_solution_primary      ?
_atom_sites_solution_secondary    ?
_atom_sites_solution_hydrogens    geom
_refine_ls_hydrogen_treatment     constr
_refine_ls_extinction_method      none
_refine_ls_extinction_coef        .
_refine_ls_number_reflns          6505
_refine_ls_number_parameters      553
_refine_ls_number_restraints      682
_refine_ls_R_factor_all           0.0522
_refine_ls_R_factor_gt            0.0398
_refine_ls_wR_factor_ref          0.1075
_refine_ls_wR_factor_gt           0.1002
_refine_ls_goodness_of_fit_ref    1.064
_refine_ls_restrained_S_all       1.017
_refine_ls_shift/su_max           0.001
_refine_ls_shift/su_mean          0.000
 
loop_
 _atom_site_label
 _atom_site_type_symbol
 _atom_site_fract_x
 _atom_site_fract_y
 _atom_site_fract_z
 _atom_site_U_iso_or_equiv
 _atom_site_adp_type
 _atom_site_occupancy
 _atom_site_site_symmetry_order  
 _atom_site_calc_flag
 _atom_site_refinement_flags_posn
 _atom_site_refinement_flags_adp
 _atom_site_refinement_flags_occupancy
 _atom_site_disorder_assembly
 _atom_site_disorder_group
Cr1 Cr 0.70111(3) 0.24159(2) 0.42707(2) 0.01339(9) Uani 1 1 d . . . . .
S3 S 1.01428(5) 0.24057(4) 0.50329(3) 0.01960(13) Uani 1 1 d . . . . .
F7 F 0.93551(18) 0.29015(15) 0.61911(9) 0.0455(5) Uani 1 1 d . . . . .
F8 F 1.13165(17) 0.24789(13) 0.63819(9) 0.0434(4) Uani 1 1 d . . . . .
F9 F 0.98550(18) 0.13650(13) 0.61500(9) 0.0431(4) Uani 1 1 d . . . . .
O7 O 0.88027(15) 0.22095(14) 0.47229(9) 0.0252(4) Uani 1 1 d . . . . .
O8 O 1.09380(17) 0.16219(15) 0.48773(11) 0.0324(4) Uani 1 1 d . . . . .
O9 O 1.05320(18) 0.33976(14) 0.49406(10) 0.0329(4) Uani 1 1 d . . . . .
N1 N 0.67618(16) 0.34677(13) 0.49900(9) 0.0153(3) Uani 1 1 d . . . . .
N2 N 0.66016(16) 0.14037(13) 0.49824(9) 0.0149(3) Uani 1 1 d . . . . .
N3 N 0.51206(17) 0.25423(13) 0.38750(10) 0.0158(4) Uani 1 1 d . . . . .
C1 C 0.7591(2) 0.42262(16) 0.51289(12) 0.0187(4) Uani 1 1 d . . . . .
H1 H 0.827057 0.425459 0.488210 0.022 Uiso 1 1 calc R U . . .
C2 C 0.7485(2) 0.49621(17) 0.56175(12) 0.0219(5) Uani 1 1 d . . . . .
H2 H 0.808141 0.548958 0.571034 0.026 Uiso 1 1 calc R U . . .
C3 C 0.6484(2) 0.49121(17) 0.59700(12) 0.0223(5) Uani 1 1 d . . . . .
H3 H 0.638651 0.540819 0.631056 0.027 Uiso 1 1 calc R U . . .
C4 C 0.5626(2) 0.41362(16) 0.58237(12) 0.0195(4) Uani 1 1 d . . . . .
H4 H 0.493581 0.409939 0.606208 0.023 Uiso 1 1 calc R U . . .
C5 C 0.5778(2) 0.34135(16) 0.53282(11) 0.0157(4) Uani 1 1 d . . . . .
C6 C 0.4871(2) 0.25237(15) 0.51408(11) 0.0149(4) Uani 1 1 d . . . . .
C7 C 0.3819(2) 0.25761(17) 0.55720(12) 0.0200(4) Uani 1 1 d . . . . .
H7A H 0.332068 0.318234 0.544262 0.030 Uiso 1 1 calc R U . . .
H7B H 0.419970 0.258248 0.609073 0.030 Uiso 1 1 calc R U . . .
H7C H 0.326286 0.199681 0.545822 0.030 Uiso 1 1 calc R U . . .
C8 C 0.4300(2) 0.25440(15) 0.43224(12) 0.0149(4) Uani 1 1 d . . . . .
C9 C 0.2999(2) 0.25752(15) 0.40398(13) 0.0188(4) Uani 1 1 d . . . . .
H9 H 0.241957 0.255986 0.435386 0.023 Uiso 1 1 calc R U . . .
C10 C 0.2552(2) 0.26289(17) 0.32948(13) 0.0226(5) Uani 1 1 d . . . . .
H10 H 0.166464 0.264600 0.309689 0.027 Uiso 1 1 calc R U . . .
C11 C 0.3407(2) 0.26571(18) 0.28441(13) 0.0249(5) Uani 1 1 d . . . . .
H11 H 0.311850 0.270992 0.233490 0.030 Uiso 1 1 calc R U . . .
C12 C 0.4689(2) 0.26070(17) 0.31501(12) 0.0210(4) Uani 1 1 d . . . . .
H12 H 0.528233 0.261824 0.284425 0.025 Uiso 1 1 calc R U . . .
C13 C 0.56461(19) 0.15670(15) 0.53350(11) 0.0148(4) Uani 1 1 d . . . . .
C14 C 0.5426(2) 0.09049(17) 0.58504(12) 0.0193(4) Uani 1 1 d . . . . .
H14 H 0.474554 0.101202 0.608857 0.023 Uiso 1 1 calc R U . . .
C15 C 0.6204(2) 0.00821(17) 0.60183(12) 0.0211(4) Uani 1 1 d . . . . .
H15 H 0.606777 -0.037281 0.637747 0.025 Uiso 1 1 calc R U . . .
C16 C 0.7178(2) -0.00732(17) 0.56610(12) 0.0211(4) Uani 1 1 d . . . . .
H16 H 0.772329 -0.063121 0.577147 0.025 Uiso 1 1 calc R U . . .
C17 C 0.7342(2) 0.05997(16) 0.51409(12) 0.0180(4) Uani 1 1 d . . . . .
H17 H 0.800011 0.049115 0.488633 0.022 Uiso 1 1 calc R U . . .
C20 C 1.0162(2) 0.2280(2) 0.59976(14) 0.0275(5) Uani 1 1 d . . . . .
S1 S 0.79957(6) 0.36030(5) 0.30138(3) 0.02100(16) Uani 0.924(2) 1 d D U P A 1
F1 F 0.70604(19) 0.53928(14) 0.30195(12) 0.0478(5) Uani 0.924(2) 1 d D U P A 1
F2 F 0.8950(2) 0.52227(15) 0.36571(11) 0.0504(6) Uani 0.924(2) 1 d D U P A 1
F3 F 0.8632(3) 0.5273(2) 0.24944(15) 0.0456(6) Uani 0.924(2) 1 d D U P A 1
O1 O 0.7372(2) 0.34851(15) 0.36401(13) 0.0216(7) Uani 0.924(2) 1 d D U P A 1
O2 O 0.7142(2) 0.33953(16) 0.23431(10) 0.0342(5) Uani 0.924(2) 1 d D U P A 1
O3 O 0.92507(19) 0.32172(16) 0.31366(11) 0.0326(5) Uani 0.924(2) 1 d D U P A 1
C18 C 0.8168(3) 0.4950(2) 0.30496(16) 0.0308(6) Uani 0.924(2) 1 d D U P A 1
S1A S 0.7003(7) 0.4385(7) 0.3177(4) 0.039(3) Uani 0.076(2) 1 d D U P A 2
F1A F 0.9465(8) 0.4628(19) 0.3425(9) 0.065(7) Uani 0.076(2) 1 d D U P A 2
F2A F 0.8670(16) 0.3875(13) 0.2431(10) 0.077(8) Uani 0.076(2) 1 d D U P A 2
F3A F 0.8427(17) 0.5453(12) 0.2520(12) 0.053(9) Uani 0.076(2) 1 d D U P A 2
O1A O 0.7404(15) 0.3478(12) 0.3618(11) 0.036(9) Uani 0.076(2) 1 d D U P A 2
O2A O 0.6867(15) 0.5218(11) 0.3620(10) 0.067(8) Uani 0.076(2) 1 d D U P A 2
O3A O 0.6059(10) 0.4208(18) 0.2541(6) 0.079(10) Uani 0.076(2) 1 d D U P A 2
C18A C 0.8477(9) 0.4595(9) 0.2872(6) 0.040(5) Uani 0.076(2) 1 d D U P A 2
S2 S 0.70264(5) 0.04664(4) 0.31476(3) 0.02101(14) Uani 0.9828(12) 1 d D U P A 1
F4 F 0.84490(17) 0.11911(13) 0.23182(9) 0.0370(4) Uani 0.9828(12) 1 d D U P A 1
F5 F 0.86196(15) -0.03786(12) 0.24847(9) 0.0331(4) Uani 0.9828(12) 1 d D U P A 1
F6 F 0.94774(14) 0.06167(13) 0.33386(9) 0.0334(4) Uani 0.9828(12) 1 d D U P A 1
O4 O 0.71353(17) 0.14263(13) 0.35236(9) 0.0247(4) Uani 0.9828(12) 1 d D U P A 1
O5 O 0.60080(18) 0.04383(18) 0.25307(11) 0.0407(5) Uani 0.9828(12) 1 d D U P A 1
O6 O 0.71613(19) -0.03619(14) 0.36285(11) 0.0332(4) Uani 0.9828(12) 1 d D U P A 1
C19 C 0.8489(2) 0.04831(18) 0.28061(13) 0.0228(4) Uani 0.9828(12) 1 d D U P A 1
S2A S 0.6997(14) 0.1108(12) 0.2895(9) 0.028(3) Uani 0.0172(12) 1 d D U P A 2
F4A F 0.567(2) -0.0489(13) 0.298(2) 0.034(5) Uani 0.0172(12) 1 d D U P A 2
F5A F 0.483(2) 0.051(3) 0.2137(10) 0.037(7) Uani 0.0172(12) 1 d D U P A 2
F6A F 0.4813(19) 0.087(2) 0.3244(14) 0.040(8) Uani 0.0172(12) 1 d D U P A 2
O4A O 0.706(3) 0.164(2) 0.3581(11) 0.025(3) Uani 0.0172(12) 1 d D U P A 2
O5A O 0.7944(15) 0.0362(18) 0.294(2) 0.027(4) Uani 0.0172(12) 1 d D U P A 2
O6A O 0.681(3) 0.175(2) 0.2283(11) 0.031(7) Uani 0.0172(12) 1 d D U P A 2
C19A C 0.5484(14) 0.0460(13) 0.2817(9) 0.031(3) Uani 0.0172(12) 1 d D U P A 2
 
loop_
 _atom_site_aniso_label
 _atom_site_aniso_U_11
 _atom_site_aniso_U_22
 _atom_site_aniso_U_33
 _atom_site_aniso_U_23
 _atom_site_aniso_U_13
 _atom_site_aniso_U_12
Cr1 0.01161(16) 0.01696(17) 0.01181(16) 0.00067(12) 0.00299(11) -0.00037(12)
S3 0.0118(2) 0.0254(3) 0.0217(3) -0.0001(2) 0.00381(19) -0.0008(2)
F7 0.0527(11) 0.0613(12) 0.0248(8) 0.0007(8) 0.0132(7) 0.0244(10)
F8 0.0362(9) 0.0514(11) 0.0326(9) -0.0042(7) -0.0150(7) 0.0016(8)
F9 0.0513(10) 0.0423(10) 0.0324(9) 0.0136(7) 0.0015(7) -0.0047(8)
O7 0.0144(7) 0.0367(10) 0.0233(8) 0.0065(7) 0.0012(6) -0.0008(7)
O8 0.0219(9) 0.0371(10) 0.0390(10) -0.0074(8) 0.0085(7) 0.0060(8)
O9 0.0338(10) 0.0299(10) 0.0358(10) 0.0001(8) 0.0094(8) -0.0107(8)
N1 0.0151(8) 0.0156(8) 0.0145(8) 0.0009(6) 0.0018(6) -0.0002(7)
N2 0.0149(8) 0.0155(8) 0.0139(8) 0.0000(6) 0.0023(6) -0.0008(7)
N3 0.0146(8) 0.0180(9) 0.0138(8) -0.0004(6) 0.0007(6) -0.0001(7)
C1 0.0187(10) 0.0183(10) 0.0183(10) 0.0018(8) 0.0024(8) -0.0021(8)
C2 0.0260(11) 0.0167(10) 0.0208(11) 0.0008(8) -0.0002(9) -0.0042(9)
C3 0.0326(13) 0.0163(10) 0.0174(10) -0.0018(8) 0.0036(9) -0.0004(9)
C4 0.0229(11) 0.0184(10) 0.0177(10) 0.0000(8) 0.0052(8) 0.0014(8)
C5 0.0156(9) 0.0161(9) 0.0148(9) 0.0010(8) 0.0022(7) 0.0002(8)
C6 0.0146(9) 0.0160(10) 0.0146(9) -0.0005(7) 0.0042(7) 0.0006(7)
C7 0.0175(10) 0.0233(11) 0.0211(11) -0.0006(8) 0.0082(8) 0.0001(8)
C8 0.0131(9) 0.0128(9) 0.0181(10) -0.0001(7) 0.0018(7) 0.0009(7)
C9 0.0140(10) 0.0150(10) 0.0270(12) 0.0016(8) 0.0037(8) -0.0002(8)
C10 0.0162(10) 0.0207(11) 0.0275(12) 0.0003(9) -0.0028(9) 0.0000(8)
C11 0.0218(11) 0.0290(12) 0.0205(11) -0.0006(9) -0.0035(9) 0.0002(9)
C12 0.0199(11) 0.0272(12) 0.0140(10) -0.0002(8) -0.0004(8) 0.0012(9)
C13 0.0135(9) 0.0161(9) 0.0140(9) -0.0007(7) 0.0012(7) -0.0013(7)
C14 0.0204(10) 0.0204(10) 0.0176(10) 0.0001(8) 0.0051(8) -0.0025(8)
C15 0.0265(11) 0.0176(10) 0.0186(10) 0.0024(8) 0.0035(8) -0.0033(9)
C16 0.0236(11) 0.0157(10) 0.0224(11) 0.0015(8) 0.0014(9) 0.0018(8)
C17 0.0169(10) 0.0181(10) 0.0184(10) -0.0009(8) 0.0027(8) 0.0011(8)
C20 0.0249(12) 0.0329(13) 0.0225(11) 0.0025(10) 0.0000(9) 0.0056(10)
S1 0.0219(3) 0.0241(3) 0.0184(3) 0.0053(2) 0.0076(2) 0.0001(2)
F1 0.0466(11) 0.0279(9) 0.0759(15) 0.0171(9) 0.0285(10) 0.0112(8)
F2 0.0657(14) 0.0330(10) 0.0477(11) 0.0005(9) 0.0014(10) -0.0189(10)
F3 0.0489(13) 0.0432(12) 0.0512(15) 0.0234(11) 0.0256(11) -0.0050(11)
O1 0.0259(17) 0.0213(11) 0.0200(14) 0.0069(12) 0.0103(13) -0.0009(12)
O2 0.0408(12) 0.0417(12) 0.0185(9) 0.0033(8) 0.0027(8) -0.0040(9)
O3 0.0257(10) 0.0381(11) 0.0371(11) 0.0075(9) 0.0136(8) 0.0074(8)
C18 0.0343(15) 0.0262(14) 0.0341(15) 0.0096(11) 0.0122(12) -0.0034(11)
S1A 0.026(4) 0.067(6) 0.025(4) 0.007(4) 0.005(3) -0.002(4)
F1A 0.039(9) 0.081(18) 0.071(13) 0.026(12) 0.001(10) -0.015(12)
F2A 0.102(19) 0.060(12) 0.089(15) -0.012(12) 0.067(13) 0.007(14)
F3A 0.07(2) 0.046(12) 0.047(17) 0.007(11) 0.020(14) 0.004(12)
O1A 0.023(18) 0.055(15) 0.028(17) -0.011(15) 0.001(14) -0.010(14)
O2A 0.08(2) 0.074(15) 0.048(15) 0.010(13) 0.027(14) 0.030(15)
O3A 0.049(13) 0.14(3) 0.038(13) 0.022(14) -0.006(13) -0.015(18)
C18A 0.038(10) 0.039(11) 0.046(11) -0.001(8) 0.012(8) 0.003(9)
S2 0.0199(3) 0.0247(3) 0.0200(3) -0.0050(2) 0.0080(2) -0.0025(2)
F4 0.0500(10) 0.0351(9) 0.0325(8) 0.0049(7) 0.0238(7) -0.0024(7)
F5 0.0369(9) 0.0309(8) 0.0358(8) -0.0114(6) 0.0173(7) 0.0019(7)
F6 0.0213(7) 0.0448(9) 0.0346(8) -0.0092(7) 0.0073(6) -0.0015(7)
O4 0.0306(9) 0.0229(8) 0.0228(8) -0.0045(6) 0.0106(7) 0.0037(7)
O5 0.0265(10) 0.0648(15) 0.0293(10) -0.0132(10) 0.0026(8) -0.0037(10)
O6 0.0423(11) 0.0255(9) 0.0372(10) 0.0029(8) 0.0205(8) -0.0030(8)
C19 0.0244(10) 0.0245(10) 0.0225(10) -0.0040(7) 0.0119(8) -0.0031(8)
S2A 0.030(4) 0.031(4) 0.026(4) -0.006(4) 0.010(4) 0.000(4)
F4A 0.033(10) 0.037(6) 0.031(10) -0.007(6) 0.005(9) -0.004(6)
F5A 0.033(11) 0.050(13) 0.029(7) -0.008(8) 0.007(7) -0.002(11)
F6A 0.039(12) 0.050(15) 0.035(12) -0.009(12) 0.014(11) 0.002(12)
O4A 0.027(6) 0.026(6) 0.023(5) -0.005(5) 0.010(5) 0.000(6)
O5A 0.030(6) 0.029(6) 0.026(8) 0.000(6) 0.017(6) -0.002(7)
O6A 0.043(13) 0.029(11) 0.024(8) -0.005(11) 0.011(9) 0.002(10)
C19A 0.029(6) 0.037(6) 0.028(6) -0.007(5) 0.008(5) -0.004(5)
 
_geom_special_details
;
 All esds (except the esd in the dihedral angle between two l.s. planes)
 are estimated using the full covariance matrix.  The cell esds are taken
 into account individually in the estimation of esds in distances, angles
 and torsion angles; correlations between esds in cell parameters are only
 used when they are defined by crystal symmetry.  An approximate (isotropic)
 treatment of cell esds is used for estimating esds involving l.s. planes.
;
 
loop_
 _geom_bond_atom_site_label_1
 _geom_bond_atom_site_label_2
 _geom_bond_distance
 _geom_bond_site_symmetry_2
 _geom_bond_publ_flag
Cr1 O4A 1.686(19) . ?
Cr1 O7 1.9586(17) . ?
Cr1 O1 1.9625(17) . ?
Cr1 O4 1.9692(17) . ?
Cr1 O1A 1.995(8) . ?
Cr1 N1 2.0231(18) . ?
Cr1 N3 2.0231(19) . ?
Cr1 N2 2.0311(18) . ?
S3 O9 1.4236(19) . ?
S3 O8 1.4306(19) . ?
S3 O7 1.4628(17) . ?
S3 C20 1.829(3) . ?
F7 C20 1.314(3) . ?
F8 C20 1.328(3) . ?
F9 C20 1.325(3) . ?
N1 C1 1.347(3) . ?
N1 C5 1.353(3) . ?
N2 C17 1.342(3) . ?
N2 C13 1.359(3) . ?
N3 C8 1.349(3) . ?
N3 C12 1.354(3) . ?
C1 C2 1.378(3) . ?
C2 C3 1.386(3) . ?
C3 C4 1.385(3) . ?
C4 C5 1.386(3) . ?
C5 C6 1.540(3) . ?
C6 C7 1.534(3) . ?
C6 C13 1.538(3) . ?
C6 C8 1.540(3) . ?
C8 C9 1.391(3) . ?
C9 C10 1.391(3) . ?
C10 C11 1.383(4) . ?
C11 C12 1.382(3) . ?
C13 C14 1.380(3) . ?
C14 C15 1.387(3) . ?
C15 C16 1.381(3) . ?
C16 C17 1.377(3) . ?
S1 O3 1.422(2) . ?
S1 O2 1.428(2) . ?
S1 O1 1.491(2) . ?
S1 C18 1.826(3) . ?
F1 C18 1.325(4) . ?
F2 C18 1.325(4) . ?
F3 C18 1.329(3) . ?
S1A O3A 1.422(2) . ?
S1A O2A 1.428(2) . ?
S1A O1A 1.490(2) . ?
S1A C18A 1.826(3) . ?
F1A C18A 1.325(4) . ?
F2A C18A 1.325(4) . ?
F3A C18A 1.329(4) . ?
S2 O5 1.423(2) . ?
S2 O6 1.428(2) . ?
S2 O4 1.4697(18) . ?
S2 C19 1.828(2) . ?
F4 C19 1.322(3) . ?
F5 C19 1.333(3) . ?
F6 C19 1.313(3) . ?
S2A O5A 1.423(2) . ?
S2A O6A 1.428(2) . ?
S2A O4A 1.470(2) . ?
S2A C19A 1.828(3) . ?
F4A C19A 1.322(3) . ?
F5A C19A 1.333(3) . ?
F6A C19A 1.313(3) . ?
 
loop_
 _geom_angle_atom_site_label_1
 _geom_angle_atom_site_label_2
 _geom_angle_atom_site_label_3
 _geom_angle
 _geom_angle_site_symmetry_1
 _geom_angle_site_symmetry_3
 _geom_angle_publ_flag
O4A Cr1 O7 93.4(11) . . ?
O7 Cr1 O1 93.74(9) . . ?
O7 Cr1 O4 90.33(8) . . ?
O1 Cr1 O4 90.50(10) . . ?
O4A Cr1 O1A 85.6(12) . . ?
O7 Cr1 O1A 93.0(5) . . ?
O4A Cr1 N1 171.5(12) . . ?
O7 Cr1 N1 93.76(8) . . ?
O1 Cr1 N1 88.06(9) . . ?
O4 Cr1 N1 175.74(7) . . ?
O1A Cr1 N1 89.4(7) . . ?
O4A Cr1 N3 87.8(10) . . ?
O7 Cr1 N3 174.60(7) . . ?
O1 Cr1 N3 91.59(9) . . ?
O4 Cr1 N3 90.50(8) . . ?
O1A Cr1 N3 92.3(5) . . ?
N1 Cr1 N3 85.53(7) . . ?
O4A Cr1 N2 98.1(9) . . ?
O7 Cr1 N2 87.04(7) . . ?
O1 Cr1 N2 174.94(9) . . ?
O4 Cr1 N2 94.49(8) . . ?
O1A Cr1 N2 176.3(7) . . ?
N1 Cr1 N2 86.91(8) . . ?
N3 Cr1 N2 87.58(7) . . ?
O9 S3 O8 117.61(12) . . ?
O9 S3 O7 114.36(11) . . ?
O8 S3 O7 111.59(11) . . ?
O9 S3 C20 105.57(12) . . ?
O8 S3 C20 104.92(12) . . ?
O7 S3 C20 100.57(11) . . ?
S3 O7 Cr1 161.30(13) . . ?
C1 N1 C5 120.23(19) . . ?
C1 N1 Cr1 119.07(15) . . ?
C5 N1 Cr1 120.70(14) . . ?
C17 N2 C13 119.88(18) . . ?
C17 N2 Cr1 119.21(15) . . ?
C13 N2 Cr1 120.75(14) . . ?
C8 N3 C12 120.39(19) . . ?
C8 N3 Cr1 120.78(14) . . ?
C12 N3 Cr1 118.82(16) . . ?
N1 C1 C2 122.1(2) . . ?
C1 C2 C3 118.2(2) . . ?
C4 C3 C2 119.7(2) . . ?
C3 C4 C5 119.8(2) . . ?
N1 C5 C4 120.0(2) . . ?
N1 C5 C6 117.15(18) . . ?
C4 C5 C6 122.87(19) . . ?
C7 C6 C13 109.70(17) . . ?
C7 C6 C8 110.57(18) . . ?
C13 C6 C8 109.61(17) . . ?
C7 C6 C5 110.29(17) . . ?
C13 C6 C5 108.21(17) . . ?
C8 C6 C5 108.41(17) . . ?
N3 C8 C9 120.1(2) . . ?
N3 C8 C6 117.13(18) . . ?
C9 C8 C6 122.8(2) . . ?
C8 C9 C10 119.6(2) . . ?
C11 C10 C9 119.6(2) . . ?
C12 C11 C10 118.6(2) . . ?
N3 C12 C11 121.7(2) . . ?
N2 C13 C14 120.32(19) . . ?
N2 C13 C6 116.63(18) . . ?
C14 C13 C6 123.02(19) . . ?
C13 C14 C15 119.5(2) . . ?
C16 C15 C14 119.7(2) . . ?
C17 C16 C15 118.5(2) . . ?
N2 C17 C16 122.1(2) . . ?
F7 C20 F9 108.8(2) . . ?
F7 C20 F8 108.5(2) . . ?
F9 C20 F8 108.5(2) . . ?
F7 C20 S3 110.60(17) . . ?
F9 C20 S3 110.67(18) . . ?
F8 C20 S3 109.72(19) . . ?
O3 S1 O2 118.97(14) . . ?
O3 S1 O1 113.95(12) . . ?
O2 S1 O1 111.79(14) . . ?
O3 S1 C18 105.80(14) . . ?
O2 S1 C18 105.62(13) . . ?
O1 S1 C18 97.82(13) . . ?
S1 O1 Cr1 138.01(15) . . ?
F2 C18 F1 108.3(3) . . ?
F2 C18 F3 108.5(3) . . ?
F1 C18 F3 107.8(3) . . ?
F2 C18 S1 110.4(2) . . ?
F1 C18 S1 111.3(2) . . ?
F3 C18 S1 110.4(2) . . ?
O3A S1A O2A 119.0(2) . . ?
O3A S1A O1A 113.96(19) . . ?
O2A S1A O1A 111.8(2) . . ?
O3A S1A C18A 105.79(19) . . ?
O2A S1A C18A 105.60(19) . . ?
O1A S1A C18A 97.83(18) . . ?
S1A O1A Cr1 149.4(8) . . ?
F2A C18A F1A 108.3(3) . . ?
F2A C18A F3A 108.5(3) . . ?
F1A C18A F3A 107.8(3) . . ?
F2A C18A S1A 110.5(2) . . ?
F1A C18A S1A 111.3(2) . . ?
F3A C18A S1A 110.4(3) . . ?
O5 S2 O6 117.26(13) . . ?
O5 S2 O4 112.88(13) . . ?
O6 S2 O4 113.17(11) . . ?
O5 S2 C19 106.47(12) . . ?
O6 S2 C19 104.87(12) . . ?
O4 S2 C19 100.04(11) . . ?
S2 O4 Cr1 159.03(12) . . ?
F6 C19 F4 109.7(2) . . ?
F6 C19 F5 108.8(2) . . ?
F4 C19 F5 107.57(19) . . ?
F6 C19 S2 110.50(16) . . ?
F4 C19 S2 110.69(17) . . ?
F5 C19 S2 109.47(16) . . ?
O5A S2A O6A 117.3(2) . . ?
O5A S2A O4A 112.87(19) . . ?
O6A S2A O4A 113.17(18) . . ?
O5A S2A C19A 106.47(18) . . ?
O6A S2A C19A 104.88(18) . . ?
O4A S2A C19A 100.04(16) . . ?
S2A O4A Cr1 169(2) . . ?
F6A C19A F4A 109.7(3) . . ?
F6A C19A F5A 108.8(3) . . ?
F4A C19A F5A 107.6(2) . . ?
F6A C19A S2A 110.5(2) . . ?
F4A C19A S2A 110.7(2) . . ?
F5A C19A S2A 109.5(2) . . ?
 
loop_
 _geom_torsion_atom_site_label_1
 _geom_torsion_atom_site_label_2
 _geom_torsion_atom_site_label_3
 _geom_torsion_atom_site_label_4
 _geom_torsion
 _geom_torsion_site_symmetry_1
 _geom_torsion_site_symmetry_2
 _geom_torsion_site_symmetry_3
 _geom_torsion_site_symmetry_4
 _geom_torsion_publ_flag
O9 S3 O7 Cr1 -8.7(4) . . . . ?
O8 S3 O7 Cr1 -145.3(4) . . . . ?
C20 S3 O7 Cr1 103.9(4) . . . . ?
C5 N1 C1 C2 0.6(3) . . . . ?
Cr1 N1 C1 C2 -179.36(16) . . . . ?
N1 C1 C2 C3 -0.3(3) . . . . ?
C1 C2 C3 C4 -0.1(3) . . . . ?
C2 C3 C4 C5 0.3(3) . . . . ?
C1 N1 C5 C4 -0.5(3) . . . . ?
Cr1 N1 C5 C4 179.52(15) . . . . ?
C1 N1 C5 C6 -179.98(18) . . . . ?
Cr1 N1 C5 C6 0.0(2) . . . . ?
C3 C4 C5 N1 0.0(3) . . . . ?
C3 C4 C5 C6 179.5(2) . . . . ?
N1 C5 C6 C7 179.82(18) . . . . ?
C4 C5 C6 C7 0.3(3) . . . . ?
N1 C5 C6 C13 59.8(2) . . . . ?
C4 C5 C6 C13 -119.7(2) . . . . ?
N1 C5 C6 C8 -59.0(2) . . . . ?
C4 C5 C6 C8 121.5(2) . . . . ?
C12 N3 C8 C9 2.4(3) . . . . ?
Cr1 N3 C8 C9 -176.37(15) . . . . ?
C12 N3 C8 C6 -176.85(19) . . . . ?
Cr1 N3 C8 C6 4.4(2) . . . . ?
C7 C6 C8 N3 177.43(18) . . . . ?
C13 C6 C8 N3 -61.5(2) . . . . ?
C5 C6 C8 N3 56.4(2) . . . . ?
C7 C6 C8 C9 -1.8(3) . . . . ?
C13 C6 C8 C9 119.3(2) . . . . ?
C5 C6 C8 C9 -122.8(2) . . . . ?
N3 C8 C9 C10 -1.6(3) . . . . ?
C6 C8 C9 C10 177.65(19) . . . . ?
C8 C9 C10 C11 -0.4(3) . . . . ?
C9 C10 C11 C12 1.5(3) . . . . ?
C8 N3 C12 C11 -1.3(3) . . . . ?
Cr1 N3 C12 C11 177.53(18) . . . . ?
C10 C11 C12 N3 -0.7(4) . . . . ?
C17 N2 C13 C14 -0.6(3) . . . . ?
Cr1 N2 C13 C14 -175.97(15) . . . . ?
C17 N2 C13 C6 177.93(18) . . . . ?
Cr1 N2 C13 C6 2.6(2) . . . . ?
C7 C6 C13 N2 178.58(17) . . . . ?
C8 C6 C13 N2 57.0(2) . . . . ?
C5 C6 C13 N2 -61.1(2) . . . . ?
C7 C6 C13 C14 -2.9(3) . . . . ?
C8 C6 C13 C14 -124.5(2) . . . . ?
C5 C6 C13 C14 117.5(2) . . . . ?
N2 C13 C14 C15 1.4(3) . . . . ?
C6 C13 C14 C15 -177.03(19) . . . . ?
C13 C14 C15 C16 -0.9(3) . . . . ?
C14 C15 C16 C17 -0.4(3) . . . . ?
C13 N2 C17 C16 -0.7(3) . . . . ?
Cr1 N2 C17 C16 174.70(16) . . . . ?
C15 C16 C17 N2 1.2(3) . . . . ?
O9 S3 C20 F7 61.6(2) . . . . ?
O8 S3 C20 F7 -173.52(19) . . . . ?
O7 S3 C20 F7 -57.6(2) . . . . ?
O9 S3 C20 F9 -177.77(17) . . . . ?
O8 S3 C20 F9 -52.9(2) . . . . ?
O7 S3 C20 F9 63.1(2) . . . . ?
O9 S3 C20 F8 -58.1(2) . . . . ?
O8 S3 C20 F8 66.8(2) . . . . ?
O7 S3 C20 F8 -177.27(18) . . . . ?
O3 S1 O1 Cr1 -53.4(3) . . . . ?
O2 S1 O1 Cr1 85.1(2) . . . . ?
C18 S1 O1 Cr1 -164.6(2) . . . . ?
O3 S1 C18 F2 -53.0(2) . . . . ?
O2 S1 C18 F2 -180.0(2) . . . . ?
O1 S1 C18 F2 64.7(2) . . . . ?
O3 S1 C18 F1 -173.2(2) . . . . ?
O2 S1 C18 F1 59.8(2) . . . . ?
O1 S1 C18 F1 -55.6(2) . . . . ?
O3 S1 C18 F3 67.1(3) . . . . ?
O2 S1 C18 F3 -59.9(3) . . . . ?
O1 S1 C18 F3 -175.2(2) . . . . ?
O3A S1A O1A Cr1 -71(3) . . . . ?
O2A S1A O1A Cr1 68(3) . . . . ?
C18A S1A O1A Cr1 178(3) . . . . ?
O3A S1A C18A F2A -50.7(13) . . . . ?
O2A S1A C18A F2A -177.7(13) . . . . ?
O1A S1A C18A F2A 67.0(13) . . . . ?
O3A S1A C18A F1A -171.0(13) . . . . ?
O2A S1A C18A F1A 62.0(13) . . . . ?
O1A S1A C18A F1A -53.3(13) . . . . ?
O3A S1A C18A F3A 69.3(13) . . . . ?
O2A S1A C18A F3A -57.6(13) . . . . ?
O1A S1A C18A F3A -173.0(13) . . . . ?
O5 S2 O4 Cr1 105.0(3) . . . . ?
O6 S2 O4 Cr1 -31.1(4) . . . . ?
C19 S2 O4 Cr1 -142.2(3) . . . . ?
O5 S2 C19 F6 173.22(18) . . . . ?
O6 S2 C19 F6 -61.8(2) . . . . ?
O4 S2 C19 F6 55.58(19) . . . . ?
O5 S2 C19 F4 51.5(2) . . . . ?
O6 S2 C19 F4 176.41(17) . . . . ?
O4 S2 C19 F4 -66.17(18) . . . . ?
O5 S2 C19 F5 -66.9(2) . . . . ?
O6 S2 C19 F5 58.00(19) . . . . ?
O4 S2 C19 F5 175.42(16) . . . . ?
O5A S2A O4A Cr1 153(8) . . . . ?
O6A S2A O4A Cr1 16(8) . . . . ?
C19A S2A O4A Cr1 -95(8) . . . . ?
O7 Cr1 O4A S2A -129(8) . . . . ?
O1A Cr1 O4A S2A -36(8) . . . . ?
N3 Cr1 O4A S2A 57(8) . . . . ?
N2 Cr1 O4A S2A 144(8) . . . . ?
O5A S2A C19A F6A 135(2) . . . . ?
O6A S2A C19A F6A -100(2) . . . . ?
O4A S2A C19A F6A 18(2) . . . . ?
O5A S2A C19A F4A 14(2) . . . . ?
O6A S2A C19A F4A 138(2) . . . . ?
O4A S2A C19A F4A -104(2) . . . . ?
O5A S2A C19A F5A -105(2) . . . . ?
O6A S2A C19A F5A 20(2) . . . . ?
O4A S2A C19A F5A 137(2) . . . . ?
 
loop_
 _geom_hbond_atom_site_label_D 
 _geom_hbond_atom_site_label_H 
 _geom_hbond_atom_site_label_A 
 _geom_hbond_distance_DH 
 _geom_hbond_distance_HA 
 _geom_hbond_distance_DA 
 _geom_hbond_angle_DHA 
 _geom_hbond_site_symmetry_A 
 _geom_hbond_publ_flag
C2 H2 O9  0.95 2.61 3.397(3) 141.1 3_766 yes
C4 H4 O2A^b  0.95 2.34 3.208(11) 151.4 3_666 yes
C4 H4 F5A^b  0.95 2.13 2.84(2) 130.5 4_566 yes
C9 H9 S3  0.95 3.01 3.941(3) 166.8 1_455 yes
C9 H9 O8  0.95 2.41 3.256(3) 148.3 1_455 yes
C11 H11 F8  0.95 2.37 3.180(3) 143.4 4_465 yes
C12 H12 O2^a  0.95 2.61 3.490(3) 153.6 . yes
C12 H12 S1A^b  0.95 3.00 3.452(9) 110.5 . yes
C12 H12 O3A^b  0.95 2.41 2.983(19) 118.1 . yes
C12 H12 S2A^b  0.95 2.74 3.320(17) 120.3 . yes
C12 H12 O6A^b  0.95 2.44 3.29(3) 149.6 . yes
C14 H14 O6^a  0.95 2.40 3.234(3) 146.7 3_656 yes
C14 H14 F4A^b  0.95 2.04 2.78(4) 133.9 3_656 yes
C16 H16 O8  0.95 2.48 3.225(3) 135.8 3_756 yes
C17 H17 O6^a  0.95 2.62 3.110(3) 112.2 . yes
 
_refine_diff_density_max    1.051
_refine_diff_density_min   -0.445
_refine_diff_density_rms    0.087

_shelx_res_file
;
TITL ak006_a.res in P2(1)/c
    ak006.res
    created by SHELXL-2019/3 at 13:30:42 on 08-Aug-2025
REM Old TITL ak006 in P2(1)/c
REM SHELXT solution in P2(1)/c: R1 0.111, Rweak 0.004, Alpha 0.030
REM <I/s>   0.695 for  253 systematic absences,  Orientation as input
REM Formula found by SHELXT:  C20 N5 O7 F9 S3 Cr
CELL  0.71073  10.7812  13.4842  18.9232   90.000  102.307   90.000
ZERR    4.000   0.0022   0.0027   0.0038    0.000    0.030    0.000
LATT  1
SYMM -X, 1/2+Y, 1/2-Z
SFAC C H N O F S CR
UNIT 80 60 12 36 36 12 4
OMIT 3 6 2
L.S. 10
temp -153
size 0.900 0.380 0.070
BOND
acta
htab
EQIV $1 -x+2, -y+1, -z+1
HTAB C2 O9_$1
EQIV $2 -x+1, -y+1, -z+1
HTAB C4 O2A_$2
EQIV $3 x, -y+1/2, z+1/2
HTAB C4 F5A_$3
EQIV $4 x-1, y, z
HTAB C9 S3_$4
HTAB C9 O8_$4
EQIV $5 x-1, -y+1/2, z-1/2
HTAB C11 F8_$5
HTAB C12 O2
HTAB C12 S1A
HTAB C12 O3A
HTAB C12 S2A
HTAB C12 O6A
EQIV $6 -x+1, -y, -z+1
HTAB C14 O6_$6
HTAB C14 F4A_$6
EQIV $7 -x+2, -y, -z+1
HTAB C16 O8_$7
HTAB C17 O6

conf
LIST 4
FMAP 2
PLAN 20
WGHT    0.053800    2.402000
FVAR       0.32943   0.92390   0.98283
CR1   7    0.701111    0.241591    0.427065    11.00000    0.01161    0.01696 =
         0.01181    0.00067    0.00299   -0.00037
S3    6    1.014276    0.240568    0.503288    11.00000    0.01180    0.02544 =
         0.02168   -0.00010    0.00381   -0.00085
F7    5    0.935511    0.290149    0.619113    11.00000    0.05272    0.06132 =
         0.02482    0.00071    0.01322    0.02445
F8    5    1.131650    0.247891    0.638191    11.00000    0.03623    0.05138 =
         0.03262   -0.00420   -0.01502    0.00165
F9    5    0.985495    0.136501    0.615000    11.00000    0.05129    0.04229 =
         0.03242    0.01357    0.00155   -0.00466
O7    4    0.880273    0.220954    0.472294    11.00000    0.01437    0.03673 =
         0.02331    0.00646    0.00123   -0.00080
O8    4    1.093805    0.162188    0.487726    11.00000    0.02190    0.03707 =
         0.03900   -0.00736    0.00847    0.00597
O9    4    1.053204    0.339756    0.494056    11.00000    0.03381    0.02994 =
         0.03583    0.00012    0.00938   -0.01074
N1    3    0.676184    0.346770    0.499004    11.00000    0.01511    0.01557 =
         0.01449    0.00095    0.00176   -0.00019
N2    3    0.660157    0.140371    0.498244    11.00000    0.01491    0.01555 =
         0.01389    0.00001    0.00227   -0.00085
N3    3    0.512065    0.254233    0.387499    11.00000    0.01464    0.01795 =
         0.01380   -0.00035    0.00073   -0.00006
C1    1    0.759088    0.422617    0.512893    11.00000    0.01873    0.01834 =
         0.01828    0.00182    0.00244   -0.00210
AFIX  43
H1    2    0.827057    0.425459    0.488210    11.00000   -1.20000
AFIX   0
C2    1    0.748467    0.496210    0.561752    11.00000    0.02597    0.01669 =
         0.02082    0.00078   -0.00015   -0.00420
AFIX  43
H2    2    0.808141    0.548958    0.571034    11.00000   -1.20000
AFIX   0
C3    1    0.648371    0.491214    0.596999    11.00000    0.03262    0.01629 =
         0.01736   -0.00184    0.00365   -0.00043
AFIX  43
H3    2    0.638651    0.540819    0.631056    11.00000   -1.20000
AFIX   0
C4    1    0.562589    0.413622    0.582372    11.00000    0.02287    0.01838 =
         0.01774   -0.00005    0.00520    0.00144
AFIX  43
H4    2    0.493581    0.409939    0.606208    11.00000   -1.20000
AFIX   0
C5    1    0.577784    0.341346    0.532820    11.00000    0.01562    0.01614 =
         0.01477    0.00098    0.00224    0.00023
C6    1    0.487130    0.252372    0.514080    11.00000    0.01456    0.01599 =
         0.01462   -0.00046    0.00417    0.00062
C7    1    0.381856    0.257606    0.557204    11.00000    0.01746    0.02331 =
         0.02112   -0.00057    0.00818    0.00005
AFIX 137
H7A   2    0.332068    0.318234    0.544262    11.00000   -1.50000
H7B   2    0.419970    0.258248    0.609073    11.00000   -1.50000
H7C   2    0.326286    0.199681    0.545822    11.00000   -1.50000
AFIX   0
C8    1    0.430000    0.254404    0.432236    11.00000    0.01311    0.01283 =
         0.01811   -0.00009    0.00177    0.00092
C9    1    0.299923    0.257518    0.403981    11.00000    0.01399    0.01498 =
         0.02698    0.00162    0.00368   -0.00021
AFIX  43
H9    2    0.241957    0.255986    0.435386    11.00000   -1.20000
AFIX   0
C10   1    0.255158    0.262887    0.329480    11.00000    0.01621    0.02069 =
         0.02752    0.00033   -0.00282    0.00002
AFIX  43
H10   2    0.166464    0.264600    0.309689    11.00000   -1.20000
AFIX   0
C11   1    0.340674    0.265715    0.284412    11.00000    0.02183    0.02895 =
         0.02048   -0.00061   -0.00352    0.00022
AFIX  43
H11   2    0.311850    0.270992    0.233490    11.00000   -1.20000
AFIX   0
C12   1    0.468885    0.260703    0.315012    11.00000    0.01992    0.02723 =
         0.01402   -0.00024   -0.00037    0.00122
AFIX  43
H12   2    0.528233    0.261824    0.284425    11.00000   -1.20000
AFIX   0
C13   1    0.564613    0.156702    0.533505    11.00000    0.01347    0.01610 =
         0.01401   -0.00069    0.00123   -0.00129
C14   1    0.542569    0.090494    0.585043    11.00000    0.02040    0.02042 =
         0.01759    0.00007    0.00510   -0.00247
AFIX  43
H14   2    0.474554    0.101202    0.608857    11.00000   -1.20000
AFIX   0
C15   1    0.620413    0.008211    0.601828    11.00000    0.02645    0.01764 =
         0.01856    0.00244    0.00353   -0.00326
AFIX  43
H15   2    0.606777   -0.037281    0.637747    11.00000   -1.20000
AFIX   0
C16   1    0.717849   -0.007319    0.566104    11.00000    0.02356    0.01575 =
         0.02238    0.00152    0.00139    0.00176
AFIX  43
H16   2    0.772329   -0.063121    0.577147    11.00000   -1.20000
AFIX   0
C17   1    0.734211    0.059969    0.514093    11.00000    0.01689    0.01808 =
         0.01844   -0.00092    0.00275    0.00105
AFIX  43
H17   2    0.800011    0.049115    0.488633    11.00000   -1.20000
AFIX   0
C20   1    1.016165    0.228026    0.599760    11.00000    0.02488    0.03286 =
         0.02253    0.00254    0.00002    0.00564
RIGU s1 > c18a
SIMU s1 > c18a
PART 1 21
S1    6    0.799569    0.360295    0.301382    21.00000    0.02191    0.02413 =
         0.01843    0.00535    0.00756    0.00008
F1    5    0.706042    0.539282    0.301947    21.00000    0.04664    0.02789 =
         0.07588    0.01711    0.02854    0.01123
F2    5    0.895016    0.522271    0.365714    21.00000    0.06574    0.03305 =
         0.04770    0.00047    0.00139   -0.01892
F3    5    0.863196    0.527254    0.249439    21.00000    0.04889    0.04317 =
         0.05125    0.02336    0.02556   -0.00501
O1    4    0.737205    0.348510    0.364014    21.00000    0.02589    0.02132 =
         0.02001    0.00688    0.01033   -0.00089
O2    4    0.714177    0.339532    0.234307    21.00000    0.04084    0.04168 =
         0.01849    0.00335    0.00274   -0.00403
O3    4    0.925066    0.321719    0.313662    21.00000    0.02573    0.03814 =
         0.03715    0.00745    0.01361    0.00745
C18   1    0.816785    0.495019    0.304964    21.00000    0.03429    0.02618 =
         0.03409    0.00964    0.01223   -0.00343
part 0
same 0.001 S1 > C18
PART 2 -21
S1A   6    0.700287    0.438480    0.317734   -21.00000    0.02616    0.06738 =
         0.02463    0.00709    0.00518   -0.00179
F1A   5    0.946518    0.462780    0.342468   -21.00000    0.03921    0.08099 =
         0.07129    0.02550    0.00145   -0.01502
F2A   5    0.867014    0.387538    0.243110   -21.00000    0.10229    0.05987 =
         0.08928   -0.01247    0.06749    0.00692
F3A   5    0.842710    0.545302    0.252046   -21.00000    0.07083    0.04613 =
         0.04670    0.00748    0.02035    0.00401
O1A   4    0.740358    0.347822    0.361754   -21.00000    0.02285    0.05454 =
         0.02766   -0.01078    0.00122   -0.01048
O2A   4    0.686662    0.521827    0.362002   -21.00000    0.08430    0.07390 =
         0.04845    0.01017    0.02714    0.02994
O3A   4    0.605878    0.420816    0.254072   -21.00000    0.04869    0.14354 =
         0.03803    0.02229   -0.00619   -0.01516
C18A  1    0.847738    0.459518    0.287175   -21.00000    0.03772    0.03899 =
         0.04612   -0.00073    0.01226    0.00250
part 0
RIGU 0.001 S2 > C19a

SIMU 0.01 S2 > C19a
PART 1 31
S2    6    0.702643    0.046635    0.314762    31.00000    0.01993    0.02474 =
         0.02001   -0.00501    0.00797   -0.00255
F4    5    0.844897    0.119113    0.231819    31.00000    0.05002    0.03508 =
         0.03253    0.00486    0.02378   -0.00243
F5    5    0.861961   -0.037864    0.248466    31.00000    0.03690    0.03085 =
         0.03585   -0.01137    0.01734    0.00189
F6    5    0.947736    0.061674    0.333855    31.00000    0.02128    0.04485 =
         0.03460   -0.00924    0.00729   -0.00147
O4    4    0.713534    0.142632    0.352362    31.00000    0.03061    0.02293 =
         0.02284   -0.00450    0.01064    0.00365
O5    4    0.600797    0.043833    0.253068    31.00000    0.02651    0.06483 =
         0.02934   -0.01324    0.00257   -0.00370
O6    4    0.716127   -0.036188    0.362846    31.00000    0.04229    0.02546 =
         0.03717    0.00290    0.02052   -0.00295
C19   1    0.848942    0.048314    0.280607    31.00000    0.02440    0.02455 =
         0.02254   -0.00402    0.01190   -0.00307

SAME 0.001 S2 > C19
PART 2 -31
S2A   6    0.699665    0.110753    0.289486   -31.00000    0.02989    0.03101 =
         0.02625   -0.00571    0.00979    0.00042
F4A   5    0.567286   -0.048906    0.298071   -31.00000    0.03307    0.03719 =
         0.03133   -0.00747    0.00487   -0.00423
F5A   5    0.482684    0.051358    0.213684   -31.00000    0.03258    0.05015 =
         0.02889   -0.00767    0.00697   -0.00156
F6A   5    0.481334    0.086635    0.324421   -31.00000    0.03859    0.05022 =
         0.03529   -0.00929    0.01431    0.00173
O4A   4    0.705923    0.163528    0.358112   -31.00000    0.02731    0.02639 =
         0.02323   -0.00455    0.00954    0.00023
O5A   4    0.794399    0.036157    0.294304   -31.00000    0.02994    0.02892 =
         0.02595   -0.00033    0.01666   -0.00218
O6A   4    0.680997    0.175290    0.228282   -31.00000    0.04300    0.02925 =
         0.02398   -0.00522    0.01114    0.00173
C19A  1    0.548414    0.046017    0.281728   -31.00000    0.02943    0.03721 =
         0.02825   -0.00740    0.00825   -0.00354
part 0
HKLF 4


REM  ak006_a.res in P2(1)/c
REM wR2 = 0.1075, GooF = S = 1.064, Restrained GooF = 1.017 for all data
REM R1 = 0.0398 for 5368 Fo > 4sig(Fo) and 0.0522 for all 6505 data
REM 553 parameters refined using 682 restraints

END

WGHT      0.0538      2.4019

REM Instructions for potential hydrogen bonds
HTAB C2 O9_$1
HTAB C4 O2A_$2
HTAB C4 F5A_$3
HTAB C9 S3_$4
HTAB C9 O8_$4
HTAB C11 F8_$5
HTAB C12 O2
HTAB C12 S1A
HTAB C12 O3A
HTAB C12 S2A
HTAB C12 O6A
HTAB C14 O6_$6
HTAB C14 F4A_$6
HTAB C16 O8_$7
HTAB C17 O6

REM Highest difference peak  1.051,  deepest hole -0.445,  1-sigma level  0.087
Q1    1   0.8008  0.1425  0.3014  11.00000  0.05    1.05
Q2    1   0.9205  0.1829  0.3060  11.00000  0.05    0.59
Q3    1   0.8780  0.2803  0.4750  11.00000  0.05    0.51
Q4    1   0.9355  0.1984  0.6242  11.00000  0.05    0.50
Q5    1   0.5801  0.2604  0.3985  11.00000  0.05    0.48
Q6    1   0.8004  0.4350  0.3049  11.00000  0.05    0.47
Q7    1   0.9872  0.3603  0.6140  11.00000  0.05    0.46
Q8    1   0.7056 -0.0410  0.3070  11.00000  0.05    0.44
Q9    1   1.0040  0.2349  0.5512  11.00000  0.05    0.44
Q10   1   0.8916 -0.0178  0.3706  11.00000  0.05    0.44
Q11   1   0.5994  0.1432  0.5151  11.00000  0.05    0.42
Q12   1   0.7977  0.1433  0.3832  11.00000  0.05    0.42
Q13   1   0.4412  0.2621  0.5356  11.00000  0.05    0.42
Q14   1   0.5281  0.2050  0.5220  11.00000  0.05    0.40
Q15   1   0.3686  0.2631  0.4153  11.00000  0.05    0.40
Q16   1   0.4985  0.2576  0.3621  11.00000  0.05    0.40
Q17   1   0.5964  0.0595  0.5940  11.00000  0.05    0.39
Q18   1   0.7288  0.1603  0.2420  11.00000  0.05    0.39
Q19   1   0.6782  0.3176  0.4685  11.00000  0.05    0.39
Q20   1   0.7380  0.4637  0.5370  11.00000  0.05    0.38
;
_shelx_res_checksum   26654

_shelx_hkl_file
;
  14   0  -1   -2.81    2.47
  14   0  -2    1.09    2.11
 -14   0   2    2.77    5.24
 -14   0   3    6.43    5.45
  14   0  -3   -1.41    2.03
 -14   0   4   -3.80    5.45
  14   0  -4    9.66    1.81
  14   0  -5   -0.16    1.64
  14   0  -5   -0.24    1.60
 -14   0   5   -2.12    5.40
  14   0  -6    2.88    1.54
 -14   0   6   -1.86    5.64
  14   0  -6    0.82    1.48
 -14   0   7   -4.36    5.59
  14   0  -7   -1.01    1.49
  14   0  -7    0.09    1.30
  14   0  -8   35.61    1.46
  14   0  -8   32.66    1.59
 -14   0   8   48.93    6.09
  14   0  -9   -1.58    1.42
  14   0  -9   -0.69    1.30
 -14   0   9    4.00    5.17
  14   1  -1   25.77    1.73
  14  -1  -1   21.43    3.10
 -14   1   2   46.73    5.51
  14  -1  -2   41.42    3.20
 -14  -1   2   60.54    4.96
 -14   1   3   15.48    5.57
  14  -1  -3    9.60    2.80
 -14  -1   3   16.30    5.65
  14  -1  -4   60.19    3.31
 -14  -1   4   78.40    6.42
 -14   1   4   67.70    6.42
 -14   1   5   13.96    5.77
  14  -1  -5    3.07    2.58
 -14  -1   5    8.60    5.83
  14  -1  -6  126.71    3.77
 -14  -1   6  111.85    6.85
 -14   1   6  131.15    6.95
 -14   1   7   36.74    6.20
  14  -1  -7   37.16    2.78
 -14  -1   7   37.07    6.14
  14  -1  -7   33.59    2.63
 -14   1   8   27.28    5.84
 -14  -1   8   22.53    6.10
  14  -1  -8   31.72    2.48
  14  -1  -8   26.99    2.74
  14  -1  -9   42.66    2.57
 -14  -1   9   48.79    5.99
 -14   1   9   31.72    5.46
  14  -1  -9   39.64    3.16
 -14   2   2   73.96    6.08
 -14  -2   2   84.61    6.80
  14  -2  -2   80.43    4.17
  14  -2  -3   92.43    4.40
 -14  -2   3  107.01    6.50
 -14   2   3  101.94    6.77
 -14   2   4   35.73    6.02
  14  -2  -4   50.62    3.58
 -14  -2   4   62.09    6.12
 -14  -2   5    0.29    5.83
 -14   2   5   -8.19    5.57
  14  -2  -5   -0.73    3.25
  14  -2  -6    3.60    3.30
 -14  -2   6    3.55    5.81
 -14   2   6    7.21    5.71
 -14   2   7   31.51    5.90
  14  -2  -7   32.88    3.64
 -14  -2   7   50.76    6.34
 -14  -2   8    8.51    5.41
 -14   2   8    5.67    5.19
  14  -2  -8   10.88    3.18
  14  -3  -4  124.61    5.20
 -14   3   4  127.83    7.26
 -14   3   5   12.36    6.09
  14  -3  -5   19.94    4.28
 -14  -3   5   21.03    5.31
 -14  -3   6    8.20    5.71
  14  -3  -6    5.93    4.02
 -14   3   6    5.66    5.76
  14  -3  -7    0.68    3.98
 -14  -3   7    2.22    5.71
 -14   3   7    0.20    5.20
 -13   0   1   -9.66    3.44
  13   0  -1    1.72    2.29
  13   0  -2   72.11    2.92
 -13   0   2   81.05    5.72
  13   0  -3    0.45    2.08
 -13   0   3    2.81    4.46
 -13   0   4   44.56    4.80
  13   0  -4   52.25    2.50
  13   0  -5   -1.66    1.87
 -13   0   5   -7.18    4.59
  13   0  -6  306.26    3.47
 -13   0   6  297.91    7.48
  13   0  -6  258.07    3.75
  13   0  -7   -1.77    1.69
  13   0  -7    0.81    1.86
 -13   0   7    7.89    4.72
  13   0  -8   99.22    2.65
  13   0  -8   96.14    2.33
 -13   0   8   96.48    4.81
 -13   0   9   -0.35    4.81
  13   0  -9    0.43    1.97
  13   0  -9    2.34    1.68
  13   0 -10  180.29    2.92
 -13   0  10  185.07    6.77
  13   0 -10  188.76    3.59
 -13   0  11    1.78    4.83
  13   0 -11    0.57    2.01
  13   0 -11   -3.81    2.22
 -13   0  12  156.51    6.53
  13   0 -12  163.37    3.20
  13   0 -12  160.77    3.91
 -13   0  13    0.25    5.35
  13   0 -13   -4.11    2.88
  13   0 -13    0.35    2.19
  13   0 -14   54.41    2.93
 -13   0  14   64.60    6.46
  13   0 -14   55.95    3.69
 -13   1   1    3.59    4.68
  13   1  -1   -3.30    1.85
 -13  -1   1   -7.36    4.53
  13  -1  -1   -1.13    2.64
  13   1  -2   42.25    1.92
 -13  -1   2   48.41    5.28
  13  -1  -2   32.75    3.21
 -13   1   2   51.45    5.22
 -13   1   3   72.03    5.65
  13   1  -3   60.79    1.74
 -13  -1   3   66.57    4.55
  13  -1  -3   60.06    3.16
  13   1  -4  112.66    1.56
 -13  -1   4  129.24    6.09
  13  -1  -4  108.27    3.38
 -13   1   4  114.10    5.74
  13   1  -4  102.65    1.40
 -13  -1   5   28.86    5.00
  13  -1  -5   34.99    2.88
 -13   1   5   38.33    4.18
  13  -1  -6   27.96    2.76
 -13   1   6   29.57    3.95
 -13  -1   6   33.80    5.28
  13  -1  -7   67.84    3.37
 -13  -1   7   79.40    5.76
 -13   1   7   73.32    4.51
  13  -1  -7   81.61    2.94
  13  -1  -8   53.91    2.73
 -13  -1   8   43.40    5.16
 -13   1   8   53.24    5.47
  13  -1  -8   48.97    3.18
  13  -1  -9    0.99    2.36
 -13   1   9   -1.01    4.58
 -13  -1   9    0.92    3.63
  13  -1  -9    0.17    2.77
 -13  -1  10   16.98    5.38
 -13   1  10   -2.23    3.64
  13  -1 -10    8.04    2.30
  13  -1 -10    2.06    3.05
 -13   1  11   16.03    5.21
  13  -1 -11   15.56    3.33
 -13  -1  11   24.51    4.37
  13  -1 -12   40.53    3.62
 -13   1  12   54.48    5.51
  13   1 -12   47.93    1.78
 -13  -1  12   46.28    6.12
  13   1 -12   49.43    1.57
 -13  -1  13   65.60    6.31
 -13   1  13   45.83    5.70
  13  -1 -13   54.36    3.79
  13   1 -13   56.67    2.08
  13   1 -13   48.14    2.29
  13   1 -14   82.02    2.47
  13  -1 -14   75.43    4.36
 -13   1  14   76.18    6.47
  13   1 -14   76.05    2.79
 -13  -1  14   71.06    6.12
 -13   2   1   98.44    6.19
  13  -2  -1  110.77    4.61
 -13  -2   1  105.14    5.81
  13  -2  -2   61.62    3.82
 -13  -2   2   47.95    5.47
 -13   2   2   46.58    4.39
  13  -2  -3    0.96    3.03
 -13  -2   3    4.00    3.67
 -13   2   3    7.16    4.87
 -13   2   4   78.65    5.78
  13  -2  -4   59.87    3.69
 -13  -2   4   61.18    5.57
 -13  -2   5   13.05    4.82
 -13   2   5   14.42    5.12
  13  -2  -5   19.30    3.30
  13  -2  -6   42.97    3.56
 -13   2   6   46.58    5.42
 -13  -2   6   66.96    5.71
 -13  -2   7   48.27    5.53
  13  -2  -7   54.78    3.70
 -13   2   7   53.18    5.58
 -13   2   8   -1.00    4.92
 -13  -2   8    0.08    5.02
  13  -2  -8   -1.40    3.39
 -13  -2   9    5.65    3.99
 -13   2   9    4.60    3.67
  13  -2  -9    4.19    3.46
 -13  -2  10   28.07    5.60
  13  -2 -10   41.54    3.84
 -13   2  10   32.51    5.39
  13  -2 -11   28.69    3.81
 -13  -2  11   24.67    5.39
 -13   2  11   32.69    4.23
 -13   2  12  273.67    8.08
  13  -2 -12   -2.94    2.75
 -13  -2  12  306.49    8.41
  13  -2 -12  243.84    6.02
 -13  -2  13   -4.02    5.24
  13  -2 -13    4.37    4.02
 -13   2  13  -11.38    5.69
  13  -2 -13   -0.56    3.11
 -13  -2  14   69.06    5.30
 -13   2  14   77.58    6.47
  13  -2 -14   66.55    4.23
  13  -2 -14   65.83    3.91
 -13   3   1    5.98    5.50
 -13  -3   1   -0.47    4.85
  13  -3  -1   15.81    4.15
 -13  -3   2  202.30    6.97
  13  -3  -2  180.90    5.27
 -13   3   2  184.31    6.97
  13  -3  -3   23.30    3.69
 -13  -3   3   30.86    5.00
 -13   3   3   25.84    4.26
 -13   3   4  229.44    7.26
  13  -3  -4  216.44    5.88
 -13  -3   4  260.97    7.43
 -13  -3   5    4.16    5.22
 -13   3   5    9.26    4.64
  13  -3  -5    9.13    3.54
  13  -3  -6    0.21    3.94
 -13   3   6   -3.11    4.67
 -13  -3   6   -3.24    5.16
 -13   3   7   17.91    3.89
 -13  -3   7   17.03    5.60
  13  -3  -7   22.48    4.15
 -13  -3   8   10.83    5.17
  13  -3  -8    8.66    4.15
 -13   3   8    4.93    4.71
 -13   3   9   22.35    5.25
  13  -3  -9   28.39    3.92
 -13  -3   9   17.43    5.46
 -13  -3  10   22.75    6.05
 -13   3  10   33.48    4.33
  13  -3 -10   22.18    4.51
  13  -3 -10   23.11    3.78
  13  -3 -11   -6.29    3.53
 -13  -3  11   -1.49    4.36
 -13   3  11    4.17    5.47
  13  -3 -11   -2.58    4.19
  13  -3 -12   42.11    3.80
 -13  -3  12   35.17    6.63
 -13   3  12   52.45    6.15
  13  -3 -12   24.56    4.28
 -13  -3  13   -0.63    6.36
  13  -3 -13    6.42    4.46
  13  -3 -13    7.61    3.84
 -13   3  13    8.05    4.42
 -13  -4   1    7.04    5.52
  13  -4  -1    5.20    4.73
 -13   4   1    5.15    5.21
 -13   4   2   -3.04    5.47
 -13  -4   2    8.31    5.19
  13  -4  -2    1.65    4.02
 -13   4   3  100.08    6.98
 -13  -4   3  161.23    7.21
  13  -4  -3  153.34    5.92
 -13   4   4    4.36    5.49
 -13  -4   4    4.56    4.94
  13  -4  -4    6.80    4.62
 -13  -4   5   14.69    5.17
 -13   4   5   15.09    5.43
  13  -4  -5   12.24    4.59
 -13   4   6   -2.35    5.44
  13  -4  -6   16.31    4.09
 -13  -4   6    5.80    4.95
  13  -4  -7    3.15    4.33
 -13   4   7    0.08    5.34
 -13  -4   7    6.27    5.33
  13  -4  -8   40.21    4.73
 -13  -4   8   63.11    6.13
 -13   4   8   59.30    5.48
 -13   4   9   -2.03    4.93
  13  -4  -9    9.90    4.85
 -13  -4   9   11.65    6.16
 -13   4  10  167.84    7.14
 -13  -4  10  167.41    7.38
  13  -4 -10  150.77    5.76
 -13  -4  11   55.81    6.74
  13  -4 -11   52.09    4.97
  13  -4 -11   61.43    4.95
 -13   4  11   58.76    6.40
 -13   4  12   99.78    6.38
 -13  -4  12  122.09    7.29
  13  -4 -12  129.91    5.02
  13  -4 -12  106.89    5.55
  13  -4 -13   16.48    4.60
  13  -4 -13    7.84    3.95
 -13   4  13   14.51    6.06
 -13  -4  13   10.43    6.60
 -13  -5   1    4.75    5.58
  13  -5  -1   -5.44    5.45
  13  -5  -1    1.00    4.59
 -13   5   1   -1.88    5.41
 -13  -5   2  297.12    8.20
  13  -5  -2  252.63    7.28
  13  -5  -2  263.12    8.11
 -13   5   2  244.16    7.95
 -13   5   3   -0.45    5.32
  13  -5  -3   13.40    4.74
 -13  -5   3   -3.32    5.12
 -13   5   4   -1.71    5.61
  13  -5  -4    0.83    4.47
 -13  -5   4   11.67    5.81
 -13  -5   5    3.17    5.46
  13  -5  -5    6.66    4.59
 -13   5   5    5.28    5.53
 -13  -5   6   97.97    6.95
 -13   5   6  123.97    6.52
  13  -5  -6  117.76    5.93
  13  -5  -7   -6.14    5.04
 -13  -5   7    4.44    6.09
 -13   5   7    3.78    5.37
 -13  -5   8   77.62    6.96
 -13   5   8  105.65    6.83
  13  -5  -8   91.63    5.43
 -13  -5   9   10.93    5.82
 -13   5   9    2.64    5.24
  13  -5  -9    6.42    4.69
 -13  -5  10    3.40    6.76
  13  -5 -10    8.78    4.73
 -13   5  10   -2.94    5.89
  13  -5 -11   12.29    4.74
 -13  -5  11    6.84    6.20
 -13   5  11    4.65    4.36
 -13   5  12  144.42    7.56
  13  -5 -12  147.61    6.31
  13  -5 -12  128.25    6.22
 -13  -5  12  153.38    8.19
 -13   6   1   33.44    6.68
  13  -6  -1   26.27    5.65
 -13  -6   1   34.64    6.15
  13  -6  -1   32.28    4.99
  13  -6  -2    9.78    5.18
 -13  -6   2    9.07    5.53
  13  -6  -2    7.48    6.39
 -13   6   2   18.32    6.28
 -13   6   3   -5.58    5.58
 -13  -6   3   10.98    6.27
  13  -6  -3    2.91    6.24
  13  -6  -3   -6.96    5.11
 -13   6   4    5.12    5.44
  13  -6  -4    1.39    5.51
  13  -6  -4   -3.18    5.28
 -13  -6   4    3.30    5.67
 -13  -6   5   29.86    5.04
  13  -6  -5   26.81    5.46
 -13   6   5   26.48    5.86
  13  -6  -6   34.25    5.64
 -13   6   6   47.14    6.74
 -13  -6   6   36.18    5.07
  13  -6  -7   33.91    5.37
 -13  -6   7   21.05    5.00
 -13   6   7   30.28    6.22
 -13   6   8   33.56    4.92
  13  -6  -8   33.27    5.48
 -13  -6   8   36.11    6.92
 -13   6   9    5.08    6.30
  13  -6  -9   16.53    5.22
 -13  -6   9   14.23    6.87
  13  -6 -10   46.75    5.52
 -13   6  10   35.41    6.21
 -13  -6  10   41.33    5.54
  13  -7  -3   -8.85    6.56
  13  -7  -3   -1.54    5.35
 -13   7   3    2.22    6.61
 -13   7   4  150.72    8.06
 -13  -7   4  189.84    7.91
  13  -7  -4  172.01    7.70
  13  -7  -4  183.33    7.46
 -13   7   5   29.88    6.71
  13  -7  -5   46.23    5.47
  13  -7  -5   54.86    6.34
 -13  -7   5   59.25    6.73
  13  -7  -6   16.55    6.24
  13  -7  -6   11.40    5.06
 -13   7   6   45.96    5.19
 -13  -7   6   33.15    6.39
 -13   7   7   17.99    6.62
 -13  -7   7   33.71    6.50
  13  -7  -7   26.05    5.72
 -12   0   1   -1.25    4.33
  12   0  -1    1.69    2.22
  12   0  -2    5.73    2.13
 -12   0   2    7.18    4.14
 -12   0   3   -0.73    4.12
  12   0  -3   -1.61    1.97
  12   0  -4    5.51    1.90
 -12   0   4    4.74    4.22
  12   0  -5   -0.78    1.74
 -12   0   5   -6.58    3.97
  12   0  -6   10.27    1.94
 -12   0   6    9.40    4.16
  12   0  -7   -3.08    1.94
 -12   0   7   -1.38    4.05
  12   0  -7    0.82    1.73
  12   0  -8  551.28    6.08
 -12   0   8  556.38    8.61
  12   0  -8  508.16    4.44
  12   0  -9   -2.97    1.81
 -12   0   9    2.36    4.34
  12   0  -9    6.59    2.32
 -12   0  10  164.24    5.07
  12   0 -10  152.11    2.92
  12   0 -10  145.34    3.57
  12   0 -11   -3.32    2.65
 -12   0  11   -0.66    4.63
  12   0 -11   -3.73    2.06
  12   0 -12    1.74    2.53
  12   0 -12    5.10    2.22
 -12   0  12    0.38    4.47
  12   0 -13   -1.12    2.88
 -12   0  13    2.81    3.60
  12   0 -14    9.12    3.31
 -12   0  14    2.57    4.72
  12   0 -15    0.24    2.98
 -12   0  15    4.21    4.79
 -12   0  16   11.20    4.93
  12   0 -16   14.14    3.28
 -12   0  17   -7.78    5.07
  12   0 -17   -0.40    3.00
  12   0 -17   -2.36    3.55
  12   1  -1  221.38    3.43
 -12  -1   1  210.71    6.21
  12  -1  -1  200.71    4.48
 -12   1   1  215.48    5.79
 -12   1   2    4.09    4.19
 -12  -1   2   -3.03    4.36
  12  -1  -2    8.00    2.48
  12   1  -2    0.88    1.67
  12  -1  -3  101.95    3.15
 -12   1   3   78.84    4.88
 -12  -1   3   97.13    5.38
  12   1  -3   98.82    2.18
  12   1  -4   18.34    1.51
  12  -1  -4   17.36    2.47
 -12  -1   4   28.42    3.20
 -12   1   4   13.41    4.24
 -12  -1   5   -4.04    4.12
  12   1  -5   -1.04    1.24
  12   1  -5    0.35    1.19
  12  -1  -5   -0.95    2.61
 -12   1   5   10.88    4.35
  12   1  -6   87.19    1.69
 -12  -1   6   90.97    5.23
 -12   1   6   94.46    5.24
  12   1  -6   94.97    1.54
  12  -1  -6   90.73    3.51
 -12   1   7   12.51    4.35
  12   1  -7   14.68    1.25
 -12  -1   7   19.58    4.52
  12   1  -7   14.39    1.17
  12  -1  -7   20.68    2.89
  12   1  -8   11.72    1.21
  12  -1  -8   15.79    2.95
 -12  -1   8    3.97    4.31
 -12   1   8   11.70    3.18
  12   1  -8    9.64    1.22
  12   1  -9   18.27    1.28
 -12  -1   9   20.91    4.47
 -12   1   9   29.98    4.62
  12   1  -9   23.26    1.45
  12  -1  -9   23.69    3.00
  12   1 -10  121.22    2.09
 -12  -1  10  124.00    5.87
  12   1 -10  116.50    2.46
  12  -1 -10  119.37    4.01
 -12   1  10  119.63    5.64
  12   1 -11   15.49    1.64
 -12  -1  11    6.51    4.59
 -12   1  11   17.93    4.54
  12   1 -11   15.65    2.06
  12  -1 -11   14.73    3.07
  12  -1 -12   43.51    3.48
  12   1 -12   42.83    2.67
 -12  -1  12   28.22    5.27
 -12   1  12   40.15    4.75
  12   1 -12   39.61    2.14
  12   1 -13    1.12    2.46
 -12  -1  13    4.57    5.08
  12   1 -13    3.86    2.12
  12  -1 -13   -0.55    2.28
 -12   1  13    2.60    4.73
  12  -1 -13    7.48    3.27
  12   1 -14   40.31    2.97
  12  -1 -14   27.23    3.61
  12   1 -14   34.09    2.45
 -12  -1  14   55.59    5.77
 -12   1  14   37.23    5.22
  12  -1 -14   24.42    2.59
  12   1 -15   19.16    3.10
  12  -1 -15   30.74    3.05
  12   1 -15   22.31    2.68
 -12  -1  15   34.02    5.65
  12  -1 -15   17.21    3.89
 -12   1  15   21.87    5.13
  12  -1 -16    7.99    3.41
 -12   1  16    0.32    5.22
 -12  -1  16    1.14    5.52
  12   1 -16    3.02    2.59
  12   1 -16    3.14    3.07
  12  -1 -16    3.05    3.89
  12  -1 -17   59.96    4.11
  12   1 -17   61.01    3.85
 -12   1  17   57.77    5.70
 -12  -1  17   61.10    6.29
  12  -1 -17   66.19    4.82
 -12   2   1   -5.34    4.25
 -12  -2   1    4.84    3.09
  12   2  -1   -0.49    1.21
  12  -2  -1   -2.02    2.72
 -12   2   2   65.32    5.03
  12  -2  -2   80.86    3.99
 -12  -2   2   60.46    4.90
 -12  -2   3   48.73    3.90
 -12   2   3   51.73    4.80
  12  -2  -3   57.93    3.67
  12  -2  -4   17.12    3.26
 -12   2   4    5.99    4.34
 -12  -2   4   16.07    4.80
  12  -2  -5   62.95    3.92
 -12  -2   5   61.49    5.07
 -12   2   5   58.03    5.05
  12  -2  -6  174.88    4.72
 -12  -2   6  171.35    6.05
 -12   2   6  182.64    6.08
 -12  -2   7   38.50    4.99
  12  -2  -7   39.51    3.63
 -12   2   7   41.86    4.67
 -12   2   8   76.94    5.10
  12  -2  -8   61.02    3.89
 -12  -2   8   69.13    5.21
 -12   2   9    3.69    3.21
 -12  -2   9    6.76    4.46
  12  -2  -9   -0.51    2.87
  12  -2  -9    0.64    2.78
  12  -2 -10   99.40    3.37
 -12   2  10   78.67    5.44
  12  -2 -10   88.18    4.21
 -12  -2  10  108.34    5.93
 -12   2  11   52.83    4.79
  12  -2 -11   69.30    3.40
 -12  -2  11   56.43    5.26
  12  -2 -11   58.45    4.08
  12  -2 -12   85.64    4.54
 -12  -2  12   81.09    5.82
 -12   2  12   89.90    5.67
  12  -2 -12   78.39    3.37
  12  -2 -13    1.44    3.64
 -12   2  13   -3.29    4.74
 -12  -2  13    2.64    4.83
  12   2 -13    4.99    1.58
  12   2 -13    1.80    1.27
  12  -2 -13  -10.21    3.10
 -12  -2  14   40.45    4.78
  12  -2 -14   49.62    3.70
 -12   2  14   40.13    5.19
  12   2 -14   38.02    1.88
  12   2 -14   37.14    2.46
  12  -2 -14   41.65    4.39
  12   2 -15   51.53    2.67
  12  -2 -15   61.39    4.41
 -12   2  15   56.27    5.69
  12   2 -15   52.54    2.27
 -12  -2  15   71.21    5.21
  12  -2 -15   75.58    3.91
  12  -2 -16    0.50    3.48
 -12  -2  16   11.50    5.67
 -12   2  16    3.68    5.10
  12   2 -16   -0.01    2.44
  12  -2 -16    0.00    4.30
  12   2 -16    1.28    2.14
 -12  -2  17    7.92    6.18
  12  -2 -17   13.57    4.17
  12   2 -17    9.55    2.52
  12   2 -17    5.71    2.89
  12  -2 -17    8.19    4.14
 -12   2  17    4.26    5.21
 -12  -3   1   15.10    4.25
 -12   3   1    0.88    4.58
  12  -3  -1   13.79    3.69
  12  -3  -2   86.27    4.70
 -12  -3   2   94.69    5.50
 -12   3   2   95.51    5.63
 -12  -3   3   36.90    4.53
 -12   3   3   25.42    4.88
  12  -3  -3   26.37    3.52
 -12   3   4  212.47    6.40
  12  -3  -4  216.19    5.76
 -12  -3   4  201.29    6.47
  12  -3  -5   11.64    3.79
 -12  -3   5    6.86    4.83
 -12   3   5   17.37    4.31
  12  -3  -6    6.14    3.79
 -12   3   6   12.16    4.33
 -12  -3   6   17.03    4.66
  12  -3  -7    3.40    3.89
 -12  -3   7    4.66    4.96
 -12   3   7    2.23    4.23
 -12   3   8   82.56    5.28
 -12  -3   8   77.65    5.64
  12  -3  -8   77.97    4.55
 -12  -3   9   -2.94    4.96
 -12   3   9   13.46    4.45
  12  -3  -9   -1.04    3.80
  12  -3 -10   70.58    4.36
 -12   3  10   73.12    5.39
  12  -3 -10   85.78    4.18
 -12  -3  10   64.08    5.44
 -12   3  11    9.39    4.57
  12  -3 -11   18.62    3.59
 -12  -3  11   10.19    5.19
  12  -3 -11   18.52    3.70
  12  -3 -12  102.24    5.20
  12  -3 -12  131.60    4.26
 -12   3  12  124.46    6.08
 -12  -3  12  138.98    6.72
 -12   3  13   12.24    4.88
  12  -3 -13    7.92    3.66
 -12  -3  13    9.06    4.27
  12  -3 -13   -0.74    3.76
 -12   3  14    4.87    4.59
  12  -3 -14   -0.08    3.37
 -12  -3  14    3.80    4.17
  12  -3 -14    4.79    3.77
  12  -3 -15   12.31    4.15
 -12  -3  15   11.77    5.55
  12   3 -15   15.88    1.21
  12   3 -15   18.24    1.38
  12  -3 -15   20.66    3.75
 -12   3  15   20.35    5.01
  12   3 -16    3.83    2.00
 -12  -3  16    6.85    4.61
  12   3 -16    7.22    1.78
  12  -3 -16   10.65    3.96
 -12   3  16   11.48    5.35
  12  -3 -16   18.91    4.64
  12  -3 -17    5.47    4.08
 -12   4   1    7.85    5.02
  12  -4  -1   17.99    4.79
 -12  -4   1    3.48    4.43
  12  -4  -1    3.41    4.25
  12  -4  -2  168.51    5.62
  12  -4  -2  139.74    6.27
 -12  -4   2  172.58    6.39
 -12   4   2  167.00    6.52
 -12   4   3    1.07    3.69
  12  -4  -3    0.44    4.20
 -12  -4   3    8.69    4.26
 -12  -4   4   -6.75    4.62
  12  -4  -4    0.30    3.66
 -12   4   4   -7.23    4.41
 -12   4   5   12.16    4.54
  12  -4  -5   11.69    4.42
 -12  -4   5    8.69    4.78
  12  -4  -6   19.67    4.56
 -12   4   6   17.35    4.61
 -12  -4   6   24.41    5.10
 -12  -4   7  125.14    6.36
 -12   4   7  115.14    4.89
  12  -4  -7  104.23    4.84
 -12   4   8   75.36    5.56
 -12  -4   8   94.91    6.05
  12  -4  -8   70.38    5.22
 -12   4   9    5.16    4.80
  12  -4  -9   -0.19    3.78
 -12  -4   9    1.80    4.92
 -12   4  10  111.91    5.77
 -12  -4  10  143.01    6.72
  12  -4 -10  135.50    5.19
 -12  -4  11   33.98    5.57
  12  -4 -11   37.96    4.45
  12  -4 -11   44.04    4.34
 -12   4  11   30.27    5.30
  12  -4 -12    5.43    3.68
  12  -4 -12   -9.98    3.97
 -12  -4  12   -3.71    5.59
 -12   4  12    6.98    5.05
  12  -4 -13   39.22    4.52
  12  -4 -13   47.71    4.56
 -12  -4  13   42.15    5.94
 -12   4  13   39.94    5.39
  12  -4 -14    8.57    3.92
  12  -4 -14    4.62    4.28
 -12   4  14  -11.41    5.15
 -12  -4  14    3.12    5.55
  12  -4 -15    2.66    3.90
 -12  -4  15   -1.21    5.84
  12  -4 -15    8.37    4.98
 -12   4  15   -9.41    5.16
  12  -4 -16   72.11    5.44
 -12   4  16   72.22    6.17
 -12  -4  16   92.55    7.08
  12  -4 -16   80.22    5.04
 -12  -5   1    7.39    4.66
  12  -5  -1    8.71    4.77
  12  -5  -1   11.09    4.86
 -12   5   1    1.24    4.84
 -12  -5   2   -2.89    4.86
 -12   5   2   12.78    4.75
  12  -5  -2   -2.06    4.61
  12  -5  -2   -2.64    4.10
  12  -5  -3   -6.62    4.06
 -12   5   3   -1.55    4.96
 -12  -5   3    8.49    4.69
  12  -5  -3    1.16    5.04
 -12   5   4   52.69    5.65
  12  -5  -4   46.47    4.94
 -12  -5   4   66.62    5.32
  12  -5  -4   55.16    5.63
  12  -5  -5    3.22    4.27
  12  -5  -5    2.03    4.95
 -12   5   5    0.58    4.90
 -12  -5   5    2.21    5.24
 -12  -5   6   -0.61    5.20
 -12   5   6   -5.45    4.80
  12  -5  -6    9.87    4.19
 -12   5   7   25.65    4.89
 -12  -5   7   11.26    5.38
  12  -5  -7   17.95    4.44
  12  -5  -8    4.26    4.15
 -12  -5   8   22.05    5.11
 -12   5   8   13.52    5.14
 -12  -5   9    7.67    5.60
 -12   5   9   21.21    5.32
  12  -5  -9    9.90    4.30
 -12   5  10  237.92    7.22
  12  -5 -10  215.77    6.68
 -12  -5  10  252.88    8.10
  12  -5 -11    6.07    4.84
 -12   5  11   13.48    5.25
 -12  -5  11    5.58    5.42
 -12  -5  12    6.79    5.48
 -12   5  12    4.45    5.37
  12  -5 -12   13.26    4.75
  12  -5 -12   10.48    4.21
 -12   5  13   28.15    5.70
 -12  -5  13   26.28    6.22
  12  -5 -13   32.02    4.62
  12  -5 -13   25.24    4.76
  12  -5 -14   12.65    4.63
 -12   5  14   -3.67    5.50
  12  -5 -14    4.07    4.27
 -12  -5  14    1.07    6.04
 -12   5  15   18.91    5.66
  12  -5 -15    2.52    4.29
 -12  -5  15   10.39    6.52
  12  -5 -15    1.27    4.95
 -12  -6   1   14.37    5.20
  12  -6  -1   18.96    5.25
  12  -6  -1   25.79    5.78
 -12   6   1   29.99    5.78
  12  -6  -2  152.56    6.53
 -12  -6   2  158.79    5.63
  12  -6  -2  161.71    7.02
 -12   6   2  158.98    6.93
 -12   6   3   -0.55    5.33
  12  -6  -3   12.13    4.68
 -12  -6   3    2.05    5.25
  12  -6  -3    2.92    5.53
 -12   6   4   30.14    5.49
  12  -6  -4    3.71    5.09
  12  -6  -4   25.01    5.03
 -12  -6   4   19.88    5.59
  12  -6  -5   -4.13    4.87
 -12  -6   5   -0.37    5.00
  12  -6  -5   -4.47    5.16
 -12   6   5    0.47    5.09
 -12   6   6   52.06    5.89
  12  -6  -6   34.47    4.73
  12  -6  -6   35.72    5.45
 -12  -6   6   24.25    5.44
  12  -6  -7   98.88    6.45
 -12  -6   7  124.79    6.51
  12  -6  -7  105.52    5.96
 -12   6   7  108.06    6.34
 -12   6   8  265.69    7.65
 -12  -6   8  234.49    8.19
  12  -6  -8  234.07    6.96
 -12   6   9  118.67    6.88
 -12  -6   9  124.47    7.43
  12  -6  -9  121.49    6.10
 -12   6  10  118.45    6.22
 -12  -6  10  100.80    6.95
  12  -6 -10  113.24    5.94
  12  -6 -11    1.13    4.39
 -12   6  11   -2.43    5.01
 -12  -6  11    2.85    6.24
 -12   6  12   17.24    5.63
  12  -6 -12    7.79    4.90
 -12  -6  12   13.97    6.68
 -12   6  13    8.65    5.82
 -12  -6  13    5.30    6.08
  12  -6 -13    7.68    4.69
  12  -6 -13    0.25    5.10
  12  -6 -14   -7.23    5.04
 -12   6  14    2.38    5.76
 -12  -6  14    4.63    6.09
  12  -6 -14   -0.02    4.79
  12  -6 -15    8.46    5.60
  12  -6 -15   -0.94    4.89
  12  -7  -1    5.44    5.81
  12  -7  -1    5.22    5.62
 -12   7   1   -4.90    5.30
 -12  -7   1    4.74    5.02
  12  -7  -2   28.14    6.10
  12  -7  -2   22.57    5.79
 -12  -7   2   43.98    5.77
 -12   7   2   28.74    4.78
  12  -7  -3   13.32    5.24
 -12   7   3    9.91    4.26
 -12  -7   3   -0.20    5.16
  12  -7  -3    5.31    5.50
 -12  -7   4    5.83    5.22
 -12   7   4    2.89    4.26
  12  -7  -4   -0.68    4.04
  12  -7  -4   -2.45    5.59
 -12  -7   5   17.25    5.57
 -12   7   5   26.64    5.39
  12  -7  -5   30.80    6.01
  12  -7  -5   30.35    5.67
  12  -7  -6   14.28    5.58
 -12  -7   6   25.44    5.64
  12  -7  -6   15.52    5.91
 -12   7   6   -1.66    5.89
 -12   7   7   10.16    5.65
  12  -7  -7    5.11    5.55
 -12  -7   7   13.77    5.74
  12  -7  -7    9.35    5.59
 -12   7   8   88.29    5.38
  12  -7  -8   78.78    5.94
  12  -7  -8   69.40    6.07
 -12  -7   8   97.89    6.93
  12  -7  -9   -0.66    5.06
 -12   7   9   -4.27    5.86
 -12  -7   9   -6.91    6.24
  12  -7 -10   -2.33    5.22
 -12  -7  10    4.00    4.71
 -12   7  10    1.41    5.88
 -12   7  11   13.21    5.88
  12  -7 -11   15.96    5.59
 -12  -7  11    9.84    6.62
 -12  -7  12   92.36    7.69
 -12   7  12   77.54    6.91
  12  -7 -12   61.58    6.05
  12  -7 -13    1.65    5.35
 -12   7  13    6.28    5.97
  12  -7 -13   11.10    5.02
 -12  -7  13    0.02    5.10
 -12  -8   1    1.52    4.12
  12  -8  -1   -2.89    5.63
 -12   8   1    1.12    6.28
  12  -8  -1    7.84    6.20
  12  -8  -2   -1.09    6.12
 -12  -8   2   10.71    5.85
 -12   8   2    9.59    6.03
  12  -8  -2   18.87    5.20
  12  -8  -3    7.90    5.30
  12  -8  -3    9.19    5.69
 -12   8   3    6.69    6.02
 -12  -8   3   16.69    5.76
 -12  -8   4   66.71    6.45
 -12   8   4   55.90    6.69
  12  -8  -4   57.67    6.28
  12  -8  -4   57.75    6.35
 -12   8   5   79.73    6.66
  12  -8  -5   95.99    6.71
  12  -8  -5   86.21    6.61
 -12  -8   5  100.00    7.40
  12  -8  -6  146.26    7.90
  12  -8  -6  187.71    7.44
 -12  -8   6  237.43    8.30
 -12   8   6  152.22    6.50
  12  -8  -7    1.39    6.19
 -12  -8   7   -1.46    5.82
 -12   8   7   -4.29    6.34
  12  -8  -7   -1.52    5.56
  12  -8  -8   87.43    6.47
  12  -8  -8   52.89    6.52
 -12   8   8   48.34    6.46
 -12  -8   8   89.14    7.17
  12  -8  -9   19.52    6.72
 -12   8   9    3.10    6.49
 -12  -8   9    2.99    6.85
  12  -8  -9   -1.61    5.52
  12  -8 -10   39.46    5.50
  12  -8 -10   23.11    4.84
 -12  -8  10   27.86    5.24
 -12   8  10   27.33    6.25
 -12  -8  11    4.04    6.91
  12  -8 -11    8.42    5.78
 -12   8  11    6.96    5.82
  12  -9  -1   -1.53    6.31
  12  -9  -1    6.48    6.10
 -12  -9   1    3.50    5.45
 -12   9   1   -5.11    4.68
  12  -9  -2    2.52    6.56
 -12   9   2   -1.72    5.73
  12  -9  -2   -1.56    5.48
 -12  -9   2    6.18    6.21
 -12  -9   3    7.29    6.25
  12  -9  -3   11.78    6.86
 -12   9   3   17.93    5.21
  12  -9  -3   10.01    5.94
 -12   9   4   -6.31    6.15
  12  -9  -4    1.30    5.86
 -12  -9   4    6.64    4.88
  12  -9  -4    8.93    6.47
 -12  -9   5   59.26    6.78
  12  -9  -5   41.89    5.93
  12  -9  -5   27.46    6.87
 -12   9   5   44.44    7.09
 -12   9   6   91.62    7.46
  12  -9  -6   98.89    7.31
 -12  -9   6   87.02    6.13
  12  -9  -6   86.93    7.08
  12  -9  -7   56.85    6.76
 -12  -9   7   64.63    6.80
 -12   9   7   20.56    6.42
  12  -9  -7   71.97    6.62
  12  -9  -8   23.70    5.65
 -12   9   8   17.66    6.71
  12  -9  -8    9.43    6.30
 -12  -9   8   15.62    6.87
  11   0  -1    5.90    2.01
 -11   0   1   -1.45    3.75
  11   0  -2  805.00    7.35
 -11   0   2  798.34    9.34
 -11   0   3   10.37    3.52
  11   0  -3   -0.68    1.79
  11   0  -4   -0.66    1.97
 -11   0   4   12.92    3.57
 -11   0   5   -0.02    3.61
  11   0  -5    1.14    1.75
 -11   0   6  754.61    9.03
  11   0  -6  742.18    6.97
  11   0  -7    0.52    1.64
 -11   0   7   -3.93    3.78
  11   0  -7    1.31    1.87
 -11   0   8   17.63    4.01
  11   0  -8   19.83    1.83
  11   0  -8   23.26    2.49
  11   0  -9    5.02    2.25
  11   0  -9   -0.45    1.74
 -11   0   9   -0.79    2.83
  11   0 -10   -3.04    2.37
 -11   0  10   10.31    4.26
  11   0 -11   -0.99    2.47
 -11   0  11   -1.35    3.86
  11   0 -12    0.74    2.85
 -11   0  12    6.62    4.27
  11   0 -13    4.30    2.94
 -11   0  13   -1.68    4.46
 -11   0  14    9.28    4.70
  11   0 -14   -4.09    2.50
  11   0 -14    8.47    3.04
 -11   0  15   -8.46    4.72
  11   0 -15    1.92    2.70
  11   0 -15   -2.21    3.31
  11   0 -16  224.04    4.77
 -11   0  16  252.12    7.11
  11   0 -17   -1.88    3.41
 -11   0  17   -2.06    5.02
  11   0 -18  130.56    4.41
 -11   0  18  126.97    6.49
  11   0 -19   -1.92    3.42
 -11   0  19    4.10    5.05
  11  -1  -1    4.75    2.56
  11   1  -1    3.20    1.93
 -11   1   1    1.90    3.60
 -11  -1   1   11.20    3.66
  11   1  -2   62.74    2.09
 -11   1   2   58.13    4.42
 -11  -1   2   49.73    3.40
  11  -1  -2   56.06    2.97
  11  -1  -3   50.00    2.99
 -11  -1   3   63.38    4.45
 -11   1   3   53.87    3.64
  11   1  -3   61.07    1.92
 -11  -1   4    2.03    3.61
  11  -1  -4    5.09    2.38
  11   1  -4    0.07    1.39
 -11   1   4   -5.69    3.74
  11  -1  -5   45.40    2.87
 -11  -1   5   44.91    4.22
  11   1  -5   49.80    1.69
 -11   1   5   50.57    4.40
  11   1  -6  234.23    2.42
  11   1  -6  238.31    2.84
 -11   1   6  264.45    6.08
 -11  -1   6  213.99    5.84
  11  -1  -6  266.20    4.66
  11   1  -7   97.89    2.08
 -11   1   7  105.95    4.88
 -11  -1   7   94.67    4.79
  11  -1  -7  109.41    3.60
  11   1  -7   98.15    1.84
  11   1  -8  693.82    4.23
  11   1  -8  708.94    5.99
 -11   1   8  704.40    8.92
  11  -1  -8  752.32    7.94
 -11  -1   8  615.72    8.06
  11  -1  -9   64.14    3.39
 -11  -1   9   70.82    4.69
 -11   1   9   75.31    4.59
  11   1  -9   64.40    1.93
  11   1  -9   66.77    2.35
  11   1 -10  107.91    2.89
 -11  -1  10   92.81    5.34
  11  -1 -10    0.94    2.00
  11  -1 -10   89.06    3.64
 -11   1  10   78.24    4.68
  11   1 -10   92.47    2.17
 -11   1  11   15.38    3.95
  11   1 -11    9.90    1.71
 -11  -1  11   10.78    4.21
  11  -1 -11    6.32    2.31
  11   1 -11   10.37    2.28
  11  -1 -11    7.57    2.90
  11  -1 -12    7.99    3.12
 -11  -1  12    5.99    4.50
  11   1 -12    7.77    1.89
 -11   1  12    4.57    4.20
  11   1 -12    5.93    2.32
  11  -1 -12    8.60    2.73
  11   1 -13   68.36    2.64
 -11  -1  13   77.99    5.37
  11   1 -13   63.39    3.05
 -11   1  13   61.95    4.94
  11  -1 -13   69.30    3.38
  11  -1 -13   64.88    3.85
  11   1 -14   74.46    3.18
 -11  -1  14   68.90    5.47
  11  -1 -14   59.07    3.39
  11  -1 -14   56.20    3.45
 -11   1  14   50.10    4.66
 -11  -1  15   22.58    5.16
  11  -1 -15   13.50    3.76
  11   1 -15   17.21    2.84
  11  -1 -15   18.35    3.39
 -11   1  15   19.46    4.82
  11  -1 -16    3.97    2.99
 -11  -1  16   -3.27    5.05
 -11   1  16   -8.41    4.66
  11   1 -17   32.79    3.18
  11  -1 -17   34.34    4.00
 -11  -1  17   48.62    5.32
 -11   1  17   41.42    5.30
 -11  -1  18   51.72    5.68
  11  -1 -18   66.91    4.13
 -11   1  18   53.65    4.99
  11   1 -18   65.95    3.80
  11  -1 -19    2.55    4.34
 -11   1  19   -4.13    5.03
  11   1 -19   -4.28    3.62
 -11  -1  19   -4.42    5.42
  11  -2  -1   95.17    3.58
 -11   2   1   91.16    4.66
  11   2  -1   91.59    1.95
 -11  -2   1   91.39    4.53
 -11   2   2   -4.28    3.70
 -11  -2   2   11.88    3.77
  11  -2  -2    1.97    2.49
  11   2  -2    0.48    1.07
  11  -2  -3   15.25    3.17
 -11  -2   3   19.73    3.86
 -11   2   3   14.00    2.99
  11  -2  -4  933.55    9.32
 -11  -2   4  871.29    9.87
 -11   2   4  974.98   10.37
 -11   2   5   27.72    4.33
 -11  -2   5   42.14    4.29
  11  -2  -5   32.52    3.33
  11  -2  -6   94.06    3.56
 -11  -2   6   73.35    4.57
 -11   2   6   90.91    4.63
 -11  -2   7    0.59    3.64
 -11   2   7   -0.19    3.97
  11  -2  -7    0.29    2.57
 -11   2   8    1.83    3.79
 -11  -2   8    2.02    4.15
  11  -2  -8    2.12    3.10
  11  -2  -9   11.29    3.34
 -11   2   9   17.55    2.95
 -11  -2   9   10.69    4.48
  11   2 -10   12.20    0.97
  11  -2 -10   16.77    2.93
 -11  -2  10   15.78    3.44
  11  -2 -10   10.10    2.89
 -11   2  10   13.69    4.22
  11   2 -10   12.55    1.11
  11   2 -11    0.20    1.49
  11   2 -11    1.40    1.33
  11  -2 -11    0.68    2.83
 -11  -2  11    1.48    4.53
 -11   2  11    4.79    3.63
  11  -2 -11   -0.84    2.92
  11  -2 -12   22.21    3.15
  11   2 -12   25.64    1.70
  11  -2 -12   15.94    3.18
  11   2 -12   22.13    1.96
 -11  -2  12   19.97    4.60
 -11   2  12   24.56    4.57
  11   2 -13    3.98    2.00
 -11  -2  13    0.10    3.44
  11   2 -13    6.52    1.76
 -11   2  13   -2.01    4.32
  11  -2 -13    2.68    3.65
  11  -2 -13    6.17    2.73
  11   2 -14   10.91    2.07
  11   2 -14   -1.08    2.39
  11  -2 -14   -3.59    3.36
  11  -2 -14    6.10    3.32
 -11  -2  14    4.15    4.56
 -11   2  14    3.24    4.35
  11   2 -15   23.43    2.80
  11  -2 -15   33.56    3.87
 -11  -2  15   30.87    5.07
  11  -2 -15   31.58    3.92
 -11   2  15   30.61    4.98
  11   2 -15   26.52    2.41
 -11  -2  16  105.77    5.22
 -11   2  16  113.29    5.62
  11  -2 -16  124.45    4.80
 -11   2  17   17.50    4.54
 -11  -2  17   13.38    5.38
  11  -2 -17   14.74    4.04
 -11  -2  18   48.53    5.65
 -11   2  18   40.18    5.39
  11  -2 -18   49.55    4.31
 -11  -2  19   85.88    6.18
  11   2 -19   54.82    3.72
 -11   2  19   86.12    5.90
  11  -2 -19   84.01    5.56
 -11   3   1   -5.65    3.89
  11  -3  -1   11.90    3.00
 -11  -3   1   10.51    3.86
  11  -3  -1    3.04    3.84
 -11   3   2   25.87    4.36
 -11  -3   2   15.96    3.01
  11  -3  -2   20.24    3.60
  11  -3  -2   18.50    4.18
 -11  -3   3  191.82    5.84
  11  -3  -3  201.62    5.28
 -11   3   3  193.22    5.83
 -11  -3   4    0.71    3.77
  11  -3  -4    4.54    2.96
 -11   3   4    2.07    3.96
  11  -3  -5   48.56    3.35
 -11  -3   5   45.70    4.28
 -11   3   5   37.58    4.32
 -11  -3   6  242.93    6.27
 -11   3   6  217.13    6.15
  11  -3  -6  225.50    5.37
  11  -3  -7    5.19    3.42
 -11   3   7    7.28    4.07
 -11  -3   7   -3.94    4.21
 -11  -3   8  116.35    4.60
  11  -3  -8  101.79    3.94
 -11   3   8  115.00    4.95
 -11  -3   9   75.61    5.28
  11  -3  -9   70.81    3.79
 -11   3   9   61.34    4.51
 -11  -3  10  113.58    5.83
  11  -3 -10  103.54    4.22
 -11   3  10  127.83    5.30
 -11   3  11    0.70    3.80
  11  -3 -11    0.62    3.77
  11  -3 -11   -1.81    2.99
 -11  -3  11   13.33    4.60
  11  -3 -12    1.17    3.34
 -11  -3  12    4.55    4.66
  11  -3 -12   -1.68    3.05
 -11   3  12    0.01    4.00
 -11   3  13    3.58    4.59
  11  -3 -13    4.90    3.89
  11   3 -13    4.47    1.25
  11  -3 -13    2.34    3.57
 -11  -3  13  -13.65    4.91
  11   3 -13    5.41    1.45
 -11   3  14  102.10    5.47
  11  -3 -14   96.74    4.97
  11   3 -14  110.88    2.41
  11   3 -14  105.51    2.70
 -11  -3  14  101.99    6.06
  11  -3 -14  120.08    4.32
  11   3 -15    7.32    1.88
  11  -3 -15    6.15    4.00
 -11  -3  15    6.91    5.22
  11   3 -15    5.28    2.23
 -11   3  15    7.54    4.80
  11  -3 -15    4.78    3.48
  11  -3 -16   33.09    3.96
  11   3 -16   47.94    2.60
 -11  -3  16   63.11    5.82
 -11   3  16   48.70    4.88
 -11  -3  17   -7.16    4.20
  11   3 -17   14.73    2.63
  11  -3 -17   11.15    3.94
 -11   3  17    2.41    4.50
 -11   3  18    2.44    5.07
 -11  -3  18   -5.37    5.79
  11  -3 -18    2.21    4.04
  11  -3 -19   18.03    5.10
 -11   4   1    6.93    4.59
 -11  -4   1    4.99    4.16
  11  -4  -1   16.68    4.58
  11  -4  -1    2.19    3.55
 -11   4   2  344.54    7.29
 -11  -4   2  375.58    7.05
  11  -4  -2  373.21    6.74
  11  -4  -2  338.11    7.26
 -11  -4   3    4.18    4.23
  11  -4  -3   -1.37    3.24
  11  -4  -3    9.72    4.35
 -11   4   3   -7.27    4.13
  11  -4  -4  327.87    7.29
 -11  -4   4  332.15    6.89
 -11   4   4  327.31    7.22
  11  -4  -4  349.00    6.74
  11  -4  -5   67.00    4.41
 -11   4   5   74.70    5.10
  11  -4  -5   42.00    4.44
 -11  -4   5   49.83    5.02
 -11   4   6  106.09    5.28
  11  -4  -6  108.37    4.67
 -11  -4   6   99.76    5.52
 -11   4   7   -7.32    4.13
 -11  -4   7   -3.47    4.40
  11  -4  -7   -5.82    3.41
  11  -4  -8    0.31    3.19
 -11  -4   8   -1.75    4.26
 -11   4   8   -0.18    3.24
  11  -4  -9   16.38    3.59
 -11  -4   9   22.22    4.56
 -11   4   9   16.05    4.38
 -11   4  10   -2.44    3.96
 -11  -4  10    3.32    4.70
  11  -4 -10    7.32    3.99
 -11   4  11   88.14    5.30
  11  -4 -11   73.59    4.45
 -11  -4  11  101.38    5.51
 -11  -4  12   21.93    5.19
  11  -4 -12   18.13    3.86
 -11   4  12   27.50    4.47
  11  -4 -12   18.56    3.56
 -11  -4  13    1.83    5.20
  11  -4 -13    3.97    3.46
 -11   4  13   -3.50    3.21
  11  -4 -13   -0.26    3.83
 -11  -4  14    9.24    5.78
 -11   4  14   15.44    4.62
  11  -4 -14    3.51    3.97
  11  -4 -14    5.53    3.68
 -11   4  15   43.70    4.87
  11  -4 -15   43.32    4.31
  11  -4 -15   45.53    4.86
 -11  -4  15   47.26    6.12
  11   4 -15   47.89    1.77
  11   4 -15   51.50    1.96
 -11   4  16   32.96    5.21
  11   4 -16   49.92    2.17
 -11  -4  16   58.32    6.39
  11  -4 -16   41.08    4.55
  11  -4 -16   38.72    5.05
  11   4 -16   47.45    2.46
  11  -4 -17    9.76    4.24
 -11  -4  17    2.42    5.33
 -11   4  17   -1.01    5.04
  11   4 -17    4.22    2.34
 -11  -4  18  579.20   10.72
 -11   4  18  578.28    9.57
  11  -4 -18  572.43    8.99
  11   4 -18  530.15    6.01
  11  -5  -1   11.44    3.94
 -11   5   1    4.23    4.72
  11  -5  -1   15.27    3.62
 -11  -5   1   13.13    4.48
  11  -5  -2  144.95    5.65
 -11   5   2  124.55    4.75
  11  -5  -2  114.76    5.27
 -11  -5   2  110.53    5.47
 -11  -5   3   -1.09    4.23
 -11   5   3   -0.67    4.27
  11  -5  -3   -2.17    4.78
  11  -5  -3    3.54    3.56
  11  -5  -4    7.18    3.79
  11  -5  -4   11.60    4.33
 -11   5   4    5.85    4.75
 -11  -5   4   -8.04    4.35
  11  -5  -5   13.44    3.67
 -11   5   5   16.99    4.58
 -11  -5   5    5.11    4.56
  11  -5  -5    5.19    3.17
  11  -5  -6   70.15    4.33
 -11   5   6   74.24    5.20
 -11  -5   6   75.16    5.36
  11  -5  -6   73.80    5.36
  11  -5  -7   27.16    4.68
 -11  -5   7   26.40    5.02
 -11   5   7   21.28    3.54
  11  -5  -7   31.75    4.41
 -11   5   8  185.54    6.40
  11  -5  -8  164.24    5.40
 -11  -5   8  187.11    5.72
 -11   5   9    2.40    4.58
 -11  -5   9    5.24    5.11
  11  -5  -9    7.42    4.15
 -11   5  10   99.49    5.34
  11  -5 -10   83.50    4.71
 -11  -5  10  110.64    6.07
  11  -5 -11    2.68    4.03
 -11  -5  11   -1.03    4.96
 -11   5  11   11.02    4.35
  11  -5 -12   24.67    4.38
 -11  -5  12   43.72    4.39
 -11   5  12   30.77    5.19
  11  -5 -12   36.73    3.99
  11  -5 -13   15.43    3.96
  11  -5 -13   20.56    4.89
 -11   5  13   15.78    5.07
 -11  -5  13   23.40    5.08
  11  -5 -14    8.65    4.43
  11  -5 -14    9.06    4.03
 -11   5  14   18.45    5.08
 -11  -5  14   14.53    5.18
 -11   5  15    8.20    4.92
  11  -5 -15   12.78    4.34
  11  -5 -15    7.77    4.81
 -11  -5  15   21.06    5.51
 -11  -5  16   76.91    5.59
  11  -5 -16   72.68    5.18
  11  -5 -16   60.50    5.57
 -11   5  16   62.83    5.25
 -11  -5  17   93.12    7.33
  11   5 -17   47.48    2.22
 -11   5  17   45.43    5.67
  11  -5 -17   50.61    5.14
  11  -5 -17   47.70    5.74
  11  -5 -18   17.68    5.15
  11   5 -18   22.82    2.53
 -11   6   1   50.84    4.97
 -11  -6   1   45.24    4.99
  11  -6  -1   44.54    5.46
  11  -6  -1   31.46    4.74
 -11   6   2  241.11    6.96
  11  -6  -2  198.62    6.47
  11  -6  -2  238.19    6.38
 -11  -6   2  217.67    5.75
  11  -6  -3   14.83    4.60
 -11  -6   3   27.11    4.97
  11  -6  -3   15.20    4.38
 -11   6   3   15.45    5.07
  11  -6  -4  379.96    7.63
 -11   6   4  335.39    7.76
 -11  -6   4  402.83    7.96
  11  -6  -4  376.63    7.94
  11  -6  -5   31.92    4.94
  11  -6  -5   35.90    5.26
 -11  -6   5   19.35    4.10
 -11   6   5   44.23    5.27
 -11  -6   6   52.34    4.35
  11  -6  -6   36.26    4.40
  11  -6  -6   47.13    5.14
 -11   6   6   26.13    4.58
 -11  -6   7   32.17    5.09
  11  -6  -7   39.94    4.27
 -11   6   7   25.80    4.93
  11  -6  -7   30.16    4.40
  11  -6  -8   -1.28    4.46
  11  -6  -8    3.67    4.72
 -11   6   8   -0.65    4.64
 -11  -6   8    7.00    4.99
 -11   6   9    5.56    4.38
  11  -6  -9    5.61    3.85
 -11  -6   9   12.97    5.38
 -11  -6  10   23.12    5.37
 -11   6  10   14.35    4.86
  11  -6 -10    6.32    4.71
 -11   6  11   87.86    5.68
 -11  -6  11  104.17    6.17
  11  -6 -11   84.80    4.98
  11  -6 -12   -4.79    4.42
 -11   6  12   -2.29    4.59
 -11  -6  12    8.08    5.48
  11  -6 -13   82.45    5.18
  11  -6 -13   84.89    5.15
 -11   6  13   80.42    5.50
 -11  -6  13   97.57    6.73
  11  -6 -14   20.51    4.98
 -11  -6  14   16.08    5.96
  11  -6 -14   29.03    5.07
 -11   6  14   27.32    5.00
 -11  -6  15   60.02    6.91
  11  -6 -15   85.40    5.70
  11  -6 -15   79.29    5.87
 -11   6  15   74.13    5.52
 -11  -6  16   75.94    7.08
  11  -6 -16   74.70    5.18
 -11   6  16   63.85    6.08
  11  -6 -16   70.29    5.92
 -11   6  17   -0.72    4.89
 -11  -6  17    5.15    6.16
  11  -6 -17   -0.78    5.53
 -11   7   1   18.96    5.01
  11  -7  -1    9.63    4.12
  11  -7  -1   15.26    4.25
 -11  -7   1   17.84    3.54
  11  -7  -2   11.92    4.55
 -11   7   2   23.33    5.31
 -11  -7   2   22.25    5.28
  11  -7  -2   10.79    4.95
 -11   7   3   -9.45    4.93
  11  -7  -3    4.42    4.62
 -11  -7   3   -2.97    3.68
  11  -7  -3    1.29    4.48
  11  -7  -4    2.33    4.26
  11  -7  -4    3.17    4.50
 -11  -7   4    5.30    5.07
 -11   7   4   20.92    4.96
  11  -7  -5    2.59    4.63
 -11   7   5   19.63    5.36
  11  -7  -5   20.34    3.84
 -11  -7   5   24.09    5.35
  11  -7  -6  123.07    5.54
 -11   7   6  144.26    6.24
 -11  -7   6  146.44    6.75
  11  -7  -6  129.95    6.41
  11  -7  -7    3.69    4.82
 -11   7   7   -6.58    4.69
  11  -7  -7   12.17    5.22
 -11  -7   7    8.79    5.00
  11  -7  -8  151.45    6.29
 -11   7   8  161.75    6.75
  11  -7  -8  155.41    6.40
 -11  -7   8  199.84    6.29
  11  -7  -9   27.09    5.08
 -11   7   9   24.27    5.23
  11  -7  -9   20.38    4.35
 -11  -7   9   28.66    5.70
  11  -7 -10  101.51    6.30
  11  -7 -10  113.82    5.79
 -11  -7  10  107.74    5.56
 -11   7  10  106.12    6.27
  11  -7 -11   22.25    4.87
 -11  -7  11   12.09    6.10
 -11   7  11    9.88    5.50
 -11  -7  12   53.93    6.28
 -11   7  12   19.03    5.60
  11  -7 -12   22.38    4.99
 -11   7  13   -8.07    5.30
 -11  -7  13  -18.89    5.53
  11  -7 -13    2.57    4.68
  11  -7 -14   45.12    5.18
 -11   7  14   35.08    5.57
  11  -7 -14   54.26    6.00
 -11  -7  14   52.21    6.12
  11  -7 -15    4.83    4.57
 -11  -7  15  -14.32    5.68
 -11   7  15    1.94    5.45
  11  -7 -15   15.72    5.59
 -11  -7  16   -2.84    6.23
 -11  -7  16   -1.46    6.79
 -11   7  16   -3.99    5.96
  11  -7 -16   -1.23    5.92
  11  -7 -16   -0.66    4.86
  11  -8  -1    7.08    4.99
 -11  -8   1    2.30    5.39
 -11   8   1    9.31    5.61
  11  -8  -1   -3.78    4.96
 -11  -8   2   52.22    5.44
  11  -8  -2   27.25    5.28
  11  -8  -2   50.80    5.91
 -11   8   2   33.55    5.79
 -11   8   3   69.65    6.15
  11  -8  -3   75.61    5.88
 -11  -8   3   85.42    6.28
  11  -8  -3   82.81    6.16
  11  -8  -4   56.88    5.50
  11  -8  -4   64.28    5.98
 -11  -8   4   73.07    6.19
 -11   8   4   75.17    5.89
 -11  -8   5    5.38    5.58
 -11   8   5    4.98    5.35
  11  -8  -5    9.66    3.89
  11  -8  -5   14.82    4.94
 -11  -8   6  175.17    7.36
  11  -8  -6  152.24    6.23
  11  -8  -6  140.65    6.53
 -11   8   6  131.11    6.33
 -11  -8   7   18.33    5.85
 -11   8   7   14.97    5.78
  11  -8  -7   32.97    5.65
  11  -8  -7   23.63    5.57
 -11  -8   8   39.18    4.76
  11  -8  -8   16.36    5.32
 -11   8   8   30.21    5.61
  11  -8  -8   17.22    5.03
  11  -8  -9   -0.80    5.53
 -11  -8   9   -3.04    5.53
  11  -8  -9   -0.08    4.88
 -11   8   9    4.12    5.41
  11  -8 -10   15.52    5.53
 -11   8  10    4.71    3.98
 -11  -8  10   -0.10    4.55
  11  -8 -10    4.21    4.54
  11  -8 -11    0.55    5.63
  11  -8 -11    9.60    5.20
 -11   8  11   12.27    5.54
 -11  -8  11    7.48    6.07
 -11   8  12   99.34    6.49
 -11  -8  12  128.62    7.42
  11  -8 -12   98.58    5.98
 -11   8  13   51.55    6.01
  11  -8 -13   45.94    5.60
 -11  -8  13   61.60    6.86
  11  -8 -14   -5.74    5.30
 -11  -8  14  -11.29    6.38
  11  -8 -14   -5.17    5.16
 -11  -8  14   -0.95    6.59
 -11   8  14   18.45    5.32
 -11  -8  15   46.15    6.64
 -11   8  15   49.36    5.81
  11  -8 -15   40.36    5.97
  11  -8 -15   47.25    5.83
 -11  -9   1   64.50    6.03
  11  -9  -1   50.81    6.29
 -11   9   1   45.73    5.24
  11  -9  -1   44.83    5.50
  11  -9  -2   48.65    6.13
  11  -9  -2   36.19    5.86
 -11   9   2   46.14    5.02
 -11  -9   2   60.49    5.87
 -11   9   3    7.11    4.28
  11  -9  -3    5.23    5.12
  11  -9  -3    9.85    5.45
 -11  -9   3    6.12    5.05
  11  -9  -4   25.69    5.52
 -11  -9   4   19.76    5.80
 -11   9   4   19.24    5.56
  11  -9  -4   25.34    5.62
 -11   9   5   -1.41    5.60
  11  -9  -5    3.99    5.39
 -11  -9   5   11.47    5.90
  11  -9  -5    1.36    4.19
  11  -9  -6  106.91    6.81
 -11   9   6  103.33    6.54
 -11  -9   6  121.56    7.32
  11  -9  -6   96.53    6.16
  11  -9  -7   15.45    5.47
 -11  -9   7   14.89    4.66
 -11   9   7   22.38    5.65
  11  -9  -7   27.31    6.16
 -11  -9   8  376.93    9.35
  11  -9  -8  290.50    8.28
 -11   9   8  285.27    8.45
  11  -9  -8  278.81    8.11
  11  -9  -9   -0.98    4.88
 -11   9   9    1.85    5.97
  11  -9  -9   -4.76    5.19
  11  -9 -10    9.29    5.71
 -11   9  10   -2.98    5.40
  11  -9 -10   -7.11    5.48
 -11  -9  11    0.02    6.26
  11  -9 -11   -5.20    5.35
 -11   9  11    3.71    4.39
  11  -9 -11   -6.66    5.74
 -11  -9  12   -6.48    6.71
  11  -9 -12   -0.52    5.85
 -11   9  12    0.17    5.36
  11  -9 -12   -2.81    5.50
 -11   9  13    7.51    5.52
 -11  -9  13   -6.39    6.51
  11  -9 -13    4.36    5.38
  11 -10  -1   24.78    5.86
 -11 -10   1    0.38    5.34
  11 -10  -1    5.94    6.25
 -11  10   1   10.37    6.20
  11 -10  -2  127.49    7.68
 -11 -10   2  139.85    7.09
  11 -10  -2  132.80    6.74
 -11  10   2  131.60    7.58
  11 -10  -3    1.81    6.41
 -11  10   3   -3.05    6.27
 -11 -10   3   -9.84    5.52
  11 -10  -3    1.09    5.45
 -11  10   4    3.59    5.69
  11 -10  -4   13.96    6.09
  11 -10  -4   11.09    6.36
 -11 -10   4   20.61    4.81
 -11  10   5   18.63    5.87
  11 -10  -5   31.11    6.41
 -11 -10   5   25.90    5.04
  11 -10  -5   34.13    5.57
  11 -10  -6  300.08    8.84
 -11 -10   6  362.55    9.18
 -11 -10   6  319.73    8.83
 -11  10   6  291.75    9.12
  11 -10  -6  336.91    9.52
 -11  10   7   11.66    5.81
 -11 -10   7    1.76    6.60
  11 -10  -7   21.18    5.83
  11 -10  -7   16.75    5.97
 -11 -10   8   19.84    6.67
 -11  10   8   22.80    6.77
  11 -10  -8    8.77    5.83
  11 -10  -8   25.64    6.58
  11 -10  -9    6.94    6.07
 -11 -10   9   24.25    5.28
 -11  10   9   11.36    6.64
  11 -10  -9   19.78    5.61
 -11 -10  10   74.76    7.07
 -11  10  10   91.29    6.58
  11 -10 -10   88.09    6.63
  11 -10 -10   58.59    6.77
 -11  10  11   12.87    5.88
  11 -10 -11    6.02    6.17
  11 -10 -11   -6.47    6.16
 -11 -10  11    1.51    6.62
  11 -11  -1    7.79    6.31
 -11 -11   1    5.97    6.29
 -11  11   1   10.01    6.36
  11 -11  -1    6.14    6.35
 -11 -11   1    2.66    5.66
  11 -11  -2   18.63    6.11
 -11 -11   2   25.59    6.18
  11 -11  -2   16.37    5.50
 -11  11   2   21.35    5.48
 -11 -11   2   30.29    4.87
 -11  11   3  117.69    7.84
  11 -11  -3  109.39    7.72
 -11 -11   3  114.99    7.42
  11 -11  -3  144.26    8.05
 -11 -11   3  161.10    8.10
 -11 -11   4   48.68    6.56
  11 -11  -4   14.53    6.67
  11 -11  -4   32.17    5.10
 -11  11   4   25.45    6.97
 -11 -11   4   41.10    7.14
  11 -11  -5    4.77    6.30
 -11  11   5    8.70    6.38
 -11 -11   5    8.39    7.00
  11 -11  -5   11.79    6.07
  11 -11  -6   81.69    7.21
 -11 -11   6   96.08    7.29
  11 -11  -6  121.85    7.85
 -11  11   6  118.11    7.99
  11 -11  -7   18.77    7.11
 -11 -11   7    9.98    7.11
 -11  11   7   25.72    6.57
  11 -11  -7   17.04    6.63
  10   0  -1    5.62    1.97
 -10   0   1   -2.33    2.46
 -10   0   2    5.83    3.40
  10   0  -2    6.59    1.48
  10   0  -3    0.36    1.83
 -10   0   3   -4.82    3.28
  10   0  -4   -2.80    1.70
 -10   0   4    2.58    3.27
 -10   0   5    4.63    2.55
  10   0  -5    1.65    1.89
  10   0  -6    6.40    2.03
 -10   0   6   -6.64    3.39
  10   0  -7   -1.52    1.91
 -10   0   7   -8.86    3.22
  10   0  -8  442.91    5.13
 -10   0   8  354.18    5.89
  10   0  -9   -0.44    2.14
 -10   0   9    5.93    3.63
  10   0 -10  437.79    5.46
 -10   0  10  412.58    6.86
 -10   0  11   -2.73    3.47
  10   0 -11    2.08    2.40
  10   0 -12   13.79    2.21
 -10   0  12   19.30    3.82
  10   0 -12   30.99    2.83
  10   0 -13    0.10    2.49
 -10   0  13    7.77    3.91
 -10   0  14  219.62    5.98
  10   0 -14  233.87    4.35
  10   0 -15   -2.60    2.46
 -10   0  15    2.21    4.29
 -10   0  16  208.15    6.06
  10   0 -16  216.56    4.79
 -10   0  17   -3.69    4.10
  10   0 -17   -4.35    3.55
  10   0 -18   98.55    4.65
 -10   0  18  103.98    5.42
  10   0 -19   -0.78    3.51
 -10   0  19    6.53    4.74
  10   0 -20   35.01    4.13
 -10   0  20   43.32    5.52
 -10   0  21   -2.67    5.05
  10   0 -21    1.42    4.95
  10  -1  -1   59.59    2.87
 -10   1   1   59.18    4.03
  10   1  -1   59.73    2.05
 -10  -1   1   44.54    2.96
  10   1  -2   69.46    2.02
  10  -1  -2   75.03    2.63
 -10   1   2   65.51    4.31
 -10  -1   2   55.57    3.92
 -10   1   3    6.79    2.73
  10  -1  -3   13.78    2.02
  10   1  -3   14.21    1.48
 -10  -1   3   16.36    3.52
  10   1  -4   16.06    1.41
  10  -1  -4   17.33    2.48
 -10   1   4   24.02    3.49
 -10  -1   4   16.95    3.44
  10  -1  -5   12.12    2.02
  10   1  -5    4.03    1.17
 -10   1   5   13.27    3.51
 -10  -1   5    7.49    3.36
  10   1  -6   14.88    1.34
  10   1  -6   12.30    1.21
 -10  -1   6   16.77    3.65
  10  -1  -6   17.42    2.48
 -10   1   6   15.08    3.40
  10  -1  -7   16.31    2.52
  10   1  -7   15.57    1.53
 -10  -1   7   11.16    3.55
 -10   1   7   15.95    3.38
  10   1  -7   20.00    1.32
  10  -1  -8   14.89    2.62
  10   1  -8   14.67    1.49
 -10  -1   8   22.47    3.56
  10   1  -8   28.32    1.81
 -10   1   8   19.48    3.66
  10   1  -9   16.39    2.01
  10  -1  -9   19.10    1.99
  10   1  -9   18.77    1.66
 -10   1   9   22.73    3.82
  10  -1  -9   19.89    2.44
 -10  -1   9   17.22    3.66
  10   1 -10   62.62    2.02
 -10  -1  10   67.20    4.46
  10  -1 -10   65.46    2.80
  10  -1 -10   68.74    3.25
  10   1 -10   68.17    2.47
 -10   1  10   72.74    3.63
  10  -1 -11   14.15    2.54
  10  -1 -11   16.06    2.57
 -10  -1  11   17.49    3.02
 -10   1  11   13.91    3.76
  10   1 -11   18.78    2.21
  10   1 -12    3.98    2.27
  10  -1 -12    8.37    3.05
  10  -1 -12    3.26    2.60
 -10  -1  12    1.56    3.84
 -10   1  12   -0.09    3.85
 -10  -1  13   30.28    4.40
 -10   1  13   32.62    3.30
  10  -1 -13   40.94    3.06
  10   1 -14   -2.35    2.05
 -10   1  14   20.48    3.81
  10  -1 -14   12.00    2.87
 -10  -1  14   13.62    4.29
 -10   1  15    5.33    3.76
  10  -1 -15   -1.83    3.06
 -10  -1  15    2.94    4.36
  10   1 -15    3.18    2.65
  10   1 -16  270.60    4.85
  10  -1 -16  261.82    5.16
 -10  -1  16  268.98    6.79
 -10   1  16  274.97    6.55
 -10   1  17  105.22    5.38
  10   1 -17  128.23    3.98
  10  -1 -17  114.88    4.51
 -10  -1  17  107.49    5.51
  10  -1 -18   67.11    4.13
  10   1 -18   66.76    3.62
 -10  -1  18   61.13    5.39
 -10   1  18   62.21    4.59
  10   1 -19   27.65    4.05
 -10  -1  19   41.48    4.94
 -10   1  19   47.62    5.11
  10  -1 -19   46.25    4.40
 -10   1  20   -0.13    4.54
 -10  -1  20    1.37    4.81
  10  -1 -20   10.74    4.19
  10   1 -20    2.56    4.14
  10  -1 -21   49.77    5.01
 -10  -1  21   36.19    5.68
  10   1 -21   43.51    4.50
 -10   1  21   44.65    5.22
  10   2  -1    1.26    1.35
 -10   2   1   -2.37    3.47
  10  -2  -1    5.60    2.38
  10  -2  -1   -3.38    3.36
 -10  -2   1    2.86    2.65
  10   2  -2  502.77    3.46
  10  -2  -2  511.15    6.40
 -10   2   2  468.93    7.17
 -10  -2   2  442.55    6.92
  10  -2  -3   82.91    3.52
 -10   2   3   99.84    4.48
 -10  -2   3   96.37    4.33
  10   2  -3   83.43    1.28
 -10  -2   4   13.34    3.68
  10  -2  -4   12.01    2.91
 -10   2   4    7.16    2.77
 -10   2   5    8.45    3.55
  10  -2  -5    5.63    2.84
 -10  -2   5   -4.17    3.37
  10  -2  -6  344.41    5.51
 -10   2   6  352.61    6.29
 -10  -2   6  307.74    6.19
  10  -2  -7    9.58    2.62
 -10   2   7    6.37    3.48
 -10  -2   7   14.81    3.81
  10   2  -8   43.04    1.07
 -10   2   8   41.55    3.87
 -10  -2   8   26.33    3.08
  10   2  -8   38.78    1.14
  10  -2  -8   56.34    3.08
  10   2  -9   20.78    1.16
 -10   2   9   22.75    2.97
 -10  -2   9   23.51    3.85
  10  -2  -9    7.23    3.11
  10   2  -9   25.08    1.41
 -10  -2  10   35.96    4.19
  10  -2 -10   42.02    2.68
 -10   2  10   38.15    4.04
  10   2 -10   39.40    1.89
  10  -2 -10   40.42    3.07
  10   2 -10   39.92    1.62
 -10   2  11   -0.22    2.76
  10  -2 -11   -0.86    2.40
  10  -2 -11   -0.51    3.08
  10   2 -11    2.12    1.56
 -10  -2  11    3.01    3.76
  10   2 -11    5.54    1.83
  10  -2 -12  509.89    6.92
  10   2 -12  517.83    4.53
  10  -2 -12  544.33    6.24
 -10  -2  12  487.78    7.82
  10   2 -12  516.54    5.47
 -10   2  12  514.29    7.73
  10   2 -13   90.18    2.76
 -10  -2  13   85.10    4.97
  10  -2 -13   78.68    3.51
 -10   2  13   84.86    4.94
 -10   2  14  283.51    6.39
  10  -2 -14  275.69    5.05
 -10  -2  14  267.63    6.77
 -10   2  15    4.35    3.94
 -10  -2  15   -8.60    4.51
  10  -2 -15    1.85    2.95
  10  -2 -16    2.79    3.20
  10   2 -16   -0.53    2.53
 -10  -2  16    3.84    4.27
 -10   2  16    8.18    4.31
 -10   2  17    5.14    3.97
  10   2 -17   14.77    3.02
 -10  -2  17   11.98    5.09
  10  -2 -17    8.09    3.64
 -10   2  18   30.88    4.56
 -10  -2  18   20.84    5.26
  10  -2 -18   26.76    4.29
  10   2 -18   30.20    3.10
  10  -2 -19   -2.44    4.07
  10   2 -19   -4.04    3.02
 -10   2  19   -4.76    4.59
 -10  -2  19   -7.59    5.05
  10   2 -20   47.23    4.37
 -10  -2  20   31.93    6.06
 -10   2  20   39.39    4.53
  10  -2 -20   42.32    5.03
 -10   3   1   -0.99    3.67
  10  -3  -1    9.86    3.37
 -10  -3   1   -0.35    3.52
  10  -3  -1    8.39    2.77
  10  -3  -2  152.37    4.43
 -10   3   2  185.74    4.73
 -10  -3   2  172.86    5.06
  10  -3  -2  174.25    4.43
  10  -3  -3    1.36    2.70
 -10  -3   3   -0.03    3.39
  10  -3  -3    6.08    2.78
 -10   3   3   -1.96    3.69
  10  -3  -4  162.68    5.02
 -10   3   4  181.66    5.26
 -10  -3   4  149.08    5.02
  10  -3  -4  169.73    4.39
 -10  -3   5   12.19    3.66
  10  -3  -5    6.01    3.16
 -10   3   5    4.68    3.49
  10  -3  -6   69.84    3.52
 -10   3   6   86.26    3.65
 -10  -3   6   80.86    3.69
  10  -3  -7  102.95    3.98
 -10  -3   7  127.77    4.95
 -10   3   7  129.01    4.81
  10  -3  -8    4.42    2.92
 -10   3   8    3.28    3.69
 -10  -3   8    3.50    4.05
 -10   3   9   77.80    4.45
 -10  -3   9   90.08    4.86
  10  -3  -9   77.86    4.11
  10  -3 -10   29.22    3.54
 -10  -3  10   28.39    3.30
 -10   3  10   18.79    3.11
  10   3 -11   43.54    1.49
 -10   3  11   48.56    4.39
  10  -3 -11   44.09    3.51
  10  -3 -11   46.44    3.55
 -10  -3  11   52.42    4.51
  10   3 -11   49.00    1.27
  10   3 -12  146.71    2.65
  10  -3 -12  138.61    4.67
 -10  -3  12  154.34    5.69
 -10   3  12  132.43    5.20
  10  -3 -12  141.48    4.09
  10   3 -12  146.92    2.26
 -10  -3  13  134.56    5.62
 -10   3  13  149.54    5.18
  10  -3 -13  149.40    4.30
  10   3 -13  143.41    2.63
  10  -3 -13  117.94    4.55
 -10   3  14   81.54    4.69
 -10  -3  14   97.89    5.27
  10   3 -14   99.21    2.62
  10  -3 -14   90.90    3.99
 -10   3  15    1.74    4.24
  10  -3 -15    1.46    3.60
  10   3 -15    5.11    2.27
 -10  -3  15    9.99    4.44
 -10  -3  16   48.13    5.51
  10  -3 -16   39.28    3.82
 -10   3  16   45.09    4.72
 -10  -3  17   25.83    5.37
  10  -3 -17   30.13    3.69
 -10   3  17   30.04    4.13
 -10  -3  18   37.53    5.14
  10   3 -18   21.44    3.19
  10  -3 -18   33.32    4.66
 -10   3  18   35.33    4.78
  10   3 -19    0.24    3.47
 -10   3  19   -5.71    4.06
  10  -3 -19    4.80    4.38
 -10  -3  19    3.83    5.20
  10  -3 -20   64.04    5.61
  10   3 -20   64.07    4.00
 -10   3  20   56.94    5.52
 -10  -3  20   60.65    6.16
 -10   4   1   56.65    4.24
  10  -4  -1   57.00    3.79
 -10  -4   1   50.34    4.29
  10  -4  -1   50.04    4.42
 -10   4   2  678.93    8.74
  10  -4  -2  682.31    8.44
 -10  -4   2  690.85    8.53
  10  -4  -2  636.67    8.48
  10  -4  -3   72.97    3.95
  10  -4  -3   84.06    4.68
 -10  -4   3   63.02    4.53
 -10   4   3   70.88    3.87
 -10  -4   4   11.93    2.86
  10  -4  -4   11.12    3.11
 -10   4   4  -10.25    3.69
  10  -4  -4    8.29    3.69
  10  -4  -5   -2.22    3.32
 -10  -4   5    4.87    3.85
 -10   4   5    3.44    3.67
  10  -4  -5    1.27    3.60
 -10  -4   6  122.51    5.23
  10  -4  -6  113.51    4.23
 -10   4   6  119.78    4.83
  10  -4  -6  121.99    4.96
  10  -4  -7   11.70    3.26
 -10  -4   7    3.56    4.00
 -10   4   7    8.77    3.82
  10  -4  -8   70.27    3.81
 -10  -4   8   52.99    4.46
 -10   4   8   56.61    4.09
  10  -4  -9   60.58    3.89
 -10  -4   9   82.00    4.99
 -10   4   9   58.68    4.43
  10  -4 -10   73.73    4.03
 -10   4  10   75.71    4.64
 -10  -4  10   76.48    5.01
 -10  -4  11   71.64    5.10
  10  -4 -11   57.47    3.95
 -10   4  11   69.63    4.67
  10  -4 -12  453.78    6.75
  10  -4 -12  421.90    7.06
 -10  -4  12  439.16    7.39
 -10   4  12  494.44    7.72
  10   4 -13    6.53    1.49
  10  -4 -13    7.01    3.42
  10  -4 -13    1.13    3.76
 -10  -4  13    3.60    4.54
 -10   4  13   17.35    3.88
  10   4 -13    6.17    1.29
  10  -4 -14  181.92    5.03
 -10  -4  14  177.75    6.02
 -10   4  14  169.65    5.52
  10   4 -14  178.32    2.82
 -10   4  15  156.99    5.47
  10   4 -15  157.73    3.10
  10  -4 -15  164.95    5.13
 -10  -4  15  150.74    5.48
 -10  -4  16   88.89    5.76
  10  -4 -16   84.28    4.65
 -10   4  16   69.38    4.90
  10   4 -16   79.83    2.78
 -10   4  17   10.24    4.39
  10  -4 -17   16.23    4.29
 -10  -4  17   22.78    5.38
 -10   4  18    5.61    4.64
  10  -4 -18   -2.72    4.52
 -10  -4  18   -1.58    4.90
  10  -4 -19   83.15    5.82
 -10   4  19   90.32    5.46
  10   4 -19   -0.47    2.59
 -10  -4  19  112.46    6.75
 -10   4  20  120.71    5.98
  10  -4 -20  139.04    6.33
  10   4 -20  133.66    4.71
 -10  -4  20  127.98    7.18
 -10  -4  20  137.11    6.84
  10  -5  -1  147.50    4.87
 -10  -5   1  149.45    5.43
  10  -5  -1  159.02    5.65
 -10   5   1  122.24    4.57
 -10  -5   2  345.66    6.75
 -10   5   2  328.62    6.94
  10  -5  -2  340.73    6.90
  10  -5  -2  324.15    6.40
 -10   5   3   -0.48    4.02
 -10  -5   3    3.89    3.71
  10  -5  -3   -8.25    3.48
  10  -5  -3    9.88    4.07
 -10  -5   4  640.85    8.71
 -10   5   4  647.44    8.28
  10  -5  -4  629.63    8.74
  10  -5  -4  678.70    8.84
  10  -5  -5    2.95    3.77
  10  -5  -5   -1.57    3.51
 -10   5   5    9.48    2.97
 -10  -5   5   -2.27    4.04
  10  -5  -6    4.23    4.00
 -10  -5   6    5.76    4.32
 -10   5   6   13.63    3.00
  10  -5  -6    9.45    3.50
  10  -5  -7   -1.86    3.08
 -10   5   7   -0.48    3.82
  10  -5  -7   -6.08    3.84
 -10  -5   7   -4.97    4.18
 -10   5   8   31.22    4.38
  10  -5  -8   34.77    4.13
 -10  -5   8   41.55    4.47
  10  -5  -8   61.68    3.98
 -10  -5   9   -0.48    4.17
  10  -5  -9    6.09    4.08
 -10   5   9    1.01    3.71
 -10  -5  10   10.52    4.90
 -10   5  10   14.93    4.23
  10  -5 -10    2.81    3.64
  10  -5 -11   78.50    4.48
 -10   5  11   73.98    4.59
 -10  -5  11   77.30    5.74
 -10   5  12   26.58    4.09
  10  -5 -12   37.18    4.15
 -10  -5  12   35.14    4.86
  10  -5 -12   28.28    3.87
 -10   5  13    1.18    4.34
 -10  -5  13    3.41    3.85
  10  -5 -13   -0.06    4.42
  10  -5 -13    6.86    3.65
 -10   5  14    4.98    4.08
  10  -5 -14    3.42    4.21
  10   5 -14    3.88    1.26
  10  -5 -14    2.60    3.77
 -10  -5  14   -0.86    3.87
  10  -5 -15    8.81    3.90
 -10  -5  15    8.08    4.95
 -10   5  15    7.60    4.63
  10   5 -15    5.41    1.78
  10   5 -16   49.36    2.39
  10  -5 -16   44.46    4.58
 -10   5  16   47.28    4.76
 -10  -5  16   42.67    5.79
  10   5 -17   -2.18    2.43
 -10  -5  17   -4.47    5.47
 -10   5  17    0.44    4.12
  10  -5 -17    1.23    4.34
  10  -5 -18  395.97    8.17
 -10  -5  18  388.33    8.71
 -10   5  18  392.66    7.82
 -10  -5  19   -4.74    5.65
 -10  -5  19    3.15    5.86
 -10   5  19   -0.31    4.70
  10  -5 -19   -6.37    4.52
  10  -6  -1  199.66    6.15
 -10  -6   1  206.27    6.10
 -10   6   1  191.31    5.45
  10  -6  -1  185.36    5.87
  10  -6  -2  325.74    6.93
 -10  -6   2  348.83    7.12
 -10   6   2  326.29    7.02
  10  -6  -2  320.35    6.96
 -10  -6   3   17.20    4.10
  10  -6  -3   25.39    4.55
  10  -6  -3   19.55    3.82
 -10   6   3   27.88    4.54
  10  -6  -4   56.76    4.41
 -10  -6   4   57.13    4.46
 -10   6   4   68.30    4.88
  10  -6  -4   56.15    3.74
  10  -6  -5   64.04    4.84
  10  -6  -5   64.67    4.39
 -10   6   5   80.62    4.89
 -10  -6   5   74.86    5.00
 -10  -6   6  112.26    5.31
 -10   6   6   99.57    5.14
  10  -6  -6   84.45    4.81
  10  -6  -6  108.60    4.77
 -10   6   7   67.05    4.76
 -10  -6   7   98.07    5.16
  10  -6  -7   62.51    4.43
  10  -6  -7   69.51    4.88
 -10   6   8   63.99    4.61
 -10  -6   8   67.62    5.02
  10  -6  -8   64.31    4.12
  10  -6  -8   69.88    4.66
 -10   6   9   80.98    5.08
 -10  -6   9   91.52    5.55
  10  -6  -9   75.49    4.95
  10  -6  -9   66.53    4.88
 -10   6  10   32.74    4.41
  10  -6 -10   34.46    4.50
  10  -6 -10   32.84    4.38
 -10  -6  10   38.23    3.85
 -10  -6  11   72.52    5.47
  10  -6 -11   58.13    4.64
 -10   6  11   51.83    4.58
 -10  -6  12  229.05    7.11
 -10   6  12  194.02    6.30
  10  -6 -12  213.25    6.20
  10  -6 -13   13.34    4.09
 -10  -6  13   10.12    5.08
 -10   6  13    9.91    4.64
  10  -6 -13    7.60    4.31
  10  -6 -14   38.54    5.09
 -10  -6  14   35.24    5.57
  10  -6 -14   38.63    4.44
 -10   6  14   34.84    4.85
  10   6 -15   40.24    1.70
 -10   6  15   36.17    5.24
  10  -6 -15   23.63    4.08
 -10  -6  15   40.83    5.83
  10   6 -16  100.37    2.60
 -10  -6  16  116.67    6.23
  10  -6 -16  109.59    5.38
 -10   6  16  105.38    5.53
 -10  -6  17  249.43    8.00
  10  -6 -17  221.43    6.70
 -10   6  17  223.13    7.23
  10   6 -17  215.14    3.84
 -10  -6  17  257.91    8.13
 -10  -6  18    1.82    6.12
  10  -6 -18   -3.93    4.96
 -10   6  18    8.88    4.65
 -10  -6  18   -2.55    5.83
  10   6 -18   -1.34    2.70
  10  -6 -19    1.58    5.29
 -10   6  19   -1.28    4.89
 -10   7   1    7.63    4.56
  10  -7  -1   15.65    4.29
 -10  -7   1   28.91    4.55
  10  -7  -1   11.01    4.00
 -10   7   2  307.09    7.23
  10  -7  -2  276.81    6.79
  10  -7  -2  295.25    6.94
 -10  -7   2  318.94    6.48
  10  -7  -3   -0.90    3.94
 -10   7   3   -3.92    4.44
  10  -7  -3    1.17    4.23
 -10  -7   3    2.17    4.39
  10  -7  -4  109.56    5.76
  10  -7  -4  110.80    5.25
 -10  -7   4  126.43    5.57
 -10   7   4  111.94    5.57
 -10   7   5  153.17    6.01
 -10  -7   5  171.31    5.99
  10  -7  -5  153.83    5.59
  10  -7  -5  158.35    6.19
  10  -7  -6   -1.13    4.51
 -10  -7   6    2.12    4.95
 -10   7   6   19.87    4.09
  10  -7  -6   -4.12    4.06
  10  -7  -7   23.34    4.41
 -10  -7   7   16.14    4.86
  10  -7  -7   19.80    3.46
 -10   7   7   20.89    4.38
  10  -7  -8   19.60    3.97
 -10   7   8   35.47    4.87
  10  -7  -8   37.01    4.98
  10  -7  -9   19.41    4.26
  10  -7  -9   11.91    4.92
 -10   7   9   13.55    4.29
 -10   7  10   -2.02    4.68
  10  -7 -10   -3.42    4.05
  10  -7 -10    7.61    4.76
  10  -7 -11  108.89    5.88
  10  -7 -11   55.78    5.05
 -10   7  11   70.85    5.51
 -10   7  12  184.73    6.46
  10  -7 -12  171.00    6.00
 -10   7  13   -3.32    4.92
  10  -7 -13    0.87    4.71
 -10   7  14  159.44    6.34
  10  -7 -14  165.80    6.17
  10  -7 -14  131.20    6.33
 -10  -7  15  209.97    7.46
 -10   7  15  181.69    6.43
  10  -7 -15  179.26    6.41
  10  -7 -15  159.78    7.03
 -10  -7  16   37.10    6.29
  10   7 -16   45.55    1.87
  10  -7 -16   46.58    4.97
 -10   7  16   29.24    5.34
 -10  -7  17   11.78    6.37
  10   7 -17    2.98    2.13
 -10   7  17   -4.53    5.07
  10  -7 -17    4.49    4.86
  10  -7 -18   18.32    5.87
  10   7 -18   27.09    2.62
 -10  -7  18   24.95    6.08
 -10   7  18   36.11    5.06
 -10  -8   1   10.24    4.26
  10  -8  -1   11.18    4.34
 -10   8   1   -4.78    4.89
  10  -8  -1    0.15    3.86
 -10  -8   2  164.95    6.16
 -10   8   2  149.73    6.33
  10  -8  -2  149.94    5.33
  10  -8  -2  134.39    5.70
 -10  -8   3    1.94    4.72
  10  -8  -3   -1.40    3.33
 -10   8   3    7.58    4.65
  10  -8  -3    6.78    4.37
  10  -8  -4   26.88    4.59
  10  -8  -4   36.98    4.93
 -10   8   4   37.48    4.95
 -10  -8   4   48.85    4.08
  10  -8  -5    6.08    4.31
 -10  -8   5    2.65    3.52
 -10   8   5   11.43    4.82
  10  -8  -5    1.95    4.74
 -10   8   6   25.73    4.63
  10  -8  -6   24.67    4.61
  10  -8  -6   17.29    3.74
  10  -8  -7    3.83    4.36
  10  -8  -7    8.07    4.69
 -10   8   7   -0.89    4.67
 -10   8   8   13.80    4.40
  10  -8  -8   -0.54    4.49
  10  -8  -8   -2.47    4.91
  10  -8  -9   38.88    5.20
 -10   8   9   62.55    5.52
  10  -8  -9   52.95    4.29
  10  -8 -10   19.27    4.61
  10  -8 -10    9.35    3.90
 -10   8  10   11.11    4.93
  10  -8 -11   -4.58    4.78
 -10   8  11   -1.18    4.35
  10  -8 -11   -0.33    3.55
  10  -8 -12   71.44    5.88
  10  -8 -12   84.65    5.66
 -10   8  12   84.38    5.49
  10  -8 -13    7.82    4.85
 -10  -8  13   16.37    5.61
 -10   8  13    6.35    4.71
 -10   8  14  169.89    6.68
  10  -8 -14  181.75    6.76
 -10  -8  14  176.99    6.53
  10  -8 -14  157.30    6.59
 -10  -8  15   55.06    6.64
  10  -8 -15   76.77    5.83
  10  -8 -15   76.60    5.94
 -10   8  15   76.48    5.93
 -10   8  16    3.87    5.07
 -10  -8  16   11.14    5.66
  10  -8 -16    1.33    4.85
  10  -8 -16   10.01    5.81
  10   8 -17    2.99    1.82
  10  -8 -17    2.04    5.05
 -10  -8  17    2.06    6.65
 -10   8  17    0.54    5.47
  10  -9  -1   51.27    5.37
 -10  -9   1   25.36    3.80
  10  -9  -1   50.61    5.42
 -10   9   1   31.02    5.51
 -10   9   2   43.40    5.38
  10  -9  -2   48.66    4.09
 -10  -9   2   44.95    5.30
  10  -9  -2   39.04    5.20
 -10  -9   3   61.68    5.60
 -10   9   3   53.88    5.51
  10  -9  -3   72.23    5.61
  10  -9  -3   60.35    5.57
  10  -9  -4    3.72    4.78
 -10   9   4    8.17    5.14
  10  -9  -4    8.00    5.31
 -10   9   5    2.59    4.66
  10  -9  -5    2.56    5.05
  10  -9  -5    5.27    4.81
 -10   9   6    5.56    4.71
  10  -9  -6   -0.63    4.87
  10  -9  -6    0.34    3.69
  10  -9  -7   50.04    4.98
 -10   9   7   37.15    5.55
  10  -9  -7   35.78    5.31
  10  -9  -8    8.12    4.88
  10  -9  -8   -3.89    5.11
 -10   9   8    2.61    5.35
 -10   9   9    1.31    4.91
  10  -9  -9    0.42    5.23
  10  -9  -9    4.76    3.96
 -10   9  10  151.39    6.85
  10  -9 -10  176.84    6.72
  10  -9 -10  116.96    6.29
 -10  -9  10  148.14    6.83
  10  -9 -11   10.61    5.13
  10  -9 -11   15.01    4.88
 -10   9  11    3.31    5.41
 -10  -9  11   -4.12    5.51
  10  -9 -12   -9.71    5.34
 -10  -9  12   -2.67    5.69
 -10   9  12    8.20    5.37
  10  -9 -12    6.94    5.17
  10  -9 -13   42.53    5.78
 -10   9  13   46.22    5.68
 -10  -9  13   40.65    6.03
  10  -9 -13   35.90    5.97
 -10   9  14    4.15    5.08
 -10  -9  14   -1.10    5.65
  10  -9 -14    7.89    5.38
  10  -9 -14    4.59    4.84
 -10   9  15    3.26    5.33
 -10  -9  15   -8.39    6.16
  10  -9 -15   -3.58    4.00
  10  -9 -15    1.74    5.25
 -10  -9  16   28.23    6.32
  10  -9 -16   23.57    5.44
 -10 -10   1    3.57    4.82
 -10  10   1    5.62    5.17
  10 -10  -1    0.21    5.33
  10 -10  -1   -3.50    4.97
 -10  10   2    1.76    4.98
  10 -10  -2    1.25    5.50
  10 -10  -2    8.84    5.46
 -10 -10   3   -1.34    4.94
  10 -10  -3    1.03    5.49
 -10  10   3    2.54    5.32
  10 -10  -3    2.71    5.38
  10 -10  -4   55.95    6.07
 -10  10   4   73.69    6.21
  10 -10  -4   85.24    6.22
 -10 -10   4   53.84    5.88
 -10  10   5    2.32    4.96
  10 -10  -5    1.38    5.03
  10 -10  -5    8.10    4.88
 -10 -10   5    5.11    5.15
  10 -10  -6   22.58    5.82
 -10 -10   6   32.11    5.72
  10 -10  -6   34.52    5.76
 -10  10   6   21.27    5.30
  10 -10  -7    7.75    5.51
 -10  10   7   12.33    5.51
  10 -10  -7   14.97    5.66
 -10 -10   7   11.33    5.23
 -10 -10   8  126.77    6.78
  10 -10  -8  120.36    6.86
 -10  10   8  128.88    6.82
  10 -10  -8  106.11    6.35
 -10 -10   9   30.45    5.98
  10 -10  -9   25.00    5.37
  10 -10  -9   14.16    5.61
 -10  10   9   29.63    5.25
  10 -10 -10   92.59    6.25
 -10 -10  10   85.19    6.22
  10 -10 -10   81.90    6.40
 -10  10  10   91.51    5.33
  10 -10 -11   22.09    5.42
  10 -10 -11   23.91    5.44
 -10  10  11   36.75    5.54
 -10 -10  11   27.00    4.69
  10 -10 -12   61.08    6.20
  10 -10 -12   41.65    5.88
 -10  10  12   64.64    5.74
 -10 -10  12   64.89    5.30
  10 -10 -13   -0.35    5.43
 -10 -10  13    9.04    5.78
  10 -10 -13    9.36    5.88
 -10  10  13   12.94    5.75
 -10 -10  14   35.83    6.91
  10 -10 -14   33.36    6.39
 -10  10  14   58.51    6.17
 -10 -11   1   -0.14    5.01
  10 -11  -1   -3.03    6.04
 -10  11   1    1.99    5.95
  10 -11  -1    6.22    5.43
 -10  11   2   29.41    5.99
  10 -11  -2   36.98    5.81
 -10 -11   2   21.82    5.44
  10 -11  -2   28.16    6.04
  10 -11  -3   14.55    5.72
 -10  11   3   13.17    4.35
  10 -11  -3   14.74    5.52
 -10 -11   3    9.24    5.14
 -10 -11   4   10.05    5.81
 -10  11   4    4.13    5.69
  10 -11  -4   -1.16    5.15
  10 -11  -4    3.76    5.31
 -10  11   5   -3.53    5.88
 -10 -11   5    3.71    5.84
  10 -11  -5   -3.27    6.08
  10 -11  -5    6.02    5.55
 -10  11   6   -0.51    5.34
  10 -11  -6   -5.02    5.35
  10 -11  -6    0.86    5.15
 -10 -11   6    3.37    5.40
 -10  11   7   -4.68    5.69
  10 -11  -7   -0.78    5.98
 -10 -11   7   -3.34    5.62
  10 -11  -7   -0.92    5.81
 -10  11   8   16.43    6.12
 -10 -11   8    6.48    5.43
  10 -11  -8    4.70    5.48
  10 -11  -8   17.30    5.74
  10 -11  -9   -8.58    5.94
  10 -11  -9   10.98    5.56
 -10  11   9   -6.54    5.98
 -10 -11   9   -0.52    5.70
  10 -11 -10   17.60    6.26
 -10 -11  10   16.14    6.32
 -10  11  10   21.48    5.51
  10 -11 -10   10.97    5.91
  10 -11 -11   16.09    6.02
 -10 -11  11   10.38    6.51
  10 -11 -11   -2.71    6.45
 -10  11  11    8.82    5.91
 -10 -11  12   -2.35    6.35
  10 -11 -12   -2.64    6.20
 -10  11  12    9.46    6.32
  10 -11 -12    4.62    6.16
 -10 -12   1   18.49    5.62
  10 -12  -1   32.56    6.65
 -10  12   1   10.37    5.28
  10 -12  -1   26.41    7.00
 -10 -12   2   52.87    6.08
 -10  12   2   30.19    6.25
  10 -12  -2   24.25    7.00
  10 -12  -2   31.99    6.40
  10 -12  -3   39.15    5.17
  10 -12  -3   43.52    6.68
 -10 -12   3   44.05    5.19
 -10  12   3   49.43    6.77
 -10  12   4    5.81    5.78
  10 -12  -4    5.72    5.99
  10 -12  -4   12.38    6.81
 -10 -12   4   -4.52    5.82
  10 -12  -5   55.49    7.28
 -10 -12   5   67.67    7.28
 -10  12   5   60.04    7.29
  10 -12  -5   55.52    6.98
  10 -12  -6  137.58    8.16
  10 -12  -6  107.97    7.50
 -10 -12   6  126.80    7.60
 -10  12   6  149.31    6.81
 -10 -12   7    2.91    5.71
 -10  12   7   -0.61    6.58
  10 -12  -7    8.12    5.90
  10 -12  -7    3.80    6.57
  10 -12  -8   14.81    6.31
 -10 -12   8   25.00    6.56
  10 -12  -8   28.31    6.61
 -10  12   8    7.92    6.71
 -10 -12   9  -10.57    6.02
  10 -12  -9   -1.04    4.82
  10 -12  -9    4.65    6.12
   9   0  -1    4.30    1.77
  -9   0   1    4.11    2.95
  -9   0   2    6.47    2.21
   9   0  -2   -1.65    1.67
   9   0  -3   -0.50    1.62
  -9   0   3    0.38    2.97
  -9   0   4  871.77    8.46
   9   0  -4  950.11    7.04
  -9   0   5   -1.72    2.94
   9   0  -5    7.49    1.70
   9   0  -6  160.86    3.00
  -9   0   6  145.71    4.33
  -9   0   7    3.24    2.27
   9   0  -7   -1.83    1.92
   9   0  -8  546.73    5.57
  -9   0   8  495.25    6.73
   9   0  -9    4.19    2.11
  -9   0   9   -4.39    3.18
   9   0 -10 1751.80   13.09
  -9   0  10 1586.05   11.77
   9   0 -10  964.31    6.41
  -9   0  11   -4.59    3.39
   9   0 -11    1.06    2.04
  -9   0  12   17.91    3.39
   9   0 -12   18.74    2.41
  -9   0  13    0.25    3.25
   9   0 -13   -3.34    2.15
   9   0 -14  255.98    4.29
  -9   0  14  215.24    5.40
   9   0 -15   -3.22    2.84
  -9   0  15    3.93    3.37
   9   0 -16  236.51    4.64
  -9   0  16  197.69    5.62
   9   0 -17    4.07    3.15
  -9   0  17    2.84    4.01
   9   0 -18  133.73    4.52
  -9   0  18  130.38    5.22
  -9   0  19    4.03    4.36
   9   0 -19   -6.42    3.55
   9   0 -20  225.99    5.85
  -9   0  20  209.20    6.15
   9   0 -21    0.28    4.28
  -9   0  21    2.63    4.36
  -9   0  22   -2.93    4.71
   9   0 -22   -4.25    4.67
  -9   1   1   11.05    3.15
   9  -1  -1    6.71    2.48
   9   1  -1    9.53    1.55
  -9  -1   1    4.27    3.06
  -9   1   2   62.53    3.61
  -9  -1   2   53.16    3.52
   9   1  -2   61.47    1.87
   9  -1  -2   71.47    2.78
  -9   1   3    8.83    2.21
   9   1  -3   22.03    1.47
  -9  -1   3   15.59    3.13
   9  -1  -3   14.46    2.31
   9   1  -4    2.48    1.30
   9  -1  -4    7.44    2.12
  -9   1   4    6.89    3.11
  -9  -1   4   -3.00    2.75
  -9   1   5   31.72    3.25
  -9  -1   5   41.37    3.45
   9  -1  -5   38.52    2.27
   9   1  -5   40.08    1.68
  -9  -1   6  147.29    4.49
   9   1  -6  169.07    2.20
   9   1  -6  164.94    2.55
  -9   1   6  153.00    3.85
   9  -1  -6  148.02    3.43
   9  -1  -7   -0.46    1.95
   9   1  -7    6.04    1.43
   9   1  -7    5.78    1.29
  -9   1   7    8.45    2.97
  -9  -1   7    9.02    3.23
  -9  -1   8  313.36    5.70
   9   1  -8  306.23    3.09
  -9   1   8  293.25    5.11
   9   1  -8  335.85    3.90
   9  -1  -8  304.41    4.50
   9   1  -9    8.49    1.83
  -9  -1   9    8.12    3.12
  -9   1   9    8.13    3.24
   9  -1  -9   10.84    2.28
   9  -1  -9    3.53    2.49
  -9   1  10  259.88    5.51
  -9  -1  10  243.16    5.66
   9  -1 -10  246.97    4.34
   9   1 -10  273.89    4.00
   9  -1 -10  252.52    4.10
   9  -1 -11   16.47    2.50
  -9   1  11   30.84    3.43
  -9  -1  11   12.41    3.56
   9  -1 -12   85.27    3.12
  -9   1  12   79.22    3.99
  -9  -1  12   92.03    4.41
  -9   1  13   61.61    4.19
  -9  -1  13   55.37    4.25
   9  -1 -13   58.90    2.98
   9   1 -13   64.54    2.55
  -9  -1  14   51.34    4.34
   9   1 -14   51.51    2.97
  -9   1  14   65.23    4.26
   9  -1 -14   50.71    2.97
  -9  -1  15   13.72    4.11
   9  -1 -15   19.09    2.83
   9   1 -15   20.14    3.01
  -9   1  15    3.03    3.73
  -9  -1  16  125.80    5.16
  -9   1  16  110.72    4.69
   9  -1 -16  144.71    4.25
   9   1 -16  131.83    4.05
  -9   1  17    1.31    3.80
  -9  -1  17   -4.87    4.04
   9  -1 -17   -0.18    3.73
   9   1 -17    5.18    2.78
  -9   1  18   32.22    3.86
  -9  -1  18   35.81    4.53
   9  -1 -18   22.62    3.72
   9   1 -18   26.19    3.48
   9   1 -19    0.48    3.50
  -9  -1  19    7.86    4.26
   9  -1 -19    9.36    3.68
  -9   1  19   -2.31    3.97
   9  -1 -20    6.86    4.56
   9   1 -20    3.42    4.16
  -9   1  20   -3.72    4.05
  -9  -1  20    6.21    4.62
   9   1 -21   34.98    4.43
  -9   1  21   39.72    4.64
   9  -1 -21   39.25    4.57
  -9  -1  21   43.58    4.89
   9  -1 -22    3.13    4.73
   9   1 -22   -2.60    4.45
  -9   1  22    0.25    4.61
  -9  -1  22    3.46    5.03
  -9  -1  22   -1.37    4.61
   9  -2  -1  181.17    3.95
   9   2  -1  173.43    2.28
  -9   2   1  169.22    4.09
   9  -2  -1  156.74    4.58
  -9  -2   1  180.91    4.67
   9  -2  -2   23.99    2.58
   9   2  -2   28.51    1.23
   9  -2  -2   25.60    2.56
  -9   2   2   22.64    3.36
  -9  -2   2   22.23    3.05
  -9  -2   3   -3.19    2.99
   9  -2  -3    6.75    2.70
   9  -2  -3   -1.15    2.83
  -9   2   3   -2.01    2.98
   9   2  -3    2.31    0.82
  -9   2   4   98.66    3.97
   9  -2  -4   84.18    3.03
   9   2  -4   94.55    1.14
   9   2  -4   84.17    1.03
  -9  -2   4   87.48    3.84
   9   2  -5   22.49    0.74
  -9   2   5   15.71    2.39
   9   2  -5   24.62    0.71
   9  -2  -5   21.78    2.52
  -9  -2   5   16.17    3.31
   9   2  -6  140.35    1.31
  -9  -2   6  137.73    4.39
  -9   2   6  150.36    4.36
   9  -2  -6  155.03    3.93
   9   2  -6  139.87    1.41
   9  -2  -7    3.43    2.33
  -9  -2   7    1.48    3.03
   9   2  -7    3.29    0.99
  -9   2   7    5.75    3.03
   9   2  -7    2.55    0.91
  -9   2   8  103.28    3.49
   9  -2  -8  101.52    3.28
   9   2  -8   92.68    1.64
   9   2  -8   96.01    1.82
  -9  -2   8   94.74    4.30
  -9  -2   9   -2.32    3.28
   9   2  -9    1.25    1.41
  -9   2   9   -2.34    3.27
   9   2  -9   -0.65    1.22
   9  -2  -9   -5.56    2.43
  -9   2  10  526.37    7.08
   9   2 -10  539.18    5.03
   9  -2 -10  563.97    6.16
  -9  -2  10  542.47    6.91
   9  -2 -10  518.87    6.67
   9   2 -10  551.99    4.20
   9   2 -11   16.38    1.86
   9  -2 -11   11.84    2.42
  -9   2  11    6.59    3.27
  -9  -2  11   20.07    3.88
  -9   2  12  359.88    6.22
  -9  -2  12  388.38    6.77
   9  -2 -12  360.65    5.12
   9  -2 -13   41.85    3.19
  -9   2  13   43.52    3.88
  -9  -2  13   41.75    4.05
  -9  -2  14   -7.35    3.99
   9   2 -14   -0.63    2.07
  -9   2  14   -1.96    3.48
   9  -2 -14   -4.88    2.71
  -9   2  15    5.82    3.25
   9   2 -15    5.96    2.74
   9  -2 -15   -3.92    2.84
  -9  -2  15    2.68    4.05
   9   2 -16   11.01    2.71
  -9  -2  16   18.92    4.25
   9  -2 -16    7.69    3.17
  -9   2  16   15.07    3.61
  -9  -2  17   52.78    4.67
  -9   2  17   58.36    4.38
   9  -2 -17   63.18    4.07
   9   2 -17   64.92    3.67
   9   2 -18   -6.24    3.27
   9  -2 -18    5.36    4.00
  -9   2  18   -1.02    3.70
  -9  -2  18   -2.58    4.43
  -9  -2  19    4.23    4.41
  -9   2  19    7.61    4.23
   9  -2 -19    7.86    4.13
   9   2 -19   -2.59    3.31
   9   2 -20    0.28    3.64
  -9  -2  20    2.66    4.46
   9  -2 -20   -1.69    4.39
  -9   2  20    7.48    3.74
  -9   2  21   13.33    4.19
  -9  -2  21    3.26    5.11
   9  -2 -21   -1.85    4.39
   9   2 -21   -2.19    4.31
  -9  -2  21    1.76    5.24
   9   2 -22  331.54    7.08
  -9  -2  22  273.45    7.44
  -9   2  22  299.86    6.68
  -9  -2  22  280.82    8.27
   9  -2 -22  346.42    8.04
  -9   3   1  444.15    6.84
   9  -3  -1  416.10    6.16
  -9  -3   1  403.19    6.20
   9  -3  -1  387.44    6.31
   9   3  -1  412.52    2.20
  -9  -3   2  516.69    6.85
   9  -3  -2  567.37    6.80
  -9   3   2  527.54    6.66
   9  -3  -2  505.15    6.51
  -9   3   3  113.75    4.32
   9  -3  -3  109.26    3.70
   9  -3  -3  105.08    4.11
  -9  -3   3  100.99    3.51
  -9  -3   4   12.24    3.20
  -9   3   4   15.62    3.13
   9  -3  -4    9.63    2.72
   9  -3  -4    9.29    3.15
  -9  -3   5    6.08    3.26
   9  -3  -5   -1.42    3.12
  -9   3   5    7.29    3.29
   9  -3  -5    0.54    2.56
  -9  -3   6    7.69    3.30
   9  -3  -6   10.94    2.75
  -9   3   6   21.15    3.34
   9  -3  -6   13.56    3.24
   9  -3  -7  316.72    5.38
  -9   3   7  364.11    6.39
  -9  -3   7  318.22    5.98
   9  -3  -8   63.03    3.68
  -9   3   8   60.54    3.03
  -9  -3   8   50.44    3.86
   9  -3  -9    2.86    2.62
  -9   3   9  -10.99    3.10
  -9  -3   9   -1.74    3.53
   9   3  -9   -0.86    0.62
   9   3  -9    1.21    0.76
   9   3 -10    7.95    1.31
   9   3 -10    3.79    1.09
  -9  -3  10    7.33    3.65
   9  -3 -10   19.63    2.86
  -9   3  10    7.18    3.39
   9  -3 -11   99.01    3.57
  -9   3  11   88.14    4.30
  -9  -3  11  100.79    4.72
   9   3 -11   84.02    1.91
   9   3 -12  165.16    2.73
  -9   3  12  139.92    4.15
  -9  -3  12  167.24    5.45
   9  -3 -12  147.04    3.96
  -9  -3  13   50.63    4.44
  -9   3  13   41.25    3.86
   9  -3 -13   60.23    3.41
  -9  -3  14  542.83    8.19
  -9   3  14  509.35    7.36
   9  -3 -14  500.25    6.92
   9  -3 -15   37.54    3.57
  -9  -3  15   31.23    4.51
  -9   3  15   39.35    3.72
  -9  -3  16   -1.57    3.90
  -9   3  16    1.09    3.67
   9  -3 -16    4.75    3.41
   9   3 -16    0.38    2.60
  -9  -3  17  127.50    5.85
   9  -3 -17  138.65    4.94
  -9   3  17  125.57    4.92
   9   3 -17  130.87    4.15
   9   3 -18   46.47    3.57
   9  -3 -18   63.42    4.72
  -9   3  18   68.56    4.51
  -9  -3  18   67.88    5.04
  -9   3  19   21.43    4.22
   9   3 -19   23.00    3.79
   9  -3 -19   15.42    4.34
  -9  -3  19   13.27    4.99
   9   3 -20   95.29    4.36
  -9   3  20  101.49    4.89
  -9  -3  20  111.73    5.91
   9  -3 -20   87.93    5.16
  -9  -3  20   91.47    6.25
  -9  -3  21   -3.86    5.12
   9  -3 -21    5.39    5.05
  -9  -3  21   -0.33    5.22
   9   3 -21   11.08    3.99
  -9   3  21    5.59    4.03
   9  -4  -1    5.51    2.74
   9  -4  -1    6.60    2.66
  -9   4   1    4.03    3.70
  -9  -4   1    1.37    3.30
   9  -4  -2  114.69    3.93
  -9   4   2  104.17    4.34
   9  -4  -2   88.65    4.23
  -9  -4   2   75.94    3.81
   9  -4  -3   13.19    3.52
  -9   4   3    7.33    3.62
   9  -4  -3   13.81    2.81
  -9  -4   3   16.59    3.44
  -9   4   4   10.00    2.50
  -9  -4   4   15.57    3.36
   9  -4  -4    2.83    2.81
   9  -4  -4    6.38    2.37
  -9  -4   5  241.26    5.52
  -9   4   5  214.99    5.33
   9  -4  -5  220.90    5.32
   9  -4  -5  222.51    5.05
  -9   4   6   16.44    3.45
   9  -4  -6    3.24    3.45
  -9  -4   6    8.60    3.52
   9  -4  -6    0.24    2.86
  -9  -4   7   43.24    3.98
  -9   4   7   46.41    3.83
   9  -4  -7   44.94    3.33
   9  -4  -7   35.41    3.07
  -9  -4   8  135.20    4.97
   9  -4  -8  140.86    4.23
  -9   4   8  148.55    4.25
   9  -4  -8  117.00    4.05
  -9   4   9   -0.26    3.33
  -9  -4   9    0.74    3.64
   9  -4  -9    1.30    2.94
  -9  -4  10  138.48    5.16
  -9   4  10  112.97    4.36
   9  -4 -10  109.64    4.05
   9   4 -11  117.80    1.73
   9  -4 -11  110.80    4.33
  -9   4  11  115.81    4.69
   9   4 -11  123.20    1.92
  -9  -4  11  122.92    5.16
  -9  -4  12   90.36    4.14
   9   4 -12   94.55    1.98
   9  -4 -12   78.74    3.76
  -9   4  12   94.38    4.52
  -9   4  13  405.02    6.75
  -9  -4  13  372.44    6.75
   9   4 -13  417.43    4.26
   9  -4 -13  385.41    6.30
   9  -4 -14    1.62    3.41
  -9   4  14    0.34    3.61
   9   4 -14    4.92    2.08
  -9  -4  14   -1.43    3.04
  -9   4  15   21.16    4.08
  -9  -4  15   41.31    4.57
   9  -4 -15   37.46    3.69
  -9  -4  16   47.36    5.01
  -9   4  16   45.29    4.25
   9  -4 -16   52.62    4.15
  -9  -4  17    9.82    4.58
  -9   4  17    9.02    3.78
   9  -4 -17   14.61    3.93
   9   4 -17    6.50    2.75
  -9  -4  18   36.68    5.27
   9   4 -18   49.22    3.16
   9  -4 -18   53.69    4.63
  -9   4  18   48.33    4.63
  -9  -4  19    2.97    4.68
   9   4 -19    9.61    3.56
  -9  -4  19   -6.29    5.16
  -9   4  19   10.12    4.56
   9  -4 -19    9.35    4.51
  -9  -4  20   29.28    5.33
  -9  -4  20   39.76    5.08
   9  -4 -20   43.33    5.44
   9   4 -20   50.61    4.44
  -9   4  20   34.71    4.56
  -9  -4  21   37.08    5.32
  -9   4  21   59.88    4.50
  -9  -4  21   57.18    6.15
   9   4 -21   47.21    4.83
   9  -4 -21   38.41    5.56
  -9  -5   1   15.02    2.80
  -9   5   1   13.20    3.80
   9  -5  -1    7.79    3.10
   9  -5  -1   18.67    3.78
   9  -5  -2   -6.41    3.20
   9  -5  -2   -1.69    3.04
  -9  -5   2    1.70    3.41
  -9   5   2    3.19    3.44
  -9   5   3   23.99    2.92
  -9  -5   3   19.27    3.78
   9  -5  -3   28.44    3.29
   9  -5  -3   22.34    3.61
   9  -5  -4   19.10    3.28
  -9  -5   4   31.76    3.83
   9  -5  -4   26.92    3.75
  -9   5   4   23.33    3.62
   9  -5  -5   33.92    3.80
  -9   5   5   21.06    3.88
  -9  -5   5   37.59    3.77
   9  -5  -5   24.84    3.37
  -9   5   6   44.11    3.93
   9  -5  -6   24.56    3.43
  -9  -5   6   34.60    3.94
   9  -5  -6   43.65    3.81
   9  -5  -7   92.68    4.58
  -9  -5   7   79.15    4.66
   9  -5  -7   81.76    3.97
  -9   5   7   66.15    4.47
   9  -5  -8  179.71    5.33
  -9   5   8  186.57    5.26
   9  -5  -8  144.39    4.58
  -9  -5   8  161.79    5.40
  -9  -5   9    8.02    2.94
   9  -5  -9    4.94    3.01
   9  -5  -9    5.31    3.64
  -9   5   9   -0.71    3.53
  -9   5  10   24.81    2.86
   9  -5 -10   31.09    3.57
   9  -5 -11   31.09    3.56
  -9   5  11   30.23    4.02
   9   5 -12  388.30    3.38
  -9   5  12  372.61    6.83
   9  -5 -12  403.58    6.70
   9  -5 -13   10.10    3.37
   9   5 -13    5.68    1.50
  -9   5  13   14.82    3.75
   9   5 -14   -3.45    1.75
   9  -5 -14    6.58    3.77
  -9   5  14    8.97    3.70
   9  -5 -15    4.99    3.97
  -9   5  15    6.78    3.87
   9   5 -15    8.45    2.15
   9  -5 -16  450.20    7.68
  -9   5  16  469.30    7.49
   9  -5 -17    7.32    4.07
  -9   5  17    3.60    3.86
  -9  -5  17    3.68    3.56
  -9  -5  18   19.35    5.54
   9   5 -18    4.44    2.71
  -9   5  18   31.44    4.32
  -9  -5  18   25.73    5.12
   9  -5 -18   28.48    4.65
  -9  -5  19    5.53    5.48
  -9  -5  19   -0.21    4.84
  -9   5  19   -4.03    4.02
   9   5 -19    0.19    3.37
   9  -5 -19    0.00    4.62
   9   5 -20   59.05    4.34
  -9  -5  20   66.02    5.73
  -9  -5  20   60.45    5.64
   9  -5 -20   48.96    5.24
  -9   5  20   66.56    5.05
   9  -5 -21    0.29    5.62
  -9  -5  21    7.93    5.39
   9   5 -21    2.05    4.26
   9  -6  -1   26.08    3.65
   9  -6  -1   29.44    4.12
  -9   6   1   21.59    3.91
  -9  -6   1   34.39    3.85
   9  -6  -2    4.22    3.48
   9  -6  -2    5.67    3.43
  -9   6   2    2.61    3.75
  -9  -6   2   -1.84    2.64
   9  -6  -3   -0.87    3.47
   9  -6  -3    1.66    3.53
  -9  -6   3   -2.36    3.78
  -9   6   3   -4.08    3.61
  -9   6   4   41.97    4.24
   9  -6  -4   48.44    4.28
   9  -6  -4   46.17    3.93
  -9  -6   4   51.79    4.27
  -9   6   5   26.44    4.00
   9  -6  -5   27.42    3.67
   9  -6  -5   20.80    3.04
  -9  -6   5   20.41    3.84
  -9   6   6   17.11    3.90
   9  -6  -6   20.24    3.48
   9  -6  -6   27.86    4.08
   9  -6  -7   68.68    4.25
   9  -6  -7   63.57    4.52
  -9   6   7   65.27    4.44
   9  -6  -8    7.19    3.30
   9  -6  -8    2.01    3.91
  -9   6   8    8.84    2.82
   9  -6  -9   46.24    3.69
  -9   6   9   32.11    4.14
   9  -6  -9   51.16    4.27
   9  -6 -10  142.31    5.30
   9  -6 -10  128.35    5.10
  -9   6  10  138.97    4.99
   9  -6 -11  290.97    5.91
  -9   6  11  381.85    7.09
   9  -6 -11  382.31    7.07
  -9   6  12   88.46    4.79
   9  -6 -12   87.58    4.87
   9  -6 -13   29.19    4.05
   9   6 -13   42.40    1.58
  -9   6  13   31.08    4.28
   9   6 -14   -2.11    1.68
  -9   6  14    1.23    3.72
   9  -6 -14   -6.93    3.52
   9  -6 -15  184.18    5.82
   9   6 -15  191.97    3.46
  -9   6  15  197.71    5.76
  -9  -6  16   25.63    5.41
   9   6 -16   25.35    2.39
  -9   6  16   25.82    4.18
   9  -6 -16   22.72    4.25
  -9  -6  17    5.86    5.38
   9  -6 -17   -7.23    4.30
  -9   6  17    3.18    4.01
   9  -6 -18   94.62    5.35
  -9  -6  18   87.83    6.44
  -9   6  18   80.51    4.97
   9  -6 -19   24.95    5.07
  -9   6  19   33.00    4.26
  -9  -6  19   30.90    5.83
   9   6 -19   -0.16    3.19
   9   6 -20   28.73    3.92
  -9   6  20   30.60    4.36
   9  -6 -20   34.30    5.60
  -9  -6  20   22.72    6.26
  -9   7   1   38.47    4.49
   9  -7  -1   48.90    4.27
   9  -7  -1   29.18    4.04
  -9  -7   1   41.19    3.97
   9  -7  -2  159.45    5.39
  -9  -7   2  195.67    5.52
   9  -7  -2  176.63    5.67
  -9   7   2  153.73    4.79
  -9   7   3    0.43    2.88
   9  -7  -3    4.13    3.87
   9  -7  -3    1.45    3.70
  -9  -7   3   -1.92    2.98
   9  -7  -4  100.38    4.90
   9  -7  -4  116.40    4.97
  -9   7   4  105.35    4.82
   9  -7  -5  126.99    5.06
  -9   7   5  127.74    4.39
   9  -7  -5  117.68    5.13
  -9   7   6  116.72    5.04
   9  -7  -6  143.21    4.56
   9  -7  -6  131.74    5.07
  -9   7   7   22.71    4.14
   9  -7  -7   14.60    4.19
   9  -7  -7    7.36    3.90
   9  -7  -8    4.44    4.25
   9  -7  -8    9.55    3.78
  -9   7   8    3.96    3.89
   9  -7  -9  252.93    6.26
  -9   7   9  273.88    6.50
   9  -7  -9  293.64    6.78
   9  -7 -10   24.93    3.97
   9  -7 -10   32.11    4.27
  -9   7  10   27.02    4.05
  -9   7  11    2.05    3.74
   9  -7 -11    1.76    3.96
   9  -7 -11   -4.16    4.09
  -9   7  12   17.97    4.02
   9  -7 -12  -13.16    4.30
   9  -7 -12    7.30    3.75
  -9   7  13   -5.17    4.68
   9  -7 -13    2.21    4.30
   9   7 -14  382.14    4.16
   9  -7 -14  359.50    7.41
  -9  -7  14  357.75    7.98
  -9   7  14  403.29    7.42
   9  -7 -15    1.76    4.24
   9   7 -15   -4.07    2.07
  -9   7  15   -2.20    3.95
  -9  -7  15    1.88    4.51
   9  -7 -16   11.48    4.45
  -9  -7  16   13.25    5.05
   9   7 -16   13.02    2.40
  -9   7  16   10.29    4.36
   9  -7 -17   99.00    4.86
   9   7 -17  107.29    3.44
  -9  -7  17  101.12    6.51
  -9   7  17  110.10    5.49
  -9   7  18   12.78    4.81
  -9  -7  18   11.10    5.87
   9  -7 -18   16.09    4.68
  -9   7  19   24.94    4.69
  -9  -7  19   26.32    5.58
   9  -7 -19   16.07    5.46
   9  -8  -1   40.68    4.44
  -9   8   1   35.38    4.55
   9  -8  -1   39.87    4.69
  -9  -8   1   35.26    4.48
   9  -8  -2  114.24    5.11
  -9   8   2   95.26    5.18
   9  -8  -2   91.36    4.23
   9  -8  -3   29.09    4.35
   9  -8  -3   29.76    4.28
  -9   8   3   29.48    4.16
   9  -8  -4   -3.19    4.08
  -9   8   4   -2.58    4.02
   9  -8  -4    4.24    4.00
   9  -8  -5    3.49    3.01
   9  -8  -5   12.90    3.12
  -9   8   5    9.69    3.97
   9  -8  -6   74.38    4.73
   9  -8  -6   89.36    5.24
  -9   8   6   70.49    4.75
   9  -8  -7   41.37    4.40
  -9   8   7   39.04    4.33
   9  -8  -7   37.98    4.73
   9  -8  -8  235.15    6.22
   9  -8  -8  222.41    6.34
  -9   8   8  232.58    6.33
  -9   8   9   30.23    4.66
   9  -8  -9   30.14    4.86
   9  -8  -9   22.09    4.24
  -9   8  10  227.69    5.46
   9  -8 -10  222.48    6.50
   9  -8 -10  191.94    6.18
  -9   8  11   21.25    4.06
   9  -8 -11   27.54    4.52
   9  -8 -11   28.64    4.29
  -9  -8  12  163.67    6.21
   9  -8 -12  186.01    6.18
  -9   8  12  179.87    5.74
   9  -8 -12  182.24    6.45
   9  -8 -13   75.90    5.69
   9  -8 -13   86.94    5.25
  -9   8  13   91.75    4.96
  -9  -8  13   70.50    5.77
  -9   8  14   -0.20    4.28
  -9  -8  14    7.61    4.74
   9  -8 -14    5.13    4.55
   9  -8 -14   15.04    4.82
   9   8 -15   19.49    2.00
  -9   8  15   18.12    4.43
  -9  -8  15   24.24    5.74
   9  -8 -15   23.78    5.09
   9  -8 -16    3.33    5.03
  -9  -8  16    4.69    5.28
   9   8 -16    2.77    2.42
  -9   8  16    0.60    4.34
   9  -8 -17    8.38    5.09
  -9  -8  17    3.55    5.94
  -9   8  17    1.39    4.16
   9   8 -17    5.78    2.59
  -9   8  18    9.53    4.41
   9  -8 -18    7.66    5.17
   9   8 -18   11.82    3.01
  -9  -8  18    1.53    5.64
   9  -9  -1   29.94    4.07
  -9   9   1   31.26    4.94
   9  -9  -1   29.90    4.55
   9  -9  -2   -0.62    4.42
  -9   9   2   12.97    4.70
   9  -9  -2    3.43    3.65
  -9   9   3   32.51    5.04
   9  -9  -3   32.66    4.88
   9  -9  -3   16.43    4.49
  -9   9   4   72.40    5.08
   9  -9  -4  104.70    5.62
   9  -9  -4   77.65    5.13
   9  -9  -5   -7.28    4.64
   9  -9  -5    2.84    4.10
  -9   9   5    6.13    4.43
   9  -9  -6   95.42    5.45
   9  -9  -6   96.47    5.64
  -9   9   6   77.28    4.97
   9  -9  -7  130.64    6.00
   9  -9  -7  138.62    5.66
  -9   9   7  138.60    5.80
   9  -9  -8   71.90    4.25
  -9   9   8   68.38    4.95
  -9  -9   8   62.91    5.33
   9  -9  -8   89.01    5.27
   9  -9  -9   28.02    4.91
  -9  -9   9   13.78    5.10
   9  -9  -9   18.74    3.61
  -9   9   9   20.16    4.48
   9  -9 -10    1.97    4.33
  -9  -9  10    1.18    5.03
  -9   9  10   -4.05    4.47
   9  -9 -10    6.43    4.67
   9  -9 -11    8.21    4.97
   9  -9 -11   20.66    5.13
  -9   9  11   15.31    4.82
  -9  -9  11   17.52    4.96
   9  -9 -12  123.84    5.67
   9  -9 -12  139.06    6.65
  -9  -9  12  148.06    6.45
  -9   9  12  153.86    6.08
  -9  -9  13   -3.19    4.96
  -9   9  13   10.65    4.90
   9  -9 -13   15.50    4.78
   9  -9 -13   18.81    5.08
   9  -9 -14   49.33    5.67
   9  -9 -14   33.31    5.75
  -9   9  14   49.49    4.94
  -9  -9  14   47.24    5.55
  -9   9  15   57.79    5.56
  -9  -9  15   42.86    6.10
   9  -9 -15   45.56    6.16
   9  -9 -15   60.38    5.52
  -9   9  16  164.53    6.20
  -9  -9  16  129.49    6.84
   9   9 -16  129.88    3.29
   9  -9 -16  134.72    6.55
  -9   9  17   21.73    4.76
   9   9 -17   21.44    2.98
   9  -9 -17   22.30    5.40
  -9  -9  17    5.81    6.61
  -9  10   1    5.25    3.51
   9 -10  -1   19.94    5.00
  -9 -10   1    2.08    4.72
   9 -10  -1    0.09    5.04
  -9 -10   2    8.00    4.74
   9 -10  -2    2.98    5.02
  -9  10   2   -4.77    4.53
   9 -10  -2    5.67    4.59
   9 -10  -3   30.72    4.69
  -9 -10   3   11.22    5.02
   9 -10  -3   16.48    5.04
  -9  10   3   15.61    5.13
  -9  10   4  200.96    6.84
  -9 -10   4  210.04    5.72
   9 -10  -4  205.62    6.83
   9 -10  -4  191.14    6.01
  -9 -10   5   75.15    5.76
   9 -10  -5  113.73    5.52
  -9  10   5   82.46    5.25
   9 -10  -5   89.53    5.54
   9 -10  -6    6.55    5.09
  -9  10   6   11.76    5.00
  -9 -10   6   14.67    4.73
   9 -10  -6   23.51    4.99
   9 -10  -7   11.70    5.09
  -9  10   7   19.10    4.66
  -9 -10   7    9.04    4.96
   9 -10  -7    9.01    5.24
  -9  10   8   56.79    5.51
   9 -10  -8   67.38    5.53
  -9 -10   8   53.68    5.59
   9 -10  -8   51.89    5.11
   9 -10  -9    2.04    5.51
  -9  10   9   10.32    4.98
  -9 -10   9    4.92    3.82
   9 -10  -9    1.88    4.85
  -9 -10  10  436.99    8.13
   9 -10 -10  446.26    9.42
  -9  10  10  470.90    8.90
   9 -10 -10  459.71    8.96
   9 -10 -11   22.76    5.44
  -9  10  11   26.43    5.34
  -9 -10  11   20.90    5.17
   9 -10 -11   31.05    5.31
  -9  10  12   13.72    5.10
   9 -10 -12   19.51    4.18
   9 -10 -12   18.87    4.87
  -9 -10  12   28.63    4.47
   9 -10 -13   59.38    5.88
   9 -10 -13   47.06    4.74
  -9  10  13   66.88    5.65
  -9 -10  13   61.34    4.89
   9 -10 -14   76.89    5.71
  -9 -10  14   93.28    6.39
  -9  10  14   86.30    5.84
   9 -10 -14   70.14    6.28
  -9  10  15    2.77    5.16
   9 -10 -15    0.60    6.02
  -9 -10  15    0.87    5.75
   9 -10 -15    2.84    5.92
   9 -10 -16    4.54    4.89
  -9  10  16   12.53    4.89
  -9 -10  16    2.35    5.75
   9 -10 -16   12.27    4.50
  -9 -11   1   -2.39    4.78
   9 -11  -1   -1.36    4.70
   9 -11  -1   -3.76    5.11
  -9  11   1    8.06    5.25
  -9 -11   2   -3.60    4.94
   9 -11  -2    1.54    4.95
   9 -11  -2    0.35    5.06
  -9  11   2   -6.54    4.66
   9 -11  -3   -5.82    5.24
  -9  11   3    0.08    4.87
  -9 -11   3    6.23    4.85
   9 -11  -3  -10.45    4.99
   9 -11  -4   11.20    5.06
   9 -11  -4    3.23    5.30
  -9 -11   4    8.08    3.80
  -9  11   4    7.05    5.25
  -9 -11   5    7.34    4.99
   9 -11  -5   13.57    5.09
   9 -11  -5    5.16    5.27
  -9  11   5    0.87    4.73
   9 -11  -6   27.86    5.59
   9 -11  -6   16.19    4.94
  -9  11   6   18.33    5.31
  -9 -11   6    8.41    5.26
   9 -11  -7   10.20    5.53
  -9 -11   7    4.17    5.31
  -9  11   7   22.20    5.03
   9 -11  -7    9.94    5.65
   9 -11  -8   60.32    6.26
   9 -11  -8   86.12    6.08
  -9  11   8   93.21    5.92
  -9 -11   8   78.29    5.70
  -9  11   9   45.49    5.77
   9 -11  -9   42.52    4.69
  -9 -11   9   45.86    5.64
   9 -11  -9   49.12    5.87
  -9 -11  10   -0.91    5.40
   9 -11 -10    6.09    5.08
  -9  11  10   -8.82    5.12
   9 -11 -10    0.17    5.28
  -9 -11  11   41.13    5.92
   9 -11 -11   58.01    6.01
  -9  11  11   57.81    5.83
   9 -11 -11   40.63    6.35
   9 -11 -12    3.79    5.97
  -9  11  12   -6.63    4.92
   9 -11 -12    0.78    5.17
  -9 -11  12    8.00    5.49
   9 -11 -13    7.85    5.70
  -9 -11  13    5.66    5.63
   9 -11 -13    3.96    5.35
  -9  11  13  -17.27    5.37
  -9 -11  14   26.39    6.52
  -9  11  14   29.01    5.70
   9 -11 -14   25.19    6.05
   9 -11 -14   24.30    5.59
   9 -12  -1    9.75    5.52
   9 -12  -1    7.90    5.95
  -9 -12   1   17.47    4.93
  -9  12   1    6.36    5.30
  -9 -12   2   -1.45    5.21
   9 -12  -2    0.38    4.06
  -9  12   2    3.25    5.50
   9 -12  -2   -5.66    5.91
   9 -12  -3   -5.14    5.34
   9 -12  -3   -0.30    5.21
  -9 -12   3    8.64    5.41
  -9  12   3    5.39    5.28
  -9 -12   4   12.01    5.10
   9 -12  -4   23.62    5.72
  -9  12   4   12.01    5.58
   9 -12  -4   16.61    6.03
   9 -12  -5   53.65    6.04
  -9 -12   5   43.69    5.63
   9 -12  -5   67.28    6.18
  -9  12   5   49.44    6.16
   9 -12  -6   30.03    6.34
  -9  12   6   18.02    5.84
  -9 -12   6   30.91    5.86
   9 -12  -6   29.69    4.60
  -9 -12   7   -7.17    5.10
   9 -12  -7    7.39    4.30
   9 -12  -7    3.97    5.44
  -9  12   7   -2.64    5.29
  -9  12   8   68.91    5.95
   9 -12  -8   52.18    6.28
   9 -12  -8   60.42    6.77
  -9 -12   8   66.26    6.26
  -9 -12   9   -1.41    4.37
   9 -12  -9    3.64    5.16
  -9  12   9    2.01    5.10
   9 -12  -9   11.77    5.98
   9 -12 -10   64.67    7.04
  -9 -12  10   62.00    6.69
  -9  12  10   50.37    5.77
   9 -12 -10   53.99    5.82
  -9 -12  11   12.62    6.48
  -9  12  11   16.70    5.48
   9 -12 -11    5.12    6.14
   9 -12 -11    6.63    6.33
   9 -12 -12   80.62    6.68
   9 -12 -12   84.91    7.71
  -9 -12  12   86.30    7.16
  -9  12  12  127.04    6.80
  -9 -13   1   20.16    5.26
  -9  13   1    0.92    6.19
   9 -13  -1   14.30    6.50
   9 -13  -1   35.75    6.57
  -9  13   2   27.14    4.85
   9 -13  -2   30.58    6.37
   9 -13  -2   19.58    5.86
  -9 -13   2   30.69    5.94
  -9 -13   3   23.13    5.99
   9 -13  -3   32.10    6.72
   9 -13  -3   13.27    6.31
  -9  13   3   10.52    6.50
   9 -13  -4   -0.88    6.15
  -9 -13   4    3.15    6.02
   9 -13  -4    5.36    6.74
  -9  13   4   -0.16    5.78
   9 -13  -5   -6.94    6.12
  -9 -13   5    4.46    6.18
   9 -13  -5    2.58    5.78
  -9  13   5   -1.52    6.73
   9 -13  -6    8.93    6.50
  -9 -13   6    6.91    4.51
  -9  13   6    3.72    5.89
   9 -13  -6    4.16    5.93
   9 -13  -7  195.70    8.21
  -9  13   7  189.13    7.94
  -9 -13   7  192.31    8.25
   9 -13  -7  187.32    8.72
   9 -13  -8   27.24    6.44
  -9 -13   8   42.99    5.99
   9 -13  -8   36.53    6.23
  -9  13   8   27.17    5.80
   9 -13  -9    9.37    5.64
   9 -13  -9    6.66    4.76
  -9 -13   9    8.66    6.35
  -9  13   9   -0.39    5.61
  -8   0   1   -9.66    2.49
   8   0  -1    5.88    1.74
  -8   0   2  590.82    6.61
   8   0  -2  618.62    5.00
  -8   0   3   -1.13    2.63
   8   0  -3    1.33    1.63
  -8   0   4   34.76    2.36
   8   0  -4   41.69    1.94
   8   0  -5    3.29    1.61
  -8   0   5   -1.88    2.71
  -8   0   6    0.00    2.82
   8   0  -6    3.03    1.78
  -8   0   7   -3.05    2.59
   8   0  -7   -2.28    1.79
   8   0  -8 2468.15   16.02
  -8   0   8 2203.09   13.03
   8   0  -8  325.97    3.42
   8   0  -9    1.53    1.46
  -8   0   9   -5.52    2.82
  -8   0  10  867.94    8.26
   8   0 -10 1006.05    6.80
   8   0 -11    0.79    2.24
  -8   0  11    2.63    3.05
   8   0 -12   10.29    2.18
  -8   0  12   14.68    3.12
   8   0 -13   -0.63    2.17
  -8   0  13   -0.55    2.94
   8   0 -14   22.87    2.63
  -8   0  14   20.19    3.29
   8   0 -15    0.31    2.92
  -8   0  15   -3.43    3.31
  -8   0  16   61.73    4.01
   8   0 -16   65.81    3.45
   8   0 -17    2.99    3.02
  -8   0  17   -0.75    3.41
  -8   0  18  356.05    6.39
   8   0 -18  387.36    6.40
  -8   0  19   -0.24    3.52
   8   0 -19   -7.56    3.44
  -8   0  20   53.92    4.37
   8   0 -20   62.29    4.44
  -8   0  21    3.88    4.58
   8   0 -21    0.47    4.42
   8   0 -22   10.64    4.70
  -8   0  22   -3.47    3.96
  -8   0  22   11.47    4.32
  -8   0  23    3.45    4.49
   8   0 -23   -6.02    5.10
  -8   0  23    0.99    4.57
   8  -1  -1  212.20    4.48
   8   1  -1  237.94    2.81
  -8   1   1  233.73    4.68
  -8  -1   1  226.61    4.49
   8  -1  -1  238.95    3.82
   8  -1  -2   72.29    2.41
   8  -1  -2   46.28    2.52
  -8   1   2   75.69    3.41
   8   1  -2   76.38    1.78
  -8  -1   2   72.20    3.35
   8  -1  -3    7.30    2.12
  -8  -1   3    9.88    2.76
   8   1  -3   13.43    1.18
  -8   1   3    8.13    2.03
   8  -1  -4    0.03    1.97
   8   1  -4    1.65    1.21
  -8  -1   4    3.40    2.60
  -8   1   4    1.46    2.62
   8   1  -5    1.84    1.17
  -8   1   5   -5.64    1.86
   8  -1  -5   -1.08    2.07
  -8  -1   5   -3.69    2.71
   8  -1  -6    4.51    2.08
   8   1  -6    1.86    1.38
   8   1  -6   -0.75    1.07
  -8  -1   6    2.58    2.74
  -8   1   6    2.40    2.76
  -8   1   7   -3.20    2.72
   8   1  -7   -0.24    1.24
   8  -1  -7    4.44    2.11
   8   1  -7    1.70    1.42
  -8  -1   7   -1.73    1.95
  -8   1   8  326.13    5.31
   8   1  -8  376.13    4.02
   8  -1  -8  331.07    4.64
  -8  -1   8  319.14    5.23
   8  -1  -9  219.23    3.56
  -8  -1   9  194.38    4.75
  -8   1   9  201.24    4.58
  -8   1  10 1239.45    9.84
   8  -1 -10 1305.59    8.63
  -8  -1  10 1257.64    9.96
   8   1 -11    4.21    1.84
  -8   1  11   -4.99    2.94
  -8  -1  11   -2.24    3.08
   8  -1 -11   -3.33    2.17
  -8   1  12   -1.04    3.12
  -8  -1  12    6.25    3.07
   8   1 -12    9.74    2.34
   8  -1 -12    3.15    2.32
  -8   1  13   10.09    3.27
   8   1 -13    8.87    2.07
  -8  -1  13    3.46    3.12
   8  -1 -13    4.99    2.78
  -8  -1  14   -2.98    3.13
  -8   1  14    1.70    3.27
   8  -1 -14   -0.57    2.53
   8   1 -14   -0.69    2.15
  -8   1  15    2.80    3.31
   8   1 -15    4.30    2.51
  -8  -1  15   -0.48    3.49
   8  -1 -15    8.64    2.84
  -8   1  16  115.96    4.89
   8   1 -16  120.86    3.79
   8  -1 -16  110.77    3.99
  -8  -1  16   91.27    4.42
  -8   1  17   -1.69    3.29
   8  -1 -17   -1.75    3.20
  -8  -1  17    0.77    3.62
   8   1 -17    1.71    2.84
   8  -1 -18   28.32    3.74
  -8   1  18   15.42    3.64
   8   1 -18   24.33    3.41
  -8  -1  18   15.07    3.72
  -8   1  19    1.94    3.81
   8   1 -19    0.18    3.97
  -8  -1  19   -1.27    3.75
   8  -1 -19    1.13    4.08
   8  -1 -20   98.77    4.96
  -8   1  20   88.29    4.87
  -8  -1  20   89.09    4.97
   8   1 -20   91.26    4.48
   8   1 -21   18.17    4.56
  -8   1  21   16.08    3.81
  -8  -1  21   22.05    4.37
  -8  -1  21   14.07    4.46
   8  -1 -21   21.85    4.64
  -8  -1  22   29.97    4.17
   8  -1 -22   39.52    5.43
  -8   1  22   42.83    4.58
   8   1 -22   38.40    5.32
  -8  -1  22   29.51    5.04
  -8  -1  23   -3.64    4.63
   8   1 -23    7.35    5.38
  -8   1  23    5.07    4.64
  -8   1  23   -3.39    3.80
   8  -1 -23    4.26    5.40
  -8  -1  23   -1.57    4.22
   8  -2  -1   66.88    2.75
  -8  -2   1   81.68    3.41
   8   2  -1   78.99    1.63
   8  -2  -1   75.90    2.91
  -8   2   1   71.73    2.90
   8   2  -2    5.51    0.97
  -8   2   2    1.29    2.05
  -8  -2   2    3.54    2.60
   8  -2  -2    8.30    2.76
   8  -2  -2    4.89    2.16
   8  -2  -3   -0.41    2.07
   8   2  -3    0.95    0.78
   8  -2  -3   -0.11    2.71
  -8  -2   3   -4.32    2.57
  -8   2   3    0.39    2.81
   8   2  -4  366.01    2.27
  -8   2   4  345.29    5.32
   8   2  -4  315.27    1.79
  -8  -2   4  299.27    4.70
   8  -2  -4  320.82    5.26
   8  -2  -4  345.59    4.62
  -8   2   5   14.74    3.01
  -8  -2   5   11.53    2.96
   8  -2  -5   13.22    2.22
   8   2  -5   15.71    0.81
   8   2  -5   14.75    0.79
  -8  -2   6 1079.43    9.00
  -8   2   6 1117.73    9.08
   8  -2  -6 1116.02    9.17
   8   2  -6 1155.70    6.22
   8   2  -6 1067.83    4.41
  -8  -2   7   47.99    3.45
   8  -2  -7   56.72    2.80
  -8   2   7   59.98    3.28
   8   2  -7   57.48    1.36
   8   2  -7   64.02    1.50
  -8   2   8    4.85    2.64
  -8  -2   8    0.50    2.97
   8   2  -8    2.37    1.16
   8  -2  -8   -0.77    2.33
   8   2  -8    4.32    1.37
  -8   2   9    9.31    2.90
  -8  -2   9    1.78    2.99
   8   2  -9    4.77    1.30
   8  -2 -10   38.08    2.61
  -8  -2  10   35.53    3.35
  -8   2  10   22.47    3.11
  -8  -2  11    5.96    3.18
   8  -2 -11   -2.10    2.52
  -8   2  11    3.58    2.97
  -8  -2  12  305.48    5.73
   8  -2 -12  332.95    5.04
  -8   2  12  298.20    5.38
  -8  -2  13   15.91    3.42
  -8   2  13   11.02    2.35
   8  -2 -13   12.28    2.58
   8   2 -13   16.84    2.05
   8  -2 -14    3.61    3.03
   8   2 -14   10.44    2.55
  -8  -2  14    9.75    3.47
  -8   2  14   14.71    3.09
  -8  -2  15    5.91    3.40
   8  -2 -15   -0.14    2.92
   8   2 -15    8.40    2.41
  -8   2  15   16.94    3.12
   8  -2 -16   49.85    3.93
  -8   2  16   49.82    3.79
  -8  -2  16   54.70    4.20
   8   2 -16   49.06    3.02
   8   2 -17    0.24    3.08
  -8  -2  17   -2.55    3.72
   8  -2 -17   -2.41    3.45
  -8   2  17   -0.52    3.31
  -8   2  18  132.89    4.85
  -8  -2  18  137.58    5.21
   8  -2 -18  133.97    4.97
   8   2 -18  140.42    4.34
   8  -2 -19   27.91    4.19
   8   2 -19   27.60    3.69
  -8   2  19   24.25    3.59
  -8  -2  19   22.26    3.95
  -8  -2  20  154.87    5.25
   8   2 -20  144.90    5.30
  -8  -2  20  156.81    5.83
  -8   2  20  151.99    5.11
   8  -2 -20  162.72    5.35
  -8   2  21   13.13    3.64
   8   2 -21    7.97    4.19
  -8  -2  21   14.63    4.48
   8  -2 -21   18.11    4.71
  -8  -2  21   29.63    4.81
   8   2 -22   95.32    5.34
  -8   2  22  101.09    4.51
   8  -2 -22   82.63    5.92
  -8  -2  22   94.29    5.58
  -8  -2  22   92.10    5.34
  -8  -2  23   27.03    5.31
   8  -2 -23   31.29    5.67
   8   2 -23   38.48    5.57
  -8   2  23   28.18    3.97
   8   3  -1  104.87    1.15
  -8  -3   1   99.30    3.64
   8  -3  -1   86.76    3.65
  -8   3   1   92.91    3.63
   8  -3  -1  111.80    3.45
  -8  -3   2   41.21    3.13
   8  -3  -2   47.80    3.14
  -8   3   2   45.56    3.26
   8  -3  -2   43.64    3.10
   8  -3  -3    7.06    2.54
  -8  -3   3   10.25    2.19
   8  -3  -3   15.76    2.97
  -8   3   3   19.81    3.03
   8  -3  -4  603.07    6.56
  -8   3   4  670.32    7.27
  -8  -3   4  608.40    6.90
   8  -3  -4  688.38    7.09
  -8   3   5  304.89    4.92
   8  -3  -5  294.14    5.28
  -8  -3   5  304.01    4.97
   8  -3  -5  325.20    5.07
  -8   3   6   92.58    3.79
  -8  -3   6   86.93    3.11
   8  -3  -6  102.26    3.82
   8  -3  -6  100.07    3.40
  -8  -3   7   82.46    3.20
  -8   3   7   99.00    3.77
   8  -3  -7   75.08    3.67
   8  -3  -7   83.65    3.33
  -8   3   8  709.90    7.61
   8   3  -8  725.06    3.91
   8  -3  -8  694.64    7.47
   8   3  -8  717.21    4.45
  -8  -3   8  678.85    7.58
  -8  -3   9   40.57    3.60
  -8   3   9   27.81    2.52
   8   3  -9   21.85    1.27
   8  -3  -9   29.07    2.85
  -8   3  10  203.26    4.76
  -8  -3  10  194.89    4.34
   8   3 -10  218.78    2.63
  -8   3  11  235.47    4.90
  -8  -3  11  220.31    5.29
   8  -3 -11  219.11    4.29
   8   3 -11  218.63    2.97
  -8   3  12  326.71    5.74
   8  -3 -12  305.86    5.02
  -8  -3  12  344.53    6.08
  -8   3  13    7.90    3.33
  -8  -3  13   27.93    3.66
   8  -3 -13   20.10    2.73
  -8   3  14  207.35    4.91
  -8  -3  14  222.09    5.59
   8  -3 -14  200.67    4.70
   8   3 -14  231.83    3.89
   8  -3 -15  169.06    4.60
   8   3 -15  154.59    3.84
  -8  -3  15  164.94    5.08
  -8   3  15  140.59    4.36
   8   3 -16  213.78    4.31
  -8  -3  16  181.29    5.47
   8  -3 -16  221.88    5.20
  -8   3  16  195.23    4.95
   8  -3 -17   41.35    4.01
  -8   3  17   35.25    3.89
  -8  -3  17   20.64    4.10
   8   3 -17   29.03    3.44
   8   3 -18   50.24    4.04
  -8   3  18   44.41    3.75
   8  -3 -18   51.85    4.44
  -8  -3  18   49.18    4.64
  -8  -3  19   -6.51    3.85
  -8  -3  19    3.06    4.33
  -8   3  19   -5.80    3.89
   8  -3 -19    6.02    3.75
   8   3 -19    2.08    3.55
  -8   3  20    6.24    3.73
  -8  -3  20   19.61    4.06
   8   3 -20   18.42    3.77
  -8  -3  20    2.09    4.62
   8  -3 -20    0.90    4.39
   8   3 -21  107.88    5.09
   8  -3 -21  106.52    5.49
  -8   3  21  112.91    4.48
  -8  -3  21  101.87    5.61
  -8  -3  21  104.85    5.42
   8   3 -22  124.21    5.72
  -8   3  22  117.85    4.90
   8  -3 -22  124.04    5.97
  -8  -3  22  102.22    6.33
  -8  -3  22  102.46    5.64
   8  -4  -1   43.27    3.41
   8  -4  -1   44.39    3.18
  -8   4   1   38.18    3.28
  -8  -4   1   36.73    3.18
   8  -4  -2  272.58    5.17
  -8   4   2  303.90    5.39
   8  -4  -2  312.37    5.22
  -8  -4   2  277.95    5.11
  -8   4   3  109.26    3.41
   8  -4  -3  104.35    3.66
   8  -4  -3  103.29    3.97
  -8  -4   3  105.54    3.90
   8  -4  -4  204.76    4.74
  -8   4   4  216.66    4.80
   8  -4  -4  209.22    4.47
  -8  -4   4  186.06    4.57
   8  -4  -5   67.17    3.74
  -8   4   5   92.57    3.91
   8  -4  -5   94.84    3.85
  -8  -4   5   91.21    3.30
   8  -4  -6 1067.57    9.35
   8  -4  -6 1089.68    9.95
  -8   4   6 1084.14    9.35
  -8  -4   6  954.56    8.59
   8  -4  -7  221.49    4.72
  -8  -4   7  197.58    4.38
  -8   4   7  237.32    5.12
   8  -4  -7  202.53    4.91
   8  -4  -8   22.33    2.95
   8  -4  -8   26.63    2.55
  -8   4   8   20.44    3.29
   8  -4  -9   66.84    3.51
   8   4  -9   71.68    1.06
   8   4  -9   74.77    1.05
  -8   4   9   78.34    3.79
  -8   4  10   16.66    3.23
   8   4 -10   10.10    1.09
  -8   4  11   60.01    3.58
   8   4 -11   64.48    1.81
   8   4 -12   10.89    1.62
   8  -4 -12    9.33    2.84
  -8   4  12   25.57    3.30
  -8   4  13    3.99    3.21
   8  -4 -13    5.45    2.98
   8  -4 -14   58.74    3.68
  -8   4  14   62.92    3.67
  -8   4  15   77.29    4.37
   8   4 -15   68.91    3.02
   8  -4 -15   59.49    3.82
   8   4 -16    1.27    2.52
   8  -4 -16    7.70    3.62
  -8   4  16    6.19    3.18
   8   4 -17   27.21    2.97
   8  -4 -17   20.53    4.00
  -8   4  17   28.05    3.57
   8  -4 -18  127.33    5.10
   8   4 -18  140.87    4.61
  -8   4  18  123.87    4.74
  -8  -4  18  131.83    5.84
  -8  -4  19   14.49    4.52
   8  -4 -19   18.09    4.65
  -8   4  19   14.86    4.14
   8   4 -19   13.35    3.49
  -8  -4  19   22.63    4.83
   8  -4 -20  182.85    6.49
   8   4 -20  183.01    5.19
  -8   4  20  211.56    5.12
  -8  -4  20  166.65    6.11
  -8  -4  20  183.88    6.16
  -8  -4  21    1.17    4.71
   8   4 -21    2.82    4.20
   8  -4 -21    0.49    4.82
  -8  -4  21    0.17    5.30
  -8   4  21   -7.58    3.85
  -8  -4  22   17.74    5.27
  -8  -4  22   17.69    5.58
  -8   4  22   17.67    3.93
   8   4 -22   17.70    5.15
   8  -4 -22   18.75    5.22
  -8  -5   1   -1.38    2.88
   8  -5  -1   -2.25    2.76
  -8   5   1   -5.54    2.10
   8  -5  -1    3.51    3.14
  -8  -5   2   78.00    3.75
   8  -5  -2   75.74    3.50
  -8   5   2   88.38    3.88
   8  -5  -2   75.37    3.13
   8  -5  -3   38.97    3.30
  -8  -5   3   27.38    2.56
  -8   5   3   41.82    3.32
   8  -5  -3   36.30    3.46
   8  -5  -4  415.79    6.30
   8  -5  -4  420.86    6.22
  -8   5   4  427.76    6.29
   8  -5  -5    6.83    3.04
   8  -5  -5    6.28    2.39
  -8   5   5    4.07    3.24
   8  -5  -6   64.43    3.58
   8  -5  -6   68.05    3.69
  -8   5   6   71.29    3.78
   8  -5  -7  122.65    4.20
  -8   5   7  109.66    4.08
   8  -5  -7   90.42    3.45
   8  -5  -8  364.67    6.14
  -8   5   8  391.22    5.70
   8  -5  -8  373.20    6.07
   8  -5  -9  160.12    4.02
   8  -5  -9  160.45    4.86
  -8   5   9  155.57    4.54
  -8   5  10   -1.88    2.23
   8   5 -10   -0.62    0.84
   8  -5 -10    4.35    2.45
   8   5 -11   16.17    1.31
  -8   5  11   20.64    3.43
   8   5 -12   12.47    1.57
  -8   5  12   10.20    3.37
   8  -5 -12    9.79    3.08
  -8   5  13    6.16    3.20
   8   5 -13    2.29    1.88
   8  -5 -13    1.59    3.28
   8  -5 -14  102.51    4.20
  -8   5  14  106.39    4.26
  -8   5  15   12.82    3.23
   8  -5 -15   17.34    3.41
  -8  -5  16  140.18    4.77
  -8   5  16  153.19    4.68
   8   5 -16  140.47    3.77
   8  -5 -16  142.34    5.03
  -8   5  17   28.42    3.62
   8  -5 -17   22.43    4.22
  -8  -5  17   25.51    4.63
   8   5 -17   26.52    2.83
  -8  -5  18   79.48    5.60
   8  -5 -18   89.32    4.96
   8   5 -18   92.57    4.12
  -8   5  18  116.49    4.56
  -8   5  19   38.04    3.49
   8   5 -19   40.43    4.18
  -8  -5  19   27.69    5.16
   8  -5 -19   21.34    4.56
  -8   5  20   59.87    4.19
   8  -5 -20   52.06    5.40
  -8  -5  20   54.51    5.21
   8   5 -20   55.63    4.55
  -8   5  21    0.90    3.40
   8  -5 -21    8.41    4.91
  -8  -5  21   11.13    5.53
   8   5 -21    4.91    4.01
   8   5 -22   12.40    4.41
  -8  -5  22    8.36    5.66
  -8  -6   1  149.11    4.47
   8  -6  -1  128.85    4.23
   8  -6  -1  146.26    4.72
  -8   6   1  140.27    4.72
   8  -6  -2  306.55    5.63
   8  -6  -2  325.41    5.79
  -8   6   2  280.54    5.68
   8  -6  -3   29.72    3.29
   8  -6  -3   13.99    3.44
  -8   6   3   16.80    2.52
  -8   6   4  585.14    7.11
   8  -6  -4  614.26    7.54
   8  -6  -4  609.28    7.79
   8  -6  -5   -1.78    3.35
   8  -6  -5   -1.51    3.30
  -8   6   5    1.02    3.19
  -8   6   6 1848.25   12.71
   8  -6  -6 1855.74   14.89
   8  -6  -6 1890.63   13.20
  -8   6   7    4.79    3.33
   8  -6  -7    3.70    3.51
   8  -6  -7    8.04    3.57
   8  -6  -8   92.61    4.33
  -8   6   8  104.29    4.39
   8  -6  -8  133.71    4.65
   8  -6  -9  276.01    5.65
   8  -6  -9  276.12    5.91
  -8   6   9  260.87    5.05
   8  -6 -10    6.34    3.68
  -8   6  10    9.50    3.52
   8  -6 -10   22.00    3.64
  -8   6  11   61.93    3.99
   8   6 -11   50.04    1.56
   8  -6 -11   45.88    4.10
  -8   6  12  112.73    4.47
   8   6 -12  131.13    2.33
   8  -6 -13   23.91    3.73
   8   6 -13   26.01    2.01
  -8   6  13   31.21    3.82
   8  -6 -14   33.43    3.99
  -8   6  14   43.22    3.95
  -8   6  15  104.77    4.42
  -8  -6  15  107.66    5.50
   8  -6 -15   90.99    4.81
   8  -6 -16   44.21    4.47
  -8  -6  16   45.47    5.07
  -8   6  16   41.97    3.68
  -8  -6  17  143.99    5.90
  -8   6  17  154.22    4.83
   8  -6 -17  159.04    6.11
   8   6 -17  167.49    4.10
   8  -6 -18  225.08    6.60
  -8  -6  18  189.38    6.60
   8   6 -18  200.54    4.56
  -8   6  18  224.65    5.38
  -8  -6  19   24.53    5.54
   8   6 -19   36.63    4.04
  -8   6  19   43.60    4.24
   8  -6 -19   27.39    5.15
  -8  -6  20  103.22    6.36
   8  -6 -20  108.38    5.78
   8   6 -20  102.17    4.54
  -8   6  20  112.77    4.40
  -8  -6  21   13.08    5.84
   8   6 -21    6.59    3.93
  -8   6  21    3.68    3.21
   8  -6 -21   12.10    5.47
   8  -7  -1   -0.43    3.21
   8  -7  -1    6.26    3.45
  -8   7   1   -0.98    3.34
  -8   7   2   -0.17    2.38
   8  -7  -2    3.11    3.48
   8  -7  -2    7.71    2.57
  -8   7   3  260.83    5.62
   8  -7  -3  283.21    6.00
   8  -7  -3  263.07    5.85
   8  -7  -4  215.19    4.77
   8  -7  -4  218.86    5.52
  -8   7   4  219.95    5.41
   8  -7  -5   41.84    3.73
   8  -7  -5   44.74    3.93
  -8   7   5   45.95    3.67
   8  -7  -6   48.14    4.04
   8  -7  -6   67.55    4.12
  -8   7   6   60.13    3.55
   8  -7  -7    6.57    3.65
  -8   7   7    4.13    3.47
   8  -7  -7    2.21    3.64
   8  -7  -8  142.18    5.04
   8  -7  -8  128.41    4.17
  -8   7   8  141.27    4.81
  -8   7   9    9.56    3.71
   8  -7  -9   11.01    3.54
   8  -7  -9    7.65    2.61
   8  -7 -10   43.62    4.01
   8  -7 -10   44.42    4.20
  -8   7  10   57.73    3.97
  -8   7  11  324.55    6.20
   8  -7 -11  345.59    6.57
   8  -7 -11  304.81    6.85
   8   7 -12  136.22    2.48
  -8   7  12  127.70    4.54
   8  -7 -12  128.02    4.90
  -8   7  13   40.93    4.02
   8   7 -13   37.89    2.08
  -8  -7  13   37.69    4.55
   8  -7 -13   47.24    4.04
  -8   7  14   51.89    3.87
   8  -7 -14   48.29    4.47
  -8  -7  14   44.40    3.79
   8   7 -14   51.27    2.42
  -8   7  15   64.35    4.35
   8  -7 -15   48.86    4.81
  -8  -7  15   36.75    5.02
  -8  -7  16  108.40    6.09
   8  -7 -16  133.89    5.86
  -8   7  16  105.41    4.56
  -8  -7  17    6.51    4.79
   8  -7 -17   -0.53    4.66
   8   7 -17   -0.44    2.49
  -8   7  17    3.53    3.64
  -8  -7  18    2.83    4.87
   8  -7 -18    5.40    4.89
   8   7 -18    4.07    3.12
  -8   7  18    2.44    3.45
   8  -7 -19    1.18    4.57
  -8  -7  19    5.24    4.89
  -8   7  19    5.54    4.04
   8   7 -19    5.96    3.70
  -8  -7  20   -2.73    5.09
   8  -7 -20   -3.21    4.96
   8   7 -20    6.07    4.06
  -8   7  20   -0.53    3.88
   8  -8  -1   -5.55    3.70
   8  -8  -1    1.96    3.98
  -8   8   1   -0.88    3.72
  -8   8   2  -13.51    3.70
   8  -8  -2   -5.31    3.72
   8  -8  -2    0.98    3.53
  -8   8   3   45.71    4.14
   8  -8  -3   29.28    3.20
   8  -8  -3   37.78    4.12
   8  -8  -4   75.88    4.49
   8  -8  -4   52.01    4.15
  -8   8   4   56.91    4.34
  -8   8   5  167.87    5.29
   8  -8  -5  175.71    5.29
   8  -8  -5  185.36    5.82
   8  -8  -6  116.18    4.79
   8  -8  -6  138.96    5.10
  -8   8   6  119.47    4.84
   8  -8  -7   -6.54    3.78
  -8   8   7   -7.42    3.62
   8  -8  -7   -3.52    3.41
  -8   8   8  137.92    5.01
   8  -8  -8  144.55    5.41
   8  -8  -8  140.83    4.98
   8  -8  -9  165.17    5.65
   8  -8  -9  137.65    5.46
  -8   8   9  154.38    5.29
  -8   8  10    8.57    3.92
   8  -8 -10   -1.98    3.84
  -8  -8  10    2.32    3.04
   8  -8 -10   -5.18    4.02
  -8   8  11  119.98    4.88
   8  -8 -11  133.94    5.32
   8  -8 -11  103.73    5.38
  -8  -8  11   82.56    4.93
  -8   8  12   20.35    4.05
   8   8 -12   22.34    1.72
   8  -8 -12   20.08    3.97
  -8  -8  12   11.84    4.44
   8  -8 -12   23.60    3.47
   8   8 -13    3.36    1.97
  -8   8  13    5.66    3.86
   8  -8 -13    0.18    4.35
  -8  -8  13    0.82    4.12
   8   8 -14   74.72    2.66
   8  -8 -14   69.81    4.92
  -8   8  14   69.76    4.71
  -8  -8  14   52.90    5.26
  -8  -8  15   27.59    4.89
  -8   8  15   19.72    3.99
   8   8 -15   26.33    2.59
   8  -8 -15   16.95    3.45
  -8  -8  16   79.00    5.85
   8  -8 -16   55.83    5.13
  -8   8  16   76.80    4.37
   8  -8 -17   -5.60    4.60
  -8  -8  17    7.63    4.88
  -8   8  17   -0.20    3.76
   8   8 -18   57.44    3.54
   8  -8 -18   99.46    6.17
  -8   8  18  103.81    5.06
  -8  -8  18   92.66    6.01
   8   8 -19    4.18    3.80
  -8  -8  19   -4.54    5.64
  -8   8  19   -1.16    3.67
   8  -8 -19   -0.72    5.62
   8   8 -20   18.37    4.25
   8  -9  -1    8.23    4.24
   8  -9  -1   22.57    4.25
  -8   9   1    8.23    4.01
   8  -9  -2  176.73    5.59
   8  -9  -2  156.62    5.55
  -8   9   2  157.31    5.36
   8  -9  -3    5.00    2.99
  -8   9   3   14.44    3.92
   8  -9  -3   12.62    4.03
   8  -9  -4   21.69    4.17
   8  -9  -4    8.51    3.95
  -8   9   4   14.23    3.76
  -8  -9   5   23.39    4.19
  -8   9   5   33.15    4.09
   8  -9  -5   33.63    3.36
   8  -9  -5   26.56    4.53
   8  -9  -6   -4.86    3.89
   8  -9  -6   -6.88    4.31
  -8  -9   6    9.32    3.05
  -8   9   6    1.53    4.01
   8  -9  -7  -10.33    4.10
  -8  -9   7    6.77    3.90
   8  -9  -7   -2.68    4.30
  -8   9   7   -2.77    2.96
   8  -9  -8  311.10    6.78
   8  -9  -8  315.76    7.11
  -8   9   8  354.53    6.96
  -8  -9   8  325.94    6.93
   8  -9  -9   26.73    4.02
  -8  -9   9   16.33    4.28
  -8   9   9    6.58    4.10
   8  -9  -9   15.53    3.32
   8  -9 -10  309.54    7.03
   8  -9 -10  293.74    7.19
  -8  -9  10  292.60    7.01
  -8   9  10  345.42    6.81
   8  -9 -11   16.38    4.28
  -8   9  11    2.92    3.91
   8  -9 -11   -7.75    4.26
  -8  -9  11   -2.29    4.45
  -8   9  12   -0.50    4.03
   8  -9 -12   -9.82    4.15
  -8  -9  12    2.45    3.48
   8  -9 -12    0.05    3.34
   8  -9 -13  105.79    5.27
   8  -9 -13   89.33    4.82
   8   9 -13   95.75    2.68
  -8   9  13   87.85    4.72
  -8  -9  13  108.63    5.73
  -8  -9  14    9.39    5.08
   8   9 -14    9.62    2.30
   8  -9 -14   11.35    4.96
  -8   9  14   11.90    4.02
   8  -9 -14    5.74    4.26
   8  -9 -15   -3.09    4.98
   8   9 -15   -2.90    2.57
  -8   9  15   -6.34    3.89
  -8  -9  15   11.10    4.75
  -8  -9  16   49.45    5.96
   8  -9 -16   56.06    5.70
  -8   9  16   48.50    4.67
   8  -9 -17   -5.43    5.24
  -8  -9  17    3.11    2.95
  -8   9  17    4.96    3.85
  -8  -9  17   -1.06    4.31
   8  -9 -18   -5.20    5.40
  -8   9  18    4.60    3.92
  -8  -9  18   14.87    6.38
  -8  -9  18    0.62    3.02
   8  -9 -19    4.53    5.65
   8 -10  -1    6.62    3.11
   8 -10  -1    7.98    4.47
  -8  10   1   -1.93    4.25
  -8 -10   1   -4.89    4.08
   8 -10  -2   82.32    5.39
  -8  10   2   85.90    4.85
  -8 -10   2   85.39    5.02
   8 -10  -2   71.33    4.84
  -8 -10   3    5.73    4.17
   8 -10  -3    4.76    4.07
   8 -10  -3    1.28    4.37
  -8  10   3    5.08    3.88
  -8 -10   4   14.95    4.08
   8 -10  -4   12.14    4.57
   8 -10  -4   10.09    4.19
  -8  10   4   16.68    3.32
   8 -10  -5  109.63    5.12
   8 -10  -5   86.04    5.39
  -8 -10   5   94.01    5.18
  -8  10   5   70.90    4.99
  -8 -10   6   66.82    4.02
   8 -10  -6   68.52    4.75
  -8  10   6   58.45    4.69
   8 -10  -6   72.65    5.15
   8 -10  -7  154.30    5.91
  -8  10   7  152.11    5.89
  -8 -10   7  151.80    6.11
   8 -10  -7  117.15    5.62
   8 -10  -8  421.96    8.26
  -8  10   8  435.48    7.78
   8 -10  -8  506.23    8.27
  -8 -10   8  433.94    8.13
   8 -10  -9   89.32    5.22
  -8  10   9   93.27    4.89
  -8 -10   9   78.27    5.57
   8 -10  -9   75.81    5.61
   8 -10 -10   85.64    5.16
   8 -10 -10   86.10    5.87
  -8 -10  10   88.41    5.38
  -8  10  10   95.41    4.94
   8 -10 -11    0.79    4.55
  -8  10  11    8.15    4.25
   8 -10 -11    6.20    4.62
  -8 -10  11    1.43    4.35
   8 -10 -12  116.92    5.58
  -8 -10  12   90.18    5.87
  -8  10  12  106.46    5.28
   8 -10 -12   85.32    4.96
  -8  10  13    3.48    4.50
   8 -10 -13    4.63    4.56
  -8 -10  13    1.93    5.07
   8 -10 -13    2.96    4.93
   8 -10 -14   -8.84    4.64
  -8 -10  14    7.34    2.03
   8  10 -14   10.65    2.46
  -8 -10  14    8.58    5.28
   8 -10 -14   -0.67    5.26
  -8  10  14   12.67    4.44
   8 -10 -15   -9.10    4.10
  -8 -10  15    1.94    4.01
  -8  10  15    7.49    4.13
   8 -10 -15    1.03    5.41
  -8 -10  15   -0.04    2.45
   8  10 -15   -1.54    2.79
  -8 -10  16   18.20    6.05
  -8 -10  16    3.42    2.89
   8  10 -16    9.27    2.99
   8 -10 -16   12.03    5.79
  -8  10  16    2.25    4.25
  -8 -10  17   12.64    5.92
  -8  10  17    8.97    4.16
   8 -10 -17    3.35    6.20
  -8 -10  17   12.21    3.08
   8 -11  -1   88.32    5.68
   8 -11  -1  103.02    5.80
  -8  11   1   91.31    5.74
  -8 -11   1   72.51    5.16
   8 -11  -2   47.33    5.05
   8 -11  -2   27.48    4.07
  -8  11   2   46.70    5.07
  -8 -11   2   34.42    4.77
   8 -11  -3   71.12    4.56
   8 -11  -3   79.65    4.41
  -8  11   3   55.40    5.30
  -8 -11   3   67.11    4.82
  -8 -11   4    1.49    4.23
  -8  11   4   10.58    4.57
   8 -11  -4   14.97    4.75
   8 -11  -4    6.26    4.72
   8 -11  -5   35.33    4.95
  -8  11   5   48.02    5.25
   8 -11  -5   49.33    5.46
  -8 -11   5   36.80    4.90
  -8 -11   6    6.86    4.57
  -8  11   6   -1.51    4.25
   8 -11  -6   -0.72    4.63
   8 -11  -6   11.97    4.94
  -8  11   7   25.59    4.68
   8 -11  -7   13.54    4.90
  -8 -11   7   22.81    4.85
   8 -11  -7   18.83    4.65
   8 -11  -8   64.44    5.98
  -8 -11   8   76.18    4.37
   8 -11  -8   74.12    5.14
  -8  11   8   69.52    5.44
   8 -11  -9   13.05    5.25
   8 -11  -9   15.51    4.49
  -8  11   9    6.14    4.84
  -8 -11   9    9.71    4.84
   8 -11 -10  162.45    6.36
   8 -11 -10  139.94    6.28
  -8  11  10  132.60    6.04
  -8 -11  10  143.22    6.49
  -8  11  11   29.63    4.52
  -8 -11  11   25.13    5.49
   8 -11 -11   29.38    4.11
   8 -11 -11   21.88    4.93
  -8  11  12    0.68    4.51
   8 -11 -12   -1.45    3.89
  -8 -11  12   -4.20    5.21
   8 -11 -12   14.74    4.97
  -8 -11  13   -0.45    5.30
   8 -11 -13    2.71    5.29
  -8 -11  13    4.40    1.80
   8 -11 -13    7.38    4.97
  -8  11  13   -0.85    4.67
  -8 -11  14    9.86    5.76
   8 -11 -14    7.16    4.80
  -8  11  14    7.17    4.68
  -8 -11  14   12.97    2.28
   8 -11 -14    5.77    5.89
  -8 -11  15    5.89    2.38
   8 -11 -15    6.71    5.66
   8 -11 -15    8.06    4.50
  -8 -11  15   12.71    5.45
   8 -11 -15   -1.44    4.76
  -8  11  15   16.07    4.56
   8 -11 -16   53.85    6.09
  -8  11  16   48.10    4.85
   8  11 -16   59.66    3.59
  -8 -11  16   57.36    3.25
  -8 -11  16   46.97    6.23
  -8  12   1   64.33    5.66
  -8 -12   1   52.85    5.20
   8 -12  -1   95.85    5.94
   8 -12  -1   70.37    6.34
   8 -12  -2   11.85    5.64
  -8  12   2    9.13    4.76
   8 -12  -2   17.14    5.04
  -8 -12   2   16.12    4.57
  -8 -12   3    0.13    4.59
  -8  12   3   -2.61    5.07
   8 -12  -3    2.65    4.60
   8 -12  -3    5.49    5.05
  -8 -12   4   33.83    4.06
   8 -12  -4   42.07    5.13
  -8  12   4   30.50    3.94
   8 -12  -4   32.90    5.41
  -8  12   5    6.96    5.21
  -8 -12   5   28.40    5.31
   8 -12  -5   20.61    5.83
   8 -12  -5   28.76    5.33
  -8  12   6  199.36    6.84
   8 -12  -6  185.29    6.59
  -8 -12   6  175.91    6.73
   8 -12  -6  171.23    6.30
   8 -12  -7   41.41    5.09
  -8  12   7   30.95    4.22
  -8 -12   7   32.73    4.24
   8 -12  -7   25.40    5.70
   8 -12  -8    6.29    5.13
   8 -12  -8    6.36    5.67
  -8  12   8   -1.69    4.79
  -8 -12   8    1.56    5.21
  -8 -12   9    3.23    4.88
  -8  12   9    3.73    4.84
   8 -12  -9   15.35    5.18
   8 -12  -9    4.15    4.18
   8 -12 -10    8.01    4.72
  -8  12  10   14.42    4.86
   8 -12 -10   19.37    5.49
  -8 -12  10   21.88    4.13
   8 -12 -11   71.85    6.12
  -8 -12  11   54.36    6.06
   8 -12 -11   61.67    5.90
  -8  12  11   60.60    5.79
   8 -12 -12   43.21    5.38
  -8 -12  12   48.94    6.38
   8 -12 -12   39.57    4.90
  -8  12  12   42.21    5.60
  -8 -12  12   43.78    1.75
  -8 -12  13   13.59    6.09
   8 -12 -13    3.26    6.37
   8 -12 -13   27.38    5.40
  -8  12  13    9.48    5.02
  -8 -12  13   18.38    2.04
   8 -12 -14   18.63    6.44
  -8 -12  14    1.16    2.32
   8 -12 -14    5.13    5.18
  -8  12  14   -2.40    4.98
  -8 -12  14   -5.24    6.02
  -8 -13   1   18.51    4.87
   8 -13  -1   14.88    5.44
   8 -13  -1    4.73    4.43
  -8  13   1    5.08    5.61
   8 -13  -2   13.89    5.31
  -8 -13   2    1.34    5.28
   8 -13  -2    3.86    6.09
  -8  13   2   15.93    5.57
  -8  13   3   36.59    5.63
   8 -13  -3   31.29    5.88
  -8 -13   3   37.71    5.67
   8 -13  -3   36.91    5.67
  -8 -13   4  205.21    7.24
  -8  13   4  180.95    7.33
   8 -13  -4  200.10    7.48
   8 -13  -4  175.46    7.88
   8 -13  -5   87.56    6.89
   8 -13  -5   94.34    6.45
  -8 -13   5   81.98    5.96
  -8  13   5   73.02    6.28
  -8 -13   6    0.51    5.03
   8 -13  -6    6.92    5.18
   8 -13  -6   -1.41    5.79
  -8  13   6   -6.20    5.09
  -8  13   7   17.18    5.42
   8 -13  -7   20.22    5.92
  -8 -13   7   17.44    5.89
   8 -13  -7   32.26    5.33
  -8 -13   8    9.36    4.41
  -8  13   8   30.38    5.39
   8 -13  -8   15.39    5.64
   8 -13  -8   12.35    5.39
   8 -13  -9   19.44    6.19
  -8 -13   9   23.28    6.03
   8 -13  -9   25.43    5.57
  -8  13   9   33.40    5.52
  -8  13  10   -0.32    5.70
   8 -13 -10    9.15    4.98
  -8 -13  10   -1.91    5.55
   8 -13 -10    3.48    6.16
   8 -13 -11   20.53    5.36
   8 -13 -11   25.06    5.93
  -8 -13  11   15.79    6.00
  -8  13  11   46.13    6.16
   8 -13 -12   64.44    6.25
  -8 -13  12   53.17    6.98
   8 -13 -12   33.09    5.13
  -8  13  12   69.82    6.02
  -8 -13  12   68.58    1.93
   8 -14  -1    1.91    6.17
  -8 -14   1    1.53    1.46
   8 -14  -1   -1.37    5.97
  -8 -14   1    3.54    1.40
  -8 -14   1   -0.83    5.33
  -8  14   1    1.08    5.96
  -8 -14   2    1.04    5.80
   8 -14  -2    1.95    6.50
  -8  14   2   -5.46    5.60
   8 -14  -2   -7.01    6.22
   8 -14  -3   38.79    6.47
  -8 -14   3   47.69    6.39
  -8  14   3   50.42    6.82
   8 -14  -3   76.74    6.66
   8 -14  -4   15.39    6.63
  -8 -14   4   32.66    6.46
   8 -14  -4   44.70    6.22
  -8  14   4   24.18    6.03
  -8 -14   5   40.82    6.79
   8 -14  -5   34.81    6.14
   8 -14  -5   36.40    6.54
  -8  14   5   43.81    6.20
  -8 -14   6  186.12    7.98
   8 -14  -6  205.40    7.95
  -8  14   6  195.36    7.60
   8 -14  -6  178.57    8.07
   8 -14  -7   10.64    6.74
   8 -14  -7   12.61    5.82
  -8  14   7   21.61    6.11
  -8 -14   7   18.67    5.80
  -8  14   8   34.19    6.40
   8 -14  -8   32.93    5.64
   8 -14  -8   41.75    7.06
  -8 -14   8   38.22    6.73
   8 -14  -9    4.44    6.66
  -8 -14   9   15.41    6.16
  -8  14   9   13.16    5.83
   8 -14  -9    7.86    5.75
  -7   0   1    3.95    2.43
   7   0  -1    0.62    1.57
  -7   0   2   99.15    2.82
   7   0  -2   98.60    2.17
  -7   0   3    2.20    1.84
   7   0  -3    3.06    1.49
  -7   0   4    9.32    2.64
   7   0  -4   12.23    1.32
   7   0  -5    0.67    1.49
  -7   0   5   -2.63    2.54
   7   0  -6   23.48    1.72
  -7   0   6   20.90    2.72
  -7   0   7   -0.36    1.85
   7   0  -7    0.12    1.36
  -7   0   8   -0.34    2.41
   7   0  -8    2.21    1.71
  -7   0   9   -5.63    2.63
   7   0  -9   -1.76    1.84
   7   0 -10 1720.41    9.11
  -7   0  10 1586.92   10.49
   7   0 -11   -1.96    1.94
  -7   0  11   -0.09    2.77
   7   0 -12 1127.79    7.74
  -7   0  12 1005.83    8.43
  -7   0  13   -1.62    2.63
   7   0 -13   -6.29    2.32
  -7   0  14  126.56    4.02
   7   0 -14  142.22    3.63
   7   0 -15   -1.10    2.64
  -7   0  15   -0.17    2.87
  -7   0  16  287.96    5.54
   7   0 -16  303.04    5.12
   7   0 -17    3.01    3.14
  -7   0  17   -4.90    3.17
  -7   0  18   29.02    3.45
   7   0 -18   41.37    3.88
  -7   0  19   -5.10    3.06
   7   0 -19    6.33    3.70
   7   0 -20   -3.97    3.83
  -7   0  20   -3.42    3.22
  -7   0  21   -4.10    3.89
  -7   0  21    2.39    3.60
   7   0 -21    2.38    4.44
  -7   0  22  114.05    4.54
  -7   0  22  109.82    4.76
   7   0 -22  133.90    5.90
   7   0 -23    8.45    5.27
  -7   0  23   -3.85    3.62
  -7   0  23   -1.77    4.32
   7  -1  -1  247.98    4.40
   7  -1  -1  264.95    3.51
  -7   1   1  272.35    4.44
  -7  -1   1  245.37    4.39
   7   1  -1  271.42    2.76
   7  -1  -2   35.80    1.94
  -7   1   2   38.97    2.20
   7   1  -2   38.09    1.39
  -7  -1   2   34.29    2.18
   7  -1  -2   32.68    2.17
  -7  -1   3   41.63    2.26
   7  -1  -3   35.45    2.90
  -7   1   3   49.32    2.33
   7   1  -3   42.80    1.45
   7  -1  -3   38.81    2.00
   7   1  -4 1428.42    7.69
  -7  -1   4 1240.88    8.81
   7  -1  -4 1329.00    8.88
  -7   1   4 1312.27    9.12
  -7   1   5   50.84    3.02
   7   1  -5   38.87    1.57
  -7  -1   5   31.18    2.98
   7  -1  -5   49.55    2.29
   7  -1  -6   39.61    2.01
  -7  -1   6   34.91    2.90
  -7   1   6   35.62    2.85
   7   1  -6   39.60    1.54
  -7  -1   7   -5.56    2.53
  -7   1   7   -0.26    2.56
   7  -1  -8  243.64    3.59
  -7   1   8  245.51    4.44
  -7  -1   8  243.42    4.47
   7  -1  -9   15.93    1.94
  -7   1   9   19.45    2.74
  -7  -1   9    9.30    2.76
  -7  -1  10  311.26    4.98
  -7   1  10  331.67    5.12
   7  -1 -10  342.25    4.22
   7   1 -10  331.06    3.74
  -7   1  11    5.85    2.69
   7   1 -11    3.36    2.12
   7  -1 -11    6.68    2.35
  -7  -1  11    7.14    2.77
  -7   1  12  296.19    4.94
  -7  -1  12  321.23    5.28
   7   1 -12  323.16    4.14
   7  -1 -12  315.74    4.50
  -7  -1  13   24.01    3.12
  -7   1  13   16.79    2.72
   7   1 -13   25.41    2.72
   7  -1 -13   27.10    2.59
  -7  -1  14   37.29    3.33
   7  -1 -14   44.90    3.00
   7   1 -14   37.73    2.72
  -7   1  14   31.77    3.11
  -7   1  15   88.66    3.68
  -7  -1  15   82.01    3.17
   7   1 -15   98.09    3.50
   7  -1 -15   87.92    3.39
  -7   1  16   -4.13    3.24
   7  -1 -16    7.36    2.94
   7   1 -16    0.19    2.81
  -7  -1  16    6.25    3.05
   7  -1 -17   -2.20    3.20
  -7   1  17    4.93    2.99
  -7  -1  17   13.33    3.23
   7   1 -17   -3.24    2.79
  -7  -1  18   72.98    3.88
   7  -1 -18   88.59    4.18
  -7   1  18   60.60    3.57
   7   1 -18   82.12    4.09
   7   1 -19    0.66    3.60
   7  -1 -19   -0.69    3.73
  -7  -1  19   -0.90    3.28
  -7   1  19   -0.07    3.26
  -7  -1  20   94.01    4.63
  -7   1  20   95.40    4.18
   7   1 -20   81.22    4.44
   7  -1 -20   78.06    4.92
  -7  -1  20   85.39    4.57
  -7  -1  21    0.66    4.47
  -7  -1  21   -0.91    3.65
   7   1 -21    6.25    4.12
   7  -1 -21    7.71    4.05
  -7   1  21   -9.15    3.75
   7  -1 -22   -0.93    4.39
  -7  -1  22    0.32    3.90
  -7   1  22    2.19    3.60
  -7  -1  22    2.90    4.34
  -7   1  22    7.63    3.95
   7   1 -22   -0.47    4.33
  -7   1  23    5.89    3.71
  -7  -1  23    5.60    4.19
  -7  -1  23   -1.15    3.86
  -7   1  23    6.98    3.59
   7  -1 -23   12.41    5.11
   7   1 -23   14.08    5.17
  -7  -2   1    9.89    2.52
   7  -2  -1    8.46    2.51
   7  -2  -1   10.17    2.26
  -7   2   1   12.37    2.49
   7   2  -1    7.27    1.03
   7  -2  -2  862.11    6.97
  -7  -2   2  810.40    7.11
   7   2  -2  844.82    4.10
  -7   2   2  882.95    7.25
   7  -2  -2  745.79    6.94
   7  -2  -3  137.10    3.75
   7  -2  -3  153.41    3.12
  -7   2   3  174.31    4.02
  -7  -2   3  161.27    3.93
   7   2  -3  161.43    1.42
  -7   2   4    1.28    2.58
   7  -2  -4    7.49    2.20
   7   2  -4    6.00    0.61
  -7  -2   4   10.50    2.76
   7   2  -4    6.64    0.65
   7  -2  -4   -2.70    2.40
   7  -2  -5    7.89    2.67
   7  -2  -5    8.21    1.94
  -7  -2   5   10.40    2.67
  -7   2   5    6.21    1.82
   7   2  -5    9.90    0.81
   7   2  -5    8.53    0.83
   7   2  -6  250.99    2.37
  -7  -2   6  230.55    3.98
   7   2  -6  233.03    1.96
   7  -2  -6  238.45    3.94
  -7   2   6  241.38    4.48
   7  -2  -7   11.51    2.39
  -7   2   7   33.34    2.88
  -7  -2   7   17.57    2.10
   7   2  -7   27.95    1.39
   7   2  -7   24.91    1.21
   7   2  -8  121.29    1.93
  -7   2   8  129.17    3.66
  -7  -2   8  116.22    3.57
  -7  -2   9  245.69    4.68
  -7   2   9  241.32    4.54
   7  -2  -9  236.36    3.77
  -7  -2  10   15.92    2.15
  -7   2  10   16.03    2.69
   7  -2 -10    9.50    2.61
   7   2 -11    5.70    1.47
   7  -2 -11   11.07    2.34
  -7  -2  11    0.37    2.70
  -7   2  11    9.78    2.65
  -7  -2  12   31.33    3.21
   7  -2 -12   22.68    2.62
   7   2 -12   22.69    2.35
  -7   2  12   34.74    3.04
  -7   2  13   62.24    3.25
  -7  -2  13   46.18    3.42
   7   2 -13   51.58    2.56
   7  -2 -13   54.75    3.04
  -7  -2  14  719.56    7.74
   7   2 -14  669.86    6.38
  -7   2  14  633.19    6.98
   7  -2 -14  674.33    7.02
   7   2 -15    1.88    2.42
   7  -2 -15    2.05    2.51
  -7  -2  15   -2.74    3.01
  -7   2  15    1.01    2.76
  -7  -2  16   12.07    3.42
  -7   2  16    8.49    2.92
   7   2 -16    7.64    2.83
   7  -2 -16    2.38    3.35
  -7  -2  17   13.58    3.49
  -7   2  17   12.04    3.23
   7  -2 -17   12.88    3.54
   7   2 -17   19.24    3.38
   7  -2 -18   46.11    4.10
  -7   2  18   46.82    3.64
   7   2 -18   49.71    3.59
  -7  -2  18   38.49    3.81
  -7  -2  19   36.58    4.09
   7  -2 -19   25.62    4.14
   7   2 -19   23.53    3.65
  -7   2  19   23.95    3.48
  -7  -2  19   31.45    4.13
  -7  -2  20   -0.55    3.94
  -7  -2  20   -2.05    3.96
   7  -2 -20    0.37    3.85
  -7   2  20    3.98    3.05
   7   2 -20   -0.76    3.98
  -7  -2  21    0.65    3.76
  -7  -2  21   -0.42    4.01
  -7   2  21   -2.16    3.33
   7  -2 -21   -7.10    4.38
   7   2 -21   10.99    4.19
  -7   2  22   51.55    3.80
  -7   2  22   56.01    3.86
  -7  -2  22   39.15    5.25
  -7  -2  22   45.53    4.46
   7  -2 -22   50.25    5.45
   7   2 -22   38.85    5.19
  -7  -2  23   17.69    4.24
  -7   2  23   15.53    3.83
   7   2 -23   23.14    4.91
  -7  -2  23   10.42    4.50
   7  -2 -23   24.32    5.17
  -7   2  23   20.12    3.47
   7   3  -1   13.30    0.64
  -7   3   1   14.42    1.94
   7  -3  -1   13.00    2.73
   7  -3  -1    7.90    2.18
  -7  -3   1   15.56    2.58
  -7   3   2  120.32    3.18
   7  -3  -2  104.54    3.55
  -7  -3   2  121.90    3.42
   7  -3  -2  118.20    3.18
  -7   3   3  103.79    3.54
  -7  -3   3   82.68    3.32
   7  -3  -3   81.68    3.35
   7  -3  -3   89.16    3.01
   7  -3  -4  915.54    7.70
  -7  -3   4  993.93    8.04
  -7   3   4 1041.42    8.27
   7  -3  -4  928.05    8.02
   7  -3  -5  130.41    3.83
  -7  -3   5  146.42    3.94
  -7   3   5  131.56    3.82
   7  -3  -5  129.59    3.23
  -7  -3   6  747.75    7.22
   7  -3  -6  734.67    7.10
   7  -3  -6  793.51    7.54
  -7   3   6  811.93    7.16
   7  -3  -7   75.71    2.70
   7   3  -7   73.29    1.18
   7  -3  -7   76.98    2.89
  -7   3   7   83.99    3.25
   7   3  -7   80.25    1.13
  -7   3   8   23.67    2.63
   7   3  -8   14.25    1.08
   7   3  -9   72.52    1.77
  -7   3   9   86.39    3.37
   7  -3 -10   35.01    2.66
  -7   3  10   36.93    3.03
  -7   3  11   10.10    2.74
   7  -3 -11   14.63    2.64
   7  -3 -12   93.73    3.40
   7   3 -12   61.96    2.28
  -7   3  12   74.66    3.32
   7   3 -13   41.29    2.79
  -7   3  13   53.68    3.13
   7  -3 -13   49.69    3.12
   7  -3 -14    2.52    2.77
   7   3 -14    8.61    2.26
  -7   3  14    0.38    2.47
   7   3 -15   23.81    2.95
  -7   3  15   24.96    3.07
   7  -3 -15   25.54    3.37
   7   3 -16   76.36    3.40
  -7   3  16   83.72    3.79
   7  -3 -16   81.05    3.85
   7  -3 -17    3.29    3.51
   7   3 -17    1.42    2.82
  -7   3  17    0.36    2.69
   7   3 -18   58.11    3.81
  -7   3  18   70.71    3.42
   7  -3 -18   78.92    4.43
  -7  -3  18   62.12    4.58
  -7  -3  19   71.21    4.73
  -7   3  19   78.33    4.02
   7  -3 -19   74.36    4.62
   7   3 -19   57.15    4.02
  -7  -3  19   84.73    4.57
   7   3 -20   85.65    4.57
  -7  -3  20  101.69    4.62
  -7  -3  20   74.73    4.81
  -7   3  20  100.91    3.77
   7  -3 -20   78.36    5.18
  -7  -3  21   -6.41    4.39
  -7  -3  21    3.87    4.48
  -7   3  21   -5.15    3.33
   7   3 -21   -4.17    4.14
   7  -3 -21   -0.90    4.68
   7   3 -22   31.86    4.91
  -7  -3  22   19.46    4.37
   7  -3 -22   19.46    4.83
  -7  -3  22   25.70    4.63
  -7   3  22   29.88    3.43
   7  -3 -23    3.01    4.99
   7   3 -23    6.84    5.08
  -7  -3  23   11.09    4.38
  -7   3  23   11.77    3.06
  -7  -3  23   10.86    4.87
   7  -4  -1   11.57    2.51
  -7   4   1    8.33    2.79
   7  -4  -1   17.13    2.85
  -7  -4   1   -0.18    2.63
  -7  -4   2  431.18    5.52
   7  -4  -2  403.06    5.44
  -7   4   2  405.19    5.48
   7  -4  -2  430.55    5.55
   7  -4  -3   11.43    2.41
  -7   4   3    4.81    2.63
   7  -4  -3    4.54    2.77
  -7   4   4  710.01    7.03
   7  -4  -4  727.99    7.30
   7  -4  -4  633.57    6.72
   7  -4  -5   25.35    2.64
   7  -4  -5   18.73    2.86
  -7   4   5   29.26    2.96
   7  -4  -6   -2.19    2.35
  -7   4   6    7.95    2.65
   7  -4  -6    1.74    2.53
   7  -4  -7   -2.06    2.43
  -7   4   7    3.00    2.52
   7  -4  -7    7.33    2.80
  -7   4   8  553.39    6.38
   7  -4  -8  537.60    6.40
   7   4  -8  554.52    3.37
   7   4  -9   -0.82    0.99
   7  -4  -9   -3.00    2.63
  -7   4   9   -2.30    2.56
   7   4 -10    4.95    1.27
  -7   4  10    7.59    2.51
   7  -4 -11    5.61    2.43
  -7   4  11   12.86    2.78
   7  -4 -12  200.38    4.34
  -7   4  12  194.63    4.41
  -7   4  13   18.02    2.94
   7   4 -13   20.32    2.17
   7  -4 -13   19.56    3.13
  -7   4  14  571.00    6.74
   7   4 -14  577.28    5.82
   7  -4 -14  594.98    7.26
  -7   4  15   24.41    3.05
   7   4 -15   33.26    2.71
   7  -4 -15   36.55    3.67
   7   4 -16  520.84    6.17
  -7   4  16  548.33    6.63
   7  -4 -16  530.51    7.55
   7   4 -17    6.19    2.74
  -7   4  17    6.51    2.67
  -7  -4  17    8.76    3.88
   7  -4 -17    6.42    3.60
   7  -4 -18    7.56    3.63
   7   4 -18   12.30    3.57
  -7   4  18    5.95    2.73
  -7  -4  18   13.99    4.13
  -7   4  19   -0.51    3.16
   7   4 -19   -2.31    3.56
  -7  -4  19    4.43    4.14
   7  -4 -19   -2.06    4.21
   7  -4 -20   37.83    4.62
  -7  -4  20   24.53    4.10
   7   4 -20   28.11    4.37
  -7   4  20   33.91    3.40
   7   4 -21   34.15    4.57
   7  -4 -21   32.10    5.21
  -7   4  21   27.81    2.92
  -7  -4  21   29.67    5.07
  -7  -4  22   56.83    5.46
   7   4 -22   32.03    4.85
  -7   4  22   48.37    3.48
  -7  -4  22   38.08    4.65
   7  -4 -22   45.93    5.34
   7  -4 -23    4.18    5.20
  -7  -4  23   12.52    4.39
  -7   4  23   14.40    2.93
  -7  -4  23    5.36    5.25
   7   4 -23    6.61    5.02
   7  -5  -1  268.74    4.60
  -7   5   1  246.78    4.38
   7  -5  -1  258.07    4.93
  -7   5   2  425.67    5.85
   7  -5  -2  446.48    6.07
   7  -5  -2  451.26    6.01
  -7   5   3   44.97    3.07
   7  -5  -3   52.64    3.22
   7  -5  -3   46.61    3.13
   7  -5  -4 1402.69   10.05
   7  -5  -4 1426.81   11.52
  -7   5   4 1290.12    9.61
   7  -5  -5   10.96    2.82
   7  -5  -5   19.59    2.97
  -7   5   5    7.92    2.82
  -7   5   6 1753.91   11.47
   7  -5  -6 1764.71   13.52
   7  -5  -6 1795.75   11.73
   7  -5  -7  104.28    3.69
   7  -5  -7   81.79    3.66
  -7   5   7   84.38    3.56
  -7   5   8   43.15    3.22
   7  -5  -8   50.37    3.31
   7  -5  -8   44.27    3.49
  -7   5   9    2.03    2.60
   7   5  -9    6.20    1.01
   7  -5  -9    2.38    2.86
   7   5 -10   52.42    1.65
   7  -5 -10   53.84    3.49
  -7   5  10   63.58    3.43
  -7   5  11   13.85    2.93
   7   5 -11   17.26    1.73
   7  -5 -12   73.59    3.55
  -7   5  12   63.50    3.45
   7  -5 -13   65.16    3.86
  -7   5  13   76.02    3.52
   7   5 -14   13.98    2.51
  -7   5  14    9.70    2.95
   7  -5 -14    8.98    3.29
  -7  -5  15   14.37    3.72
   7   5 -15    7.92    2.73
  -7   5  15   11.06    3.25
   7  -5 -15    7.14    3.32
   7   5 -16    7.52    3.00
  -7  -5  16   13.55    4.03
   7  -5 -16    7.20    3.67
  -7   5  16    4.63    2.88
  -7   5  17   80.39    3.46
   7  -5 -17   76.76    4.61
  -7  -5  17   68.48    4.75
   7   5 -17   89.98    3.70
  -7   5  18  347.00    5.66
   7   5 -18  361.36    5.98
   7  -5 -18  311.91    6.69
  -7  -5  18  305.84    6.85
  -7  -5  19   20.15    4.38
  -7   5  19   19.20    2.89
   7  -5 -19   22.93    4.51
   7   5 -19   20.70    3.71
   7  -5 -20  100.35    5.79
   7   5 -20  120.67    5.07
  -7  -5  20   98.67    5.61
  -7   5  20   99.62    3.84
  -7  -5  21   -4.70    5.39
   7   5 -21    0.08    4.15
  -7   5  21    1.71    2.88
   7  -5 -21   -4.56    4.50
   7  -5 -22   -3.83    4.87
   7   5 -22    1.43    4.49
  -7  -5  22    0.13    5.05
  -7   5  22    1.08    2.87
  -7   6   1   36.20    2.56
   7  -6  -1   40.38    2.59
   7  -6  -1   47.18    3.34
   7  -6  -2  373.79    5.68
  -7   6   2  350.44    5.59
   7  -6  -2  381.94    5.90
   7  -6  -3   87.27    3.19
  -7   6   3   99.88    3.76
   7  -6  -3  106.87    3.96
   7  -6  -4   10.55    2.89
  -7   6   4   17.12    2.16
   7  -6  -4   11.83    2.91
   7  -6  -5    4.95    2.95
   7  -6  -5   14.23    2.96
  -7   6   5    5.22    2.19
   7  -6  -6   96.00    3.21
  -7   6   6   93.24    3.22
   7  -6  -6   97.76    3.91
   7  -6  -7  456.15    6.46
   7  -6  -7  416.41    6.45
  -7   6   7  481.54    6.40
  -7   6   8   23.29    3.15
   7  -6  -8   23.00    3.26
   7  -6  -8   15.88    3.31
   7  -6  -9   19.64    3.27
  -7   6   9    9.18    2.75
   7   6  -9    9.16    1.07
   7   6 -10  517.85    4.27
   7  -6 -10  502.18    6.73
  -7   6  10  488.35    6.46
   7   6 -11   22.58    1.58
  -7   6  11   17.82    3.10
   7  -6 -11   14.15    3.24
   7  -6 -12  233.16    4.98
  -7   6  12  242.99    4.89
  -7  -6  13   12.31    2.10
  -7   6  13   13.37    3.07
   7  -6 -13   11.58    2.76
  -7  -6  13   15.89    3.85
   7  -6 -14  486.23    7.42
  -7  -6  14  554.56    5.55
   7   6 -14  103.54    2.99
  -7   6  14  491.94    6.55
  -7  -6  14  437.45    7.22
  -7  -6  15   48.76    4.74
  -7  -6  15   69.08    2.97
  -7   6  15   75.06    3.58
   7  -6 -15   79.94    4.46
   7   6 -15   68.52    2.94
  -7  -6  16  176.41    3.97
   7   6 -16  164.81    4.27
   7  -6 -16  152.19    5.52
  -7   6  16  196.51    4.42
  -7  -6  16  146.22    5.60
   7  -6 -17   14.65    4.19
  -7  -6  17   12.16    4.63
  -7  -6  17   23.12    3.03
  -7   6  17   14.67    2.94
   7   6 -17   14.62    3.36
  -7   6  18   62.90    3.92
  -7  -6  18   57.73    5.14
  -7  -6  18   67.93    4.04
   7   6 -18   44.37    3.58
   7  -6 -18   59.98    5.03
  -7  -6  19   75.53    4.10
   7  -6 -19   75.56    5.60
   7   6 -19   44.55    4.44
  -7  -6  19   46.23    5.54
  -7   6  19   70.95    3.38
  -7  -6  20   49.86    4.64
  -7  -6  20   36.25    5.63
   7  -6 -20   53.24    5.20
   7   6 -20   39.65    4.76
  -7   6  20   46.44    3.02
   7   6 -21   43.77    4.91
  -7   6  21   56.83    3.51
   7  -6 -21   44.62    5.84
  -7  -6  21   44.64    6.03
  -7  -6  21   60.08    4.67
  -7  -6  22    2.11    5.89
   7   6 -22    4.42    5.17
  -7   6  22    5.66    2.85
   7  -6 -22    6.12    5.25
   7  -7  -1  177.71    4.24
  -7   7   1  165.54    4.65
   7  -7  -1  188.57    5.05
   7  -7  -2   27.70    3.46
   7  -7  -2   37.72    3.44
  -7   7   2   32.41    3.34
   7  -7  -3  106.01    3.49
   7  -7  -3  123.17    4.49
  -7   7   3  108.78    4.15
  -7   7   4  541.34    6.92
   7  -7  -4  612.49    7.31
   7  -7  -4  573.07    7.65
  -7   7   5    8.59    3.27
   7  -7  -5   -0.49    3.27
   7  -7  -5    1.87    3.20
   7  -7  -6  647.96    7.63
   7  -7  -6  622.04    7.97
  -7   7   6  673.91    7.54
   7  -7  -7  142.15    4.76
   7  -7  -7  151.87    3.96
  -7   7   7  153.10    4.32
   7  -7  -8  215.49    5.03
   7  -7  -8  196.89    5.06
  -7   7   8  229.88    4.99
   7  -7  -9   58.94    3.72
  -7   7   9   59.07    3.54
   7  -7  -9   64.91    3.47
   7  -7 -10   11.38    3.12
  -7   7  10    6.81    3.02
   7   7 -10    5.72    1.43
   7  -7 -11    8.30    3.15
  -7  -7  11   10.71    3.93
   7   7 -11   11.45    1.71
  -7   7  11    7.42    3.05
  -7  -7  11    8.96    1.59
   7  -7 -12   76.20    3.99
  -7   7  12   66.76    3.64
  -7  -7  12   72.38    4.47
  -7  -7  12   81.35    2.33
   7  -7 -13    3.56    3.17
   7  -7 -13   -9.09    3.55
  -7   7  13   -4.37    3.40
  -7  -7  13    4.35    2.07
  -7  -7  13   -2.09    3.88
   7  -7 -14    3.85    3.88
  -7  -7  14    4.69    3.02
  -7   7  14    2.79    3.00
  -7  -7  14    7.59    2.30
  -7  -7  15    4.75    4.24
  -7   7  15   10.42    2.95
   7  -7 -15   14.55    4.11
   7   7 -15   12.09    2.61
  -7  -7  15   11.88    2.67
  -7  -7  16  190.31    4.29
  -7   7  16  179.79    4.55
   7   7 -16  172.97    4.29
  -7  -7  16  173.60    6.00
   7  -7 -16  166.73    5.86
  -7  -7  17  105.15    3.74
   7   7 -17   88.80    3.74
  -7   7  17   86.48    3.86
  -7  -7  17   75.68    5.39
   7  -7 -17   96.04    5.53
  -7   7  18   51.18    3.79
   7   7 -18   56.67    4.20
  -7  -7  18   55.36    5.65
   7  -7 -18   46.28    5.17
  -7  -7  18   52.01    3.81
   7  -7 -19   15.07    4.60
  -7   7  19    2.49    3.13
   7   7 -19    3.81    3.54
  -7  -7  19   10.99    5.12
  -7  -7  19    5.11    3.45
  -7  -7  20   85.10    4.34
   7  -7 -20   78.03    6.18
   7   7 -20   73.77    4.92
  -7  -7  20   50.41    6.02
  -7   7  20   67.02    3.82
   7  -7 -21    2.27    5.76
  -7  -7  21   -4.48    5.87
  -7  -7  21    2.67    4.04
  -7   7  21    0.08    2.97
   7   7 -21    4.88    4.41
   7  -8  -1    6.28    3.46
   7  -8  -1   -1.96    3.34
  -7   8   1    5.54    3.35
   7  -8  -2  414.33    6.18
   7  -8  -2  379.23    6.74
  -7   8   2  374.80    6.17
  -7   8   3  101.21    4.33
   7  -8  -3  111.41    4.41
   7  -8  -3  123.54    4.75
   7  -8  -4   22.63    3.37
  -7   8   4   19.21    3.21
   7  -8  -4   10.06    2.80
  -7   8   5  145.54    4.66
   7  -8  -5  167.23    5.23
   7  -8  -5  180.51    4.29
   7  -8  -6   39.18    3.81
   7  -8  -6   33.12    3.57
  -7   8   6   35.46    3.79
  -7  -8   7   -2.10    3.50
  -7   8   7    4.33    3.11
   7  -8  -7    2.74    3.39
   7  -8  -7   -4.96    3.11
  -7   8   8   33.30    3.61
   7  -8  -8   31.14    3.71
   7  -8  -8   42.19    3.83
  -7  -8   8   20.62    3.91
  -7   8   9   79.96    4.21
   7  -8  -9   67.88    3.76
  -7  -8   9   97.34    1.53
  -7  -8   9   79.25    4.59
   7  -8  -9   90.34    4.28
  -7  -8  10  236.13    5.86
   7   8 -10  282.27    3.46
   7  -8 -10  281.43    5.85
  -7   8  10  266.35    5.55
  -7  -8  10  272.93    2.72
   7  -8 -10  224.86    6.11
   7  -8 -11  108.35    4.48
  -7   8  11   91.49    4.01
  -7  -8  11  105.54    2.32
   7   8 -11   88.05    2.58
  -7  -8  11   83.57    3.83
  -7  -8  12  148.88    2.73
   7  -8 -12  129.13    5.07
   7   8 -12  129.96    3.12
  -7  -8  12  110.95    4.96
  -7   8  12  116.86    4.39
   7  -8 -13   22.34    3.61
  -7  -8  13   31.96    2.18
  -7   8  13   22.63    3.79
  -7  -8  13   22.09    3.99
  -7  -8  14  131.07    5.59
   7  -8 -14  145.87    5.46
  -7   8  14  151.41    4.45
  -7  -8  14  188.52    3.65
   7  -8 -15    9.13    4.30
  -7  -8  15   15.09    2.74
  -7   8  15   17.97    3.34
   7   8 -15    5.96    2.47
  -7  -8  15   18.47    4.23
   7  -8 -16   98.06    5.34
   7   8 -16   95.80    3.41
  -7  -8  16  107.47    3.91
  -7   8  16  108.01    4.18
  -7  -8  16   77.51    5.52
   7   8 -17    8.33    2.98
   7  -8 -17   11.29    4.80
  -7   8  17    7.97    3.67
  -7  -8  17    8.51    2.81
  -7  -8  17    0.86    5.18
  -7  -8  18   34.83    3.42
   7   8 -18   25.42    3.71
  -7  -8  18   25.25    5.31
   7  -8 -18   43.56    5.37
  -7   8  18   25.73    3.21
  -7  -8  19    4.73    4.93
   7   8 -19    4.98    4.13
  -7   8  19    1.80    3.46
   7  -8 -19   -2.95    5.42
  -7  -8  19    5.36    3.57
  -7   8  20   11.63    3.27
   7  -8 -20   23.77    5.57
  -7  -8  20   17.16    4.56
  -7  -8  20   17.34    5.50
   7   8 -20   24.07    4.46
  -7  -9   1   44.49    3.94
   7  -9  -1   50.74    4.22
  -7  -9   1   60.81    1.03
   7  -9  -1   60.61    4.21
  -7  -9   1   52.61    1.01
  -7   9   1   63.30    4.28
   7  -9  -2   41.89    4.31
  -7  -9   2   50.79    3.96
  -7   9   2   54.27    4.21
   7  -9  -2   54.81    3.28
   7  -9  -3   51.34    4.13
  -7  -9   3   50.54    3.34
   7  -9  -3   62.27    4.50
  -7   9   3   71.11    4.36
   7  -9  -4  228.92    5.08
  -7   9   4  186.41    5.32
   7  -9  -4  221.39    6.02
  -7  -9   4  193.10    5.21
   7  -9  -5   -0.48    3.77
  -7   9   5   15.84    3.47
   7  -9  -5   15.84    3.54
  -7  -9   5    8.30    2.80
   7  -9  -6   11.62    3.53
  -7  -9   6   28.54    3.95
   7  -9  -6   30.37    4.14
  -7   9   6   21.28    3.56
  -7  -9   7   88.22    4.59
   7  -9  -7   83.45    4.99
  -7   9   7   77.58    4.11
   7  -9  -7  100.23    4.61
   7  -9  -8   14.55    4.14
  -7   9   8   11.61    3.46
  -7  -9   8   21.45    0.89
  -7  -9   8   18.13    4.03
   7  -9  -8   20.05    2.93
   7  -9  -9    2.56    3.08
   7  -9  -9    4.92    3.60
  -7  -9   9    9.32    3.99
  -7   9   9    3.81    3.49
  -7  -9   9    3.70    1.22
  -7  -9  10  325.17    6.87
  -7   9  10  391.01    6.58
   7  -9 -10  359.07    6.84
  -7  -9  10  443.09    3.53
   7  -9 -10  361.52    7.27
   7  -9 -11   -2.99    4.01
  -7   9  11   -1.23    3.47
  -7  -9  11   -0.64    4.00
   7   9 -11    3.28    1.99
  -7  -9  11    3.10    1.52
   7  -9 -11   10.54    3.81
   7  -9 -12   90.63    4.63
  -7  -9  12   55.31    4.79
  -7  -9  12   81.94    2.40
  -7   9  12   66.67    4.20
   7   9 -12   74.18    2.73
  -7  -9  13    4.93    2.08
  -7   9  13    6.12    3.33
   7  -9 -13    9.30    3.64
  -7  -9  13   11.84    3.27
   7  -9 -14   21.73    4.09
   7  -9 -14   26.03    4.77
  -7  -9  14   28.61    2.59
  -7  -9  14   21.92    4.77
  -7   9  14   17.49    3.59
  -7  -9  15   27.72    3.10
  -7  -9  15   16.15    4.55
  -7   9  15   19.71    3.44
   7  -9 -15   36.50    5.03
   7   9 -16   13.57    3.05
  -7   9  16    9.45    3.52
  -7  -9  16    1.63    3.03
  -7  -9  16   21.57    5.18
   7  -9 -16    1.58    5.25
  -7  -9  17   10.39    3.25
  -7   9  17    9.79    3.88
  -7  -9  17    3.53    5.03
   7  -9 -17   31.57    5.40
   7   9 -17    9.77    3.00
  -7  -9  18   51.74    6.12
  -7   9  18   83.80    4.43
  -7  -9  18   77.92    4.31
   7   9 -18   69.26    4.05
   7  -9 -18   87.95    6.34
  -7   9  19   -2.51    3.56
   7   9 -19   -2.39    4.10
  -7  -9  19   -1.08    3.97
   7  -9 -19   13.35    5.36
  -7  -9  19   10.62    5.94
   7   9 -20    5.53    4.63
  -7 -10   1  159.64    2.06
  -7 -10   1  146.37    2.00
   7 -10  -1  154.66    5.46
   7 -10  -1  135.11    5.60
  -7 -10   1  151.32    5.00
  -7  10   1  124.83    5.18
  -7 -10   2   62.12    4.05
  -7  10   2   52.50    4.23
   7 -10  -2   69.17    4.72
  -7 -10   2   65.91    1.25
   7 -10  -2   70.59    4.51
  -7 -10   2   69.23    1.27
   7 -10  -3   19.29    3.31
   7 -10  -3   11.56    3.93
  -7  10   3    6.94    3.75
  -7 -10   3    6.58    3.84
   7 -10  -4   28.79    4.39
  -7  10   4   27.74    4.01
   7 -10  -4   27.72    4.05
  -7 -10   4   36.32    4.14
  -7  10   5  140.79    5.14
   7 -10  -5  149.01    5.52
  -7 -10   5  134.36    5.02
   7 -10  -5  194.54    5.40
   7 -10  -6   20.22    4.33
   7 -10  -6   18.86    3.97
  -7  10   6   16.26    3.72
  -7 -10   6   16.43    4.03
  -7  10   7  117.78    4.76
   7 -10  -7  128.61    4.90
   7 -10  -7  124.75    5.11
  -7 -10   7  132.78    1.44
  -7 -10   7   98.26    5.09
   7 -10  -8    2.69    3.65
  -7  10   8    0.36    3.85
  -7 -10   8    3.13    1.20
  -7 -10   8    5.89    3.85
   7 -10  -8    5.89    4.19
  -7  10   9   -4.73    3.75
  -7 -10   9    0.24    2.94
   7 -10  -9    3.48    4.08
   7 -10  -9    8.31    3.88
  -7 -10   9    2.62    1.34
  -7 -10  10   80.50    2.18
  -7 -10  10   72.80    3.94
  -7  10  10   62.62    4.50
   7 -10 -10   61.26    4.33
   7 -10 -10   53.70    5.29
  -7 -10  11    3.58    1.88
   7 -10 -11    6.84    4.09
  -7 -10  11    9.18    3.28
   7 -10 -11    5.89    4.71
  -7  10  11    1.14    4.30
   7  10 -12  150.13    3.66
   7 -10 -12  175.08    5.55
  -7  10  12  134.87    5.11
   7 -10 -12  123.20    5.74
  -7 -10  12  117.63    4.80
  -7 -10  12  167.01    3.28
  -7  10  13    5.15    4.08
  -7 -10  13   10.51    2.38
  -7 -10  13   -0.69    4.96
   7 -10 -13   10.31    4.42
   7 -10 -14   47.57    5.28
  -7 -10  14   26.99    5.38
  -7  10  14   21.52    4.39
   7 -10 -14   28.38    4.27
  -7 -10  14   29.70    2.85
   7 -10 -15    3.84    3.84
  -7  10  15    9.98    4.11
  -7 -10  15  -10.18    4.70
  -7 -10  15    1.12    2.65
   7 -10 -15    7.69    5.15
  -7 -10  16  143.38    3.82
  -7  10  16  141.12    4.96
   7 -10 -16  135.46    6.88
   7  10 -16  103.65    3.95
  -7 -10  16  131.77    6.83
   7 -10 -17    6.95    5.39
  -7 -10  17   14.88    3.17
   7  10 -17    5.40    3.68
  -7 -10  17   11.65    6.17
  -7  10  17   17.60    4.33
   7  10 -18    8.17    3.92
  -7 -10  18   -3.78    3.72
  -7  10  18    4.45    4.02
   7 -10 -18    0.80    5.19
  -7 -10  18    1.50    6.34
   7 -11  -1  200.58    5.99
   7 -11  -1  196.76    5.94
  -7 -11   1  174.24    2.49
  -7 -11   1  164.88    5.63
  -7 -11   1  189.83    2.58
  -7  11   1  164.94    5.79
  -7  11   2    2.19    4.10
   7 -11  -2    0.02    4.15
   7 -11  -2    3.94    4.16
  -7 -11   2    2.48    4.08
  -7 -11   2    2.01    1.37
  -7 -11   2    0.66    1.30
   7 -11  -3   -1.93    4.12
  -7 -11   3   -4.80    4.20
  -7 -11   3    0.58    1.10
   7 -11  -3    2.89    4.43
  -7  11   3    1.76    3.92
  -7 -11   3    1.28    1.14
  -7 -11   4   84.43    1.55
  -7  11   4   64.23    5.02
   7 -11  -4   71.01    4.23
   7 -11  -4   94.61    4.80
  -7 -11   4   76.23    4.77
  -7 -11   4   86.81    1.52
   7 -11  -5   44.15    4.80
  -7 -11   5   42.12    4.32
  -7 -11   5   58.29    1.41
  -7 -11   5   49.97    1.28
  -7  11   5   44.93    4.42
   7 -11  -5   51.65    4.76
   7 -11  -6   38.36    4.91
  -7 -11   6   36.66    4.47
  -7 -11   6   37.58    1.36
   7 -11  -6   41.30    4.59
  -7  11   6   60.62    4.86
  -7  11   7   -5.27    4.09
  -7 -11   7    0.17    1.25
  -7 -11   7   10.04    4.35
   7 -11  -7   -5.21    3.78
   7 -11  -7    2.03    4.78
  -7 -11   8   40.32    4.89
  -7 -11   8   36.49    1.65
   7 -11  -8   41.78    5.05
  -7  11   8   25.74    4.41
   7 -11  -8   47.40    4.41
  -7 -11   9   11.49    4.66
   7 -11  -9   14.17    4.28
   7 -11  -9   25.36    4.92
  -7 -11   9   15.22    1.80
  -7  11   9   18.14    4.20
  -7 -11  10   78.22    2.29
  -7  11  10   78.97    4.96
   7 -11 -10   60.85    4.63
  -7 -11  10   76.47    5.64
   7 -11 -10   63.46    5.65
   7 -11 -11   -0.99    4.20
   7 -11 -11    7.64    4.97
  -7 -11  11   -3.27    4.75
  -7  11  11   -0.78    3.95
  -7 -11  11   -0.37    2.04
  -7 -11  12  136.32    3.06
  -7 -11  12  138.81    6.39
   7 -11 -12  137.40    6.48
  -7  11  12  121.24    5.14
   7 -11 -12  129.96    5.28
  -7 -11  13    8.24    2.58
  -7  11  13    7.05    4.37
   7 -11 -13    4.09    4.04
  -7 -11  13    5.48    5.32
   7 -11 -13    9.92    5.20
   7 -11 -14    1.77    4.25
  -7 -11  14    7.18    5.63
  -7 -11  14    4.18    2.73
  -7  11  14   -1.77    4.32
   7 -11 -14    3.74    3.82
   7 -11 -15   83.09    6.06
  -7  11  15   96.54    5.51
   7 -11 -15   88.05    5.28
  -7 -11  15   98.62    3.69
  -7 -11  15   71.55    6.57
   7 -11 -16   38.86    6.44
  -7 -11  16   39.94    4.86
  -7 -11  16   49.18    3.56
   7  11 -16   -1.02    3.19
  -7  11  16   46.44    4.47
   7  11 -17    8.84    3.71
  -7 -11  17    3.01    3.23
   7 -11 -17    2.97    6.01
  -7  11  17   11.45    3.90
  -7 -11  17   -2.54    6.73
   7 -12  -1    7.88    5.11
  -7  12   1   13.71    3.72
  -7 -12   1    7.22    1.78
  -7 -12   1    6.83    1.88
  -7 -12   1    0.99    4.31
   7 -12  -1   10.94    4.70
  -7 -12   2  257.54    3.09
   7 -12  -2  230.42    7.40
   7 -12  -2  254.96    7.03
  -7 -12   2  261.07    3.17
  -7 -12   2  227.72    6.48
  -7  12   2  248.03    6.94
   7 -12  -3   28.89    4.97
  -7 -12   3   22.44    1.78
  -7  12   3    7.89    4.72
  -7 -12   3   28.00    1.70
  -7 -12   3   10.37    4.75
   7 -12  -3   39.15    5.00
  -7 -12   4   36.94    1.78
  -7  12   4   33.14    4.97
   7 -12  -4   31.08    4.68
  -7 -12   4   40.71    1.76
   7 -12  -4   33.30    5.01
  -7 -12   4   30.72    4.90
  -7 -12   5   34.36    1.73
   7 -12  -5   38.87    4.96
   7 -12  -5   21.32    5.16
  -7 -12   5   35.31    4.58
  -7  12   5   38.90    4.65
  -7 -12   5   37.96    1.68
  -7 -12   6   50.81    1.90
   7 -12  -6   41.82    4.49
  -7  12   6   40.66    4.99
   7 -12  -6   37.68    5.18
  -7 -12   6   32.26    4.92
  -7 -12   7   19.93    1.78
   7 -12  -7   12.45    4.35
  -7  12   7   11.96    4.70
   7 -12  -7   28.76    5.66
  -7 -12   7   14.51    5.09
  -7 -12   8   39.37    2.00
   7 -12  -8   26.81    4.30
  -7 -12   8   26.36    4.75
  -7  12   8   36.60    4.98
   7 -12  -8   27.82    3.76
  -7  12   9   33.26    5.02
   7 -12  -9   40.68    5.82
  -7 -12   9   32.30    4.97
  -7 -12   9   48.53    2.17
   7 -12  -9   43.71    5.04
  -7  12  10   10.03    4.19
   7 -12 -10   -9.52    5.08
  -7 -12  10   -2.71    5.04
   7 -12 -10    4.28    4.36
  -7 -12  10    2.43    2.06
   7 -12 -11    6.68    5.35
   7 -12 -11   10.70    4.48
  -7  12  11    1.95    4.40
  -7 -12  11    8.44    2.35
  -7 -12  11    7.80    5.15
  -7 -12  12   -5.71    5.40
   7 -12 -12    3.86    5.41
  -7 -12  12    8.27    2.43
  -7  12  12    2.70    4.82
   7 -12 -12    3.73    4.78
   7 -12 -13   44.96    5.15
  -7 -12  13   26.21    6.20
  -7 -12  13   55.78    3.11
  -7  12  13   42.68    5.05
   7 -12 -13   38.08    4.74
   7 -12 -14  270.35    7.09
  -7  12  14  250.02    7.08
   7 -12 -14  223.54    8.31
  -7 -12  14  302.09    5.11
  -7 -12  14  242.92    8.18
  -7  12  15    8.53    5.08
   7 -12 -15    6.78    4.70
   7 -12 -15   20.53    6.29
  -7 -12  15   -2.82    6.32
  -7 -12  15    7.23    3.33
   7 -12 -16    0.00    4.80
  -7  12  16   -1.40    4.37
  -7 -12  16   -4.45    3.52
   7 -12 -16    7.95    5.75
   7  12 -16   -1.44    3.38
  -7 -12  16   -6.24    6.44
   7 -13  -1   54.69    6.15
  -7  13   1   73.55    5.74
  -7 -13   1   66.21    2.58
  -7 -13   1   59.04    2.50
   7 -13  -1   50.71    5.85
  -7 -13   1   54.67    5.29
  -7 -13   2    1.68    1.89
   7 -13  -2   -4.12    5.46
  -7 -13   2   -0.28    1.87
  -7 -13   2    3.22    5.07
  -7  13   2    4.22    4.66
   7 -13  -2    1.15    5.18
   7 -13  -3   84.12    5.20
  -7 -13   3   94.65    2.52
  -7 -13   3  100.13    2.52
  -7  13   3   83.66    5.99
   7 -13  -3   91.01    5.67
  -7 -13   3   84.48    5.99
  -7 -13   4  134.40    2.75
  -7 -13   4  159.81    2.81
  -7 -13   4  123.77    6.22
   7 -13  -4  132.82    6.21
  -7  13   4  123.23    5.35
   7 -13  -4  136.15    6.98
  -7  13   5    4.49    5.33
  -7 -13   5   31.14    5.07
  -7 -13   5   18.02    1.91
  -7 -13   5   11.12    1.80
   7 -13  -5   14.55    5.25
   7 -13  -5    8.06    5.15
  -7 -13   6  171.55    6.85
   7 -13  -6  187.16    6.98
  -7  13   6  170.23    6.69
  -7 -13   6  195.84    3.00
   7 -13  -6  149.31    7.10
   7 -13  -7   73.56    6.20
  -7 -13   7  108.80    2.70
  -7  13   7   94.58    6.20
  -7 -13   7   89.17    5.97
   7 -13  -7  107.42    5.67
  -7 -13   8   22.84    5.51
   7 -13  -8   25.26    5.41
  -7 -13   8   25.46    2.13
   7 -13  -8   20.73    4.77
  -7  13   8   19.48    5.18
  -7 -13   9   12.77    5.26
   7 -13  -9    8.92    5.75
  -7 -13   9   15.25    2.35
  -7  13   9   21.68    4.80
   7 -13  -9   12.82    4.58
  -7 -13  10   -2.72    5.11
   7 -13 -10    8.41    4.89
  -7 -13  10    1.35    2.28
  -7  13  10    0.64    4.99
   7 -13 -10   -1.84    5.72
   7 -13 -11   13.68    5.39
   7 -13 -11   10.89    5.87
  -7 -13  11   16.28    2.65
  -7  13  11   12.45    5.18
  -7 -13  11    2.24    5.99
   7 -13 -12   25.80    5.76
   7 -13 -12   26.83    5.10
  -7 -13  12   19.04    2.94
  -7  13  12   19.26    5.20
  -7 -13  12   12.50    6.29
  -7  13  13   54.36    5.53
   7 -13 -13   46.98    5.48
   7 -13 -13   50.85    6.28
  -7 -13  13   65.61    6.64
  -7 -13  13   63.93    3.49
  -7  13  14    3.47    4.76
   7 -13 -14    0.17    5.14
  -7 -13  14    6.00    3.29
  -7 -13  14    1.66    6.05
   7 -13 -14   -2.06    6.46
   7 -14  -1    5.35    6.34
  -7 -14   1   19.20    5.50
  -7  14   1    8.34    5.38
   7 -14  -1   10.22    5.82
  -7 -14   1   11.54    2.25
  -7 -14   1   13.52    2.56
  -7 -14   2   11.46    2.24
  -7  14   2   10.37    5.97
  -7 -14   2   11.88    2.25
   7 -14  -2    2.09    5.93
   7 -14  -2    2.81    5.70
  -7 -14   2   20.49    4.15
   7 -14  -3   29.93    5.55
  -7 -14   3   19.24    2.40
  -7 -14   3   15.35    2.36
   7 -14  -3   10.10    6.31
  -7  14   3   14.00    5.40
  -7 -14   3   14.78    5.26
  -7 -14   4   37.25    5.54
   7 -14  -4   44.50    5.72
   7 -14  -4   45.97    6.25
  -7 -14   4   44.35    2.42
  -7 -14   4   41.02    2.53
  -7  14   4   38.52    5.83
  -7 -14   5   52.60    2.56
  -7 -14   5   38.54    2.28
  -7 -14   5   44.83    5.88
  -7  14   5   44.99    5.90
   7 -14  -5   28.82    5.28
   7 -14  -5   33.96    6.64
  -7  14   6   22.42    5.73
  -7 -14   6   22.65    2.38
  -7 -14   6   22.21    5.56
   7 -14  -6   17.84    5.40
   7 -14  -6   12.23    5.00
   7 -14  -7    9.24    5.29
  -7 -14   7   -1.97    5.88
  -7  14   7    1.18    5.52
  -7 -14   7    3.06    2.11
   7 -14  -7    4.14    5.76
   7 -14  -8    0.75    6.11
  -7 -14   8    0.87    5.39
   7 -14  -8    4.64    5.04
  -7 -14   8    1.54    2.50
  -7  14   8   16.49    5.59
  -7 -14   9    0.17    2.40
  -7 -14   9   -3.50    5.71
   7 -14  -9    2.80    5.19
   7 -14  -9   -1.74    6.37
  -7  14   9   10.79    5.44
  -7  14  10   43.25    6.11
  -7 -14  10   49.55    6.37
   7 -14 -10   32.25    5.78
  -7 -14  10   35.16    2.92
   7 -14 -10   42.16    6.75
   7 -14 -11    4.33    4.88
   7 -14 -11   10.40    5.85
  -7 -14  11    6.83    6.35
  -7 -14  11   13.33    2.97
  -7  14  11    5.64    5.18
  -7 -15   1   61.08    3.02
   7 -15  -1   63.34    7.15
   7 -15  -1   55.06    7.53
  -7  15   1   52.58    5.36
  -7 -15   1   56.95    6.08
  -7 -15   1   70.05    3.13
   7 -15  -2   27.44    5.31
  -7 -15   2   26.20    2.76
   7 -15  -2   42.04    6.68
  -7  15   2   37.69    6.59
  -7 -15   2   41.05    6.14
  -7 -15   2   17.59    2.70
   7 -15  -3   53.63    7.39
  -7 -15   3   36.45    2.79
  -7  15   3   41.59    6.67
   7 -15  -3   22.72    6.74
  -7 -15   3   39.25    2.71
  -7 -15   3   49.13    6.76
   7 -15  -4   72.08    7.11
   7 -15  -4   61.03    6.73
  -7  15   4   48.38    5.19
  -7 -15   4   44.57    6.36
  -7 -15   4   64.18    2.93
  -7 -15   4   62.12    2.83
  -7 -15   5   12.34    2.63
   7 -15  -5   17.17    5.39
  -7 -15   5   13.32    6.06
   7 -15  -5   19.77    5.34
  -7  15   5   12.98    5.73
  -7 -15   5   16.28    2.69
  -7  15   6  130.64    6.98
  -7 -15   6  135.88    7.72
  -7 -15   6  149.13    3.69
   7 -15  -6  133.02    7.19
   7 -15  -6  138.06    8.24
   7 -15  -7   21.07    5.65
  -7 -15   7   12.14    2.52
   7 -15  -7   19.73    7.02
  -7  15   7    6.39    4.68
  -7 -15   7    6.94    6.62
   7 -15  -8   -1.54    6.28
  -7 -15   8    0.19    2.65
   7 -15  -8   -3.44    5.31
  -7 -15   8   -0.99    5.82
  -6   0   1   -0.35    1.36
   6   0  -1    0.87    1.08
  -6   0   1    1.39    2.30
   6   0  -2 1483.54    7.88
  -6   0   2 1452.72    8.86
  -6   0   3    1.17    2.18
   6   0  -3   -0.68    1.28
   6   0  -4  147.85    2.15
  -6   0   4  140.93    3.29
  -6   0   5    0.97    2.37
   6   0  -5   -0.38    1.12
  -6   0   6  197.37    3.45
   6   0  -7    1.72    1.18
  -6   0   7   -0.08    2.30
   6   0  -8   55.63    1.82
  -6   0   8   43.31    2.73
   6   0  -9   -2.20    1.52
  -6   0   9    2.22    2.16
  -6   0  10  685.91    6.38
   6   0 -10  690.09    5.45
  -6   0  11   -2.65    2.17
   6   0 -11   -0.59    1.91
   6   0 -12  251.99    3.93
  -6   0  12  234.95    4.29
  -6   0  13    5.56    2.58
   6   0 -13   -6.17    2.32
  -6   0  14  209.85    4.10
   6   0 -14  222.12    4.19
   6   0 -15    2.31    2.36
  -6   0  15    0.03    2.50
  -6   0  16   27.55    3.22
   6   0 -16   31.86    3.01
   6   0 -17   -1.44    3.13
  -6   0  17    0.89    2.67
  -6   0  18    4.04    3.22
   6   0 -18   -0.34    3.29
  -6   0  19    5.18    2.77
  -6   0  19    5.55    3.23
   6   0 -19   -6.97    3.69
  -6   0  20  141.53    4.24
  -6   0  20  132.85    4.23
   6   0 -20  145.39    5.21
   6   0 -21    6.90    4.56
  -6   0  21   -1.53    3.17
  -6   0  21    3.35    3.51
  -6   0  22  183.02    4.87
  -6   0  22  158.35    4.80
   6   0 -22  171.13    6.42
  -6   0  23   -2.15    3.75
   6   0 -23    1.39    4.91
  -6   0  23    3.35    3.45
  -6   0  24   -1.08    3.01
  -6   0  24    7.50    3.41
   6   0 -24    4.20    5.23
   6  -1  -1   19.55    1.79
   6   1  -1   12.57    1.05
  -6   1   1   15.31    1.42
  -6  -1   1   16.05    2.40
  -6  -1   1   14.44    1.11
  -6   1   1   21.66    2.46
   6  -1  -1   18.84    2.44
   6  -1  -2  974.86    6.49
  -6  -1   2  976.31    7.21
  -6   1   2 1043.33    7.47
   6   1  -2 1028.27    5.34
   6  -1  -2  909.01    6.92
  -6  -1   3   11.06    2.43
   6  -1  -3    8.13    2.38
   6   1  -3   11.77    1.08
  -6   1   3   19.23    2.52
   6  -1  -3    7.07    1.41
   6  -1  -4  455.09    4.33
   6   1  -4  495.63    3.54
  -6   1   4  476.66    5.24
   6  -1  -4  384.03    4.46
  -6  -1   4  468.57    5.21
   6  -1  -5    3.11    1.39
   6   1  -5    6.99    1.13
  -6  -1   5   14.87    2.38
  -6   1   5   11.24    2.39
  -6   1   6  116.68    2.85
  -6  -1   6  134.00    3.34
  -6  -1   7    5.73    2.24
  -6   1   7    6.37    2.38
  -6   1   8  267.71    4.23
   6  -1  -8  250.86    3.24
  -6  -1   8  281.56    4.34
   6   1  -8  134.91    2.20
  -6   1   9  117.28    3.19
  -6  -1   9  112.26    3.31
   6   1  -9  104.42    2.37
   6  -1  -9  112.38    2.54
  -6  -1  10   63.86    2.41
   6   1 -10   75.71    2.45
   6  -1 -10   69.87    2.51
  -6   1  10   64.46    2.93
  -6   1  11   68.71    2.97
  -6  -1  11   77.77    3.07
   6   1 -11   80.32    2.47
   6  -1 -11   68.43    2.84
  -6   1  12  360.44    5.04
  -6  -1  12  349.97    4.99
   6  -1 -12  390.58    4.85
   6   1 -12  379.97    4.43
   6  -1 -13    3.52    2.47
   6   1 -13   -1.59    2.18
  -6   1  13   -0.55    2.57
  -6  -1  13    4.06    2.58
  -6  -1  14  129.08    3.61
  -6   1  14  124.45    3.56
   6   1 -14  120.87    3.42
   6  -1 -14  119.47    3.55
  -6  -1  15  153.55    4.01
   6  -1 -15  160.27    4.11
   6   1 -15  165.43    4.01
  -6   1  15  168.02    4.04
  -6   1  16    2.56    3.09
  -6  -1  16    6.63    2.97
   6   1 -16    3.35    3.01
   6  -1 -16    3.75    2.69
  -6   1  17    2.13    2.71
   6  -1 -17    7.48    3.19
  -6  -1  17    9.55    2.83
   6   1 -17    3.01    2.98
   6   1 -18    9.12    3.56
  -6   1  18    3.45    2.62
  -6  -1  18    3.74    2.91
   6  -1 -18    9.88    3.63
   6  -1 -19   53.99    4.21
  -6  -1  19   50.19    3.67
   6   1 -19   36.39    4.51
  -6  -1  19   42.97    3.53
  -6   1  19   44.35    3.44
   6  -1 -20  161.46    5.52
  -6   1  20  138.95    3.92
  -6  -1  20  135.72    4.79
   6   1 -20  145.70    5.34
  -6  -1  20  142.71    4.42
  -6   1  20  154.84    4.25
  -6  -1  21   -0.27    3.74
  -6  -1  21    0.47    3.45
   6  -1 -21    1.34    4.51
   6   1 -21    4.17    3.96
  -6   1  21    0.78    3.09
  -6   1  21    0.71    3.28
  -6  -1  22   40.30    3.66
  -6   1  22   43.71    3.27
   6   1 -22   46.86    5.19
  -6  -1  22   29.63    3.83
  -6   1  22   57.30    3.43
   6  -1 -22   39.38    5.22
  -6  -1  23    0.34    4.05
   6   1 -23    1.72    4.53
   6  -1 -23    9.16    5.10
  -6  -1  23   -0.68    3.62
  -6   1  23    5.30    2.98
  -6   1  23    0.24    3.04
   6  -1 -24   72.10    6.37
   6   1 -24   90.26    6.28
  -6  -1  24   60.53    4.31
  -6   1  24   65.03    3.60
  -6  -1  24   66.77    4.21
   6  -2  -1   39.93    2.01
   6   2  -1   39.64    1.05
  -6  -2   1   34.08    2.54
  -6   2   1   39.55    2.60
  -6   2   1   38.76    1.91
   6  -2  -1   37.34    2.61
  -6  -2   2  356.42    4.26
   6  -2  -2  397.14    4.23
  -6   2   2  372.26    4.76
   6   2  -2  386.56    2.15
   6  -2  -2  344.93    4.56
   6  -2  -3  634.03    6.02
  -6  -2   3  711.00    6.23
  -6   2   3  752.27    6.52
   6  -2  -3  706.52    5.99
   6   2  -3  736.90    3.24
   6  -2  -4  615.14    5.83
  -6   2   4  650.00    6.03
   6   2  -4  627.37    2.52
  -6  -2   4  603.61    5.53
   6  -2  -4  626.49    5.66
   6   2  -4  663.50    3.23
   6  -2  -5  127.66    2.74
   6   2  -5  135.32    1.56
   6  -2  -5  136.15    3.44
  -6  -2   5  132.34    3.43
  -6   2   5  151.30    3.44
   6   2  -5  140.86    1.39
   6  -2  -6   31.23    2.01
  -6  -2   6   30.98    2.63
   6   2  -6   37.27    1.14
  -6   2   6   38.52    2.65
  -6   2   7  275.27    4.31
  -6   2   8  125.96    3.30
  -6   2   9   16.83    2.43
   6  -2  -9    6.66    1.94
   6  -2 -10  220.78    3.62
   6   2 -10  227.37    3.17
  -6   2  10  210.60    4.03
   6  -2 -11    5.73    2.05
  -6   2  11    7.48    2.43
   6   2 -11    6.92    1.76
   6  -2 -12 1027.17    8.16
  -6   2  12  984.98    7.91
   6   2 -12 1027.55    7.34
   6  -2 -13  232.95    4.36
  -6   2  13  227.46    4.22
   6   2 -13  248.12    4.06
   6  -2 -14   56.78    3.13
   6   2 -14   43.91    2.82
  -6   2  14   40.86    2.89
   6   2 -15   30.82    3.13
  -6   2  15   27.69    2.72
   6  -2 -15   37.52    3.27
   6  -2 -16   43.68    3.43
  -6   2  16   33.81    2.82
   6   2 -16   52.21    3.29
  -6   2  17   77.51    3.64
   6   2 -17   72.74    3.73
   6  -2 -17   67.74    3.94
   6  -2 -18   10.94    3.63
  -6  -2  18    3.12    2.95
   6   2 -18    3.70    3.15
  -6  -2  18    3.69    3.58
  -6   2  18    2.99    2.54
  -6  -2  19   32.48    3.59
   6  -2 -19   33.19    4.18
  -6  -2  19   18.72    3.16
  -6   2  19   27.64    2.86
   6   2 -19   29.02    3.94
  -6  -2  20   22.99    3.57
  -6  -2  20   35.25    3.77
   6  -2 -20   23.62    4.18
  -6   2  20   26.85    3.17
   6   2 -20   26.23    4.19
  -6  -2  21   -0.49    3.57
  -6  -2  21    5.81    4.29
  -6   2  21    5.23    3.03
   6   2 -21    6.99    4.17
  -6   2  21    5.20    2.77
   6  -2 -21    6.11    4.18
  -6  -2  22  168.29    5.24
  -6  -2  22  176.85    5.53
   6  -2 -22  170.05    6.25
  -6   2  22  189.83    4.18
   6   2 -22  200.49    6.69
  -6  -2  23    2.54    3.72
  -6   2  23    0.05    2.58
   6  -2 -23    2.48    4.78
   6   2 -23    1.12    5.23
  -6  -2  23    1.55    4.53
  -6   2  24  265.85    4.59
  -6  -2  24  262.72    6.40
  -6  -2  24  263.03    6.27
   6  -2 -24  262.12    7.80
   6   2 -24  277.65    8.04
  -6   2  24  285.39    5.31
   6  -3  -1   -5.05    1.85
  -6  -3   1    3.64    2.13
   6  -3  -1    5.95    2.40
  -6   3   1   -1.69    2.34
  -6  -3   2  194.21    3.30
   6  -3  -2  225.78    3.99
   6  -3  -2  211.70    3.56
  -6   3   2  248.45    4.12
   6  -3  -3   77.55    2.65
   6  -3  -3   70.12    2.99
  -6   3   3   81.14    3.06
   6  -3  -4  118.29    2.92
   6  -3  -4  101.70    2.69
  -6   3   4  126.19    3.34
  -6   3   5  138.38    3.07
   6  -3  -5  151.64    3.32
   6  -3  -5  130.66    3.45
   6  -3  -6  692.37    6.43
  -6   3   6  693.10    6.40
   6   3  -6  727.43    3.55
   6   3  -7    0.68    0.94
   6  -3  -7    1.92    2.20
  -6   3   7    1.65    2.32
   6  -3  -8  290.36    4.43
  -6   3   8  272.77    4.32
  -6   3   9   68.85    2.94
   6  -3 -10   14.11    2.29
  -6   3  10   12.84    2.32
  -6   3  11   69.95    3.05
   6   3 -11   79.90    2.31
   6  -3 -11   93.24    3.21
   6  -3 -12    4.11    2.43
  -6   3  12    4.53    2.52
   6   3 -12    1.48    1.88
   6   3 -13   -1.08    2.53
   6  -3 -13    3.63    2.41
  -6   3  13    4.70    2.41
   6   3 -14   46.18    2.79
  -6   3  14   44.82    2.87
   6  -3 -14   50.58    3.12
   6  -3 -15    5.22    3.01
  -6   3  15    3.33    2.43
   6   3 -15   13.49    2.63
   6  -3 -16    2.19    3.26
  -6   3  16    7.65    2.77
  -6  -3  16    4.02    3.17
   6   3 -16    9.08    3.05
  -6   3  17   -3.46    2.72
  -6  -3  17   -1.58    3.23
   6  -3 -17   -3.90    3.24
   6   3 -17    7.14    2.94
   6   3 -18   -0.12    3.23
  -6   3  18    0.38    2.73
  -6  -3  18    2.76    3.42
   6  -3 -18    4.83    3.70
  -6  -3  19   23.42    4.00
   6   3 -19   26.12    3.62
   6  -3 -19   27.09    3.91
  -6   3  19   17.19    2.62
   6   3 -20    6.75    4.06
  -6   3  20    2.87    2.25
  -6  -3  20   -2.51    3.96
   6  -3 -20    0.95    4.36
   6   3 -21   54.22    4.73
  -6  -3  21   26.00    4.55
  -6   3  21   42.15    2.87
   6  -3 -21   37.00    5.21
  -6  -3  22  431.45    6.93
   6  -3 -22  465.45    8.61
  -6  -3  22  435.18    7.61
  -6   3  22  457.63    5.67
   6   3 -22  464.63    8.33
  -6  -3  23   92.19    5.18
   6   3 -23   78.72    6.15
  -6   3  23   71.56    3.37
   6  -3 -23   95.06    6.03
  -6   3  23   79.20    3.23
  -6  -3  23   80.89    5.02
  -6   3  24    5.26    2.88
   6   3 -24    6.32    5.50
  -6   4   1   22.68    2.70
   6  -4  -1   23.82    2.64
   6  -4  -1   28.40    1.95
  -6   4   2  218.88    4.04
   6  -4  -2  230.80    3.97
   6  -4  -2  252.70    4.22
   6  -4  -3   28.48    2.55
   6  -4  -3   25.73    2.59
  -6   4   3   26.44    1.99
   6  -4  -4   43.47    2.59
  -6   4   4   53.28    2.89
   6  -4  -4   41.60    2.76
  -6   4   5  176.58    3.36
   6  -4  -5  169.32    3.77
   6  -4  -5  163.27    3.77
  -6   4   6   56.82    2.78
   6  -4  -6   42.12    2.77
   6  -4  -6   48.99    2.28
  -6   4   7    4.38    2.26
   6  -4  -7    2.33    2.26
   6   4  -7    1.03    0.80
   6   4  -8  388.91    3.07
  -6   4   8  406.73    5.14
   6  -4  -8  394.76    5.08
   6  -4  -9   37.40    2.70
  -6   4   9   29.31    2.42
  -6   4  10  248.96    4.29
   6  -4 -11  477.70    6.10
   6   4 -11  175.97    2.99
  -6  -4  11  552.05    4.86
  -6   4  11  486.80    5.75
   6   4 -12   35.89    2.52
  -6   4  12   34.10    2.73
  -6  -4  12   35.45    2.20
   6  -4 -12   39.41    3.06
  -6  -4  13   51.46    2.50
   6   4 -13   43.44    2.76
   6  -4 -13   37.29    2.97
  -6   4  13   47.57    2.92
   6   4 -14   23.47    2.84
  -6  -4  14   24.90    2.43
   6  -4 -14   34.95    3.26
  -6   4  14   36.20    2.71
  -6  -4  15   38.87    3.67
   6   4 -15   37.59    2.83
  -6  -4  15   41.69    3.13
  -6   4  15   37.62    2.98
   6  -4 -15   35.21    3.45
  -6  -4  16  305.54    4.96
   6   4 -16  246.91    5.10
  -6  -4  16  256.47    5.47
  -6   4  16  307.59    4.89
   6  -4 -16  292.62    5.84
   6   4 -17    2.76    3.00
  -6  -4  17    2.16    2.79
  -6  -4  17    0.75    3.43
  -6   4  17    2.43    2.81
   6  -4 -17    0.53    3.49
   6   4 -18  115.35    4.30
  -6   4  18  137.96    3.47
  -6  -4  18  128.70    4.26
  -6  -4  18  114.67    4.69
   6  -4 -18  129.37    5.13
  -6   4  19   -0.03    2.49
  -6  -4  19   -1.12    3.36
   6   4 -19    2.41    3.59
   6  -4 -19   -1.33    3.74
  -6  -4  19   -4.12    3.94
   6   4 -20   35.71    3.92
  -6  -4  20   41.27    4.39
  -6   4  20   44.46    2.89
  -6  -4  20   46.27    4.55
   6  -4 -20   42.79    4.91
  -6  -4  21   22.51    4.59
   6  -4 -21   39.56    5.37
  -6  -4  21   52.06    4.58
   6   4 -21   31.94    4.60
  -6   4  21   45.25    2.75
  -6  -4  22  125.51    5.46
  -6  -4  22   86.68    5.33
  -6   4  22  116.12    3.25
   6  -4 -22  107.08    5.88
  -6   4  22  102.30    3.47
   6   4 -22  111.25    5.87
   6  -4 -23   18.03    5.51
  -6   4  23   20.94    2.79
  -6  -4  23   22.40    4.83
  -6   4  23   15.48    2.77
   6   4 -23   25.38    5.68
   6  -5  -1   37.66    2.92
  -6   5   1   36.73    2.88
   6  -5  -1   40.26    2.81
  -6   5   2 1051.15    8.02
   6  -5  -2 1031.47    7.77
   6  -5  -2 1142.53    9.19
   6  -5  -3  119.85    3.56
   6  -5  -3  109.66    2.94
  -6   5   3  123.12    3.51
   6  -5  -4    4.55    2.50
  -6   5   4    4.66    2.32
   6  -5  -4   -1.90    2.36
   6  -5  -5    0.39    2.43
  -6   5   5    2.83    2.31
   6  -5  -5   -0.53    2.32
   6  -5  -6  173.20    3.83
   6  -5  -6  190.88    4.08
  -6   5   6  168.59    3.72
   6  -5  -7   48.41    2.38
   6   5  -7   57.47    1.19
  -6   5   7   67.09    2.99
   6  -5  -8 2209.60   12.46
   6   5  -8 2315.66   11.19
  -6   5   8 2253.10   12.68
   6  -5  -9    0.38    2.65
  -6   5   9    0.15    2.52
  -6  -5   9    1.97    1.40
   6   5  -9   -0.36    1.18
   6  -5 -10 1074.51    8.69
  -6  -5  10 1236.76    6.62
  -6   5  10 1133.89    8.74
   6  -5 -11    0.96    2.58
  -6  -5  11   -2.71    1.81
  -6   5  11    0.58    2.46
   6  -5 -12   13.80    3.01
  -6  -5  12   15.68    2.15
  -6   5  12   25.99    2.65
   6   5 -12   20.83    2.12
  -6  -5  13    8.54    2.40
  -6   5  13   11.65    2.60
  -6  -5  13    7.87    3.15
   6   5 -13   10.18    2.14
   6  -5 -13    6.28    2.24
  -6  -5  14   35.73    2.84
   6  -5 -14   36.46    3.39
   6   5 -14   36.56    2.50
  -6   5  14   30.33    2.64
  -6  -5  14   26.61    3.40
  -6  -5  15    2.05    3.29
   6   5 -15   -5.94    2.42
   6  -5 -15   -2.23    3.36
  -6  -5  15    6.17    2.84
  -6   5  15   -1.81    2.52
  -6  -5  16  169.13    5.24
  -6   5  16  200.93    4.21
   6   5 -16  167.68    4.51
   6  -5 -16  181.03    5.10
  -6  -5  16  176.37    4.04
   6   5 -17   22.49    3.68
  -6  -5  17   35.38    4.02
  -6   5  17   26.40    2.85
   6  -5 -17   37.18    4.25
  -6  -5  17   29.40    3.26
  -6  -5  18   28.68    3.94
  -6   5  18   46.69    2.94
  -6  -5  18   49.54    3.54
   6  -5 -18   29.95    4.30
   6   5 -18   34.87    4.11
   6  -5 -19    8.57    3.27
  -6   5  19    9.40    2.52
  -6  -5  19    0.66    3.31
  -6  -5  19    9.82    4.22
   6   5 -19   -4.26    4.09
  -6  -5  20   60.32    4.32
  -6  -5  20   50.89    4.55
  -6   5  20   51.69    2.95
   6   5 -20   46.57    4.44
   6  -5 -20   65.92    5.51
   6   5 -21    7.16    4.59
   6  -5 -21    9.53    3.81
  -6  -5  21   18.79    4.84
  -6  -5  21   17.60    4.61
  -6   5  21   12.42    2.50
  -6  -5  22   31.33    5.10
  -6   5  22   31.41    2.86
   6  -5 -22   34.16    5.83
  -6   5  22   29.66    2.75
   6   5 -22   15.98    5.21
  -6  -5  22   12.18    4.56
  -6  -5  23   -9.14    5.33
   6  -5 -23    2.20    5.99
  -6  -5  23   -2.35    5.07
   6   5 -23   -0.28    5.68
  -6   5  23    1.36    2.47
  -6   5  23   -3.65    2.42
   6  -6  -1  111.20    3.66
   6  -6  -1  123.83    3.79
  -6   6   1   99.88    3.01
   6  -6  -2   61.21    3.28
  -6   6   2   53.15    3.07
   6  -6  -2   47.38    3.12
  -6   6   3   23.60    2.64
   6  -6  -3   26.25    2.85
   6  -6  -3   28.35    2.83
   6  -6  -4    2.41    2.50
  -6   6   4    3.15    1.84
   6  -6  -4   -2.59    1.86
  -6   6   5    8.75    2.37
   6  -6  -5   -0.08    2.45
   6  -6  -5    3.00    2.67
   6  -6  -6  208.59    4.63
   6  -6  -6  223.73    3.96
  -6   6   6  209.45    4.04
  -6   6   7   34.57    2.72
   6  -6  -7   26.74    2.95
   6  -6  -7   29.14    3.22
  -6  -6   7   29.81    0.99
   6   6  -8  199.78    2.43
   6  -6  -8  197.58    4.31
  -6   6   8  162.94    3.97
  -6  -6   8  203.30    2.15
   6   6  -9   19.66    1.53
  -6  -6   9   24.31    1.43
  -6   6   9   16.57    2.50
   6  -6  -9   20.22    2.80
  -6   6  10   41.64    2.97
  -6  -6  10   34.99    1.79
   6  -6 -10   40.69    3.15
  -6  -6  11  209.84    3.10
   6  -6 -11  206.85    4.38
  -6  -6  11  152.87    4.05
  -6   6  11  196.46    4.17
   6  -6 -12   31.79    2.97
  -6  -6  12   37.83    2.25
   6   6 -12   34.22    2.12
   6  -6 -12   40.77    2.76
  -6  -6  12   20.34    3.43
  -6   6  12   33.29    2.81
  -6  -6  13    6.56    2.42
  -6  -6  13    2.15    3.42
   6   6 -13   11.11    2.17
   6  -6 -13    8.27    3.35
  -6   6  13    7.58    2.48
  -6  -6  14  110.97    4.42
  -6  -6  14  145.48    3.33
   6  -6 -14  126.80    4.43
   6   6 -14  115.67    3.23
  -6   6  14  128.05    3.49
   6   6 -15    5.61    2.51
   6  -6 -15   -2.34    2.66
  -6  -6  15    4.87    2.41
  -6   6  15   -1.50    2.38
  -6  -6  15   -6.64    3.74
   6   6 -16   45.84    3.15
  -6  -6  16   53.75    3.33
  -6   6  16   50.15    3.11
  -6  -6  16   45.98    4.39
   6  -6 -16   53.79    4.06
  -6  -6  17  145.40    4.07
  -6  -6  17  116.72    5.16
  -6   6  17  136.11    3.85
   6   6 -17  127.96    4.25
   6  -6 -17  128.67    4.49
   6  -6 -18  104.02    5.14
  -6   6  18  110.82    3.44
  -6  -6  18  116.00    4.15
   6   6 -18   99.87    4.38
  -6  -6  18   83.67    4.95
   6  -6 -19   82.98    5.32
  -6  -6  19   79.10    5.02
  -6  -6  19   76.37    4.23
   6   6 -19   68.96    4.88
  -6   6  19   81.55    3.40
  -6  -6  20    7.79    4.71
   6  -6 -20    4.04    4.53
  -6  -6  20   11.99    3.74
  -6   6  20    4.90    2.55
   6   6 -20   10.29    4.35
  -6  -6  21   -4.25    4.93
  -6  -6  21   -0.10    4.12
   6  -6 -21    2.70    5.33
   6   6 -21    9.63    4.74
  -6   6  21    3.48    2.57
  -6  -6  22   43.25    5.87
  -6   6  22   43.43    2.62
  -6  -6  22   40.66    4.93
   6  -6 -22   55.92    4.91
   6   6 -22   31.04    5.30
  -6   6  22   44.87    2.74
  -6  -7   1   87.25    1.21
  -6  -7   1   87.20    1.17
   6  -7  -1   83.95    3.47
  -6   7   1   84.42    3.07
   6  -7  -1   92.88    3.86
   6  -7  -2   79.89    3.52
  -6   7   2   82.21    3.42
   6  -7  -2   80.43    3.79
   6  -7  -3   26.05    2.23
   6  -7  -3   27.99    2.36
  -6   7   3   31.40    2.95
   6  -7  -4    6.58    2.02
   6  -7  -4    6.35    2.19
  -6   7   4    8.52    2.68
   6  -7  -5   73.24    3.17
   6  -7  -5   79.53    3.44
  -6   7   5   69.37    3.31
  -6  -7   5    0.41    0.05
  -6   7   6  710.48    7.24
   6  -7  -6  726.59    8.40
   6  -7  -6  727.95    7.47
  -6  -7   6  836.40    3.21
   6  -7  -7   43.65    3.08
  -6  -7   7   39.17    1.26
  -6   7   7   34.59    2.97
   6  -7  -7   39.61    3.45
  -6  -7   8    3.03    3.10
  -6   7   8   -1.94    2.67
   6  -7  -8    0.23    2.51
  -6  -7   8    1.74    1.30
   6   7  -8    4.63    1.44
  -6  -7   9    9.53    1.54
   6  -7  -9   16.51    2.28
   6   7  -9    7.02    1.69
  -6  -7   9    6.33    2.41
  -6   7   9   18.28    2.80
   6  -7 -10  306.20    5.31
  -6   7  10  315.82    5.09
  -6  -7  10  275.58    5.70
  -6  -7  10  314.61    3.39
  -6  -7  11  435.42    4.28
  -6   7  11  416.92    5.75
   6  -7 -11  401.88    5.95
  -6  -7  11  360.05    6.41
   6   7 -12   31.53    2.21
  -6   7  12  124.87    3.79
   6  -7 -12  140.98    4.14
  -6  -7  12  155.45    3.13
  -6  -7  12  129.09    4.97
   6  -7 -13    4.41    2.67
   6   7 -13    2.85    2.01
  -6  -7  13   -1.89    2.80
  -6   7  13    4.66    2.97
   6  -7 -13   -4.63    3.78
  -6  -7  13    2.25    1.91
   6  -7 -14  103.09    4.70
   6   7 -14   95.12    3.45
  -6   7  14  104.07    3.82
  -6  -7  14  101.45    3.09
  -6  -7  14   79.75    4.48
   6  -7 -15    7.10    3.66
  -6  -7  15    0.45    2.36
  -6   7  15   -0.64    2.84
  -6  -7  15   -2.23    4.11
   6   7 -15    4.72    2.84
  -6  -7  16   52.50    3.05
  -6  -7  16   48.47    4.61
   6   7 -16   54.04    3.22
  -6   7  16   58.26    3.32
   6  -7 -16   45.95    3.55
  -6  -7  17   19.64    3.04
  -6  -7  17   12.40    4.44
   6   7 -17   18.96    3.29
  -6   7  17   18.66    2.83
   6  -7 -17   13.93    4.05
  -6  -7  18   14.76    4.69
  -6   7  18    9.63    2.82
   6   7 -18    8.20    3.54
   6  -7 -18    8.70    4.60
  -6  -7  18    7.30    3.13
  -6  -7  19   25.93    4.04
   6  -7 -19   33.24    5.19
  -6  -7  19   10.32    5.19
   6   7 -19   16.77    4.34
  -6   7  19   21.40    2.75
   6   7 -20   12.76    4.28
  -6  -7  20   -5.90    4.21
   6  -7 -20    3.51    3.88
  -6  -7  20    0.50    5.02
  -6   7  20   -0.65    2.83
   6  -7 -21  144.41    7.05
   6   7 -21  148.36    6.07
  -6  -7  21  144.86    5.48
  -6  -7  21  109.91    6.79
  -6   7  21  145.72    3.86
  -6  -7  22  135.45    5.91
   6   7 -22  136.52    6.33
   6  -7 -22  111.25    6.98
  -6   7  22  144.98    3.57
  -6  -7  22  126.53    7.24
   6  -8  -1   87.33    4.14
  -6  -8   1   83.59    1.61
   6  -8  -1  105.50    4.08
  -6   8   1   82.00    3.72
  -6  -8   1   78.02    1.58
  -6  -8   2   11.89    0.99
  -6  -8   2   10.05    0.96
  -6   8   2    3.14    2.99
  -6  -8   2   10.95    2.82
   6  -8  -2   -3.52    2.83
   6  -8  -2    2.23    3.29
   6  -8  -3  278.98    5.70
  -6   8   3  236.65    4.91
  -6  -8   3  301.90    2.04
  -6  -8   3  263.16    5.15
   6  -8  -3  290.50    5.35
  -6  -8   3  288.16    2.05
   6  -8  -4   40.20    3.01
  -6  -8   4   61.31    1.05
   6  -8  -4   54.89    3.42
  -6  -8   4   55.50    3.67
  -6   8   4   58.09    3.46
  -6  -8   4   65.55    1.09
  -6   8   5  106.33    3.35
   6  -8  -5  116.43    4.54
  -6  -8   5  115.52    1.42
   6  -8  -5  107.36    3.94
  -6  -8   5   96.28    3.49
   6  -8  -6  561.78    7.60
  -6  -8   6  486.20    6.66
  -6  -8   6  568.69    3.42
   6  -8  -6  580.03    6.96
  -6   8   6  484.76    6.38
  -6  -8   7  161.21    4.74
   6  -8  -7  141.64    4.88
   6  -8  -7  172.16    4.39
  -6   8   7  156.46    4.19
  -6  -8   7  185.83    2.19
  -6  -8   8  131.04    4.43
   6  -8  -8  151.24    4.85
  -6  -8   8  177.70    2.40
   6  -8  -8  184.35    4.53
  -6   8   8  148.26    4.21
   6  -8  -9   44.43    3.36
  -6   8   9   29.09    3.14
  -6  -8   9   30.35    1.78
  -6  -8   9   25.30    2.79
   6   8  -9   32.17    2.01
  -6   8  10  471.32    6.30
  -6  -8  10  396.29    6.60
   6  -8 -10  525.40    6.82
  -6  -8  10  511.68    4.53
   6  -8 -11    5.57    3.23
  -6  -8  11   12.38    3.88
  -6   8  11    2.85    2.77
  -6  -8  11    2.64    2.00
  -6  -8  12  471.65    4.91
   6   8 -12   47.22    2.41
   6  -8 -12  440.14    6.59
  -6   8  12  434.98    6.25
  -6  -8  12  380.10    6.84
  -6   8  13  100.88    3.78
   6  -8 -13  114.84    3.96
   6  -8 -13  100.89    4.75
   6   8 -13   94.99    3.09
  -6  -8  13  105.22    4.93
  -6  -8  13  115.84    3.29
   6  -8 -14   83.52    3.82
   6   8 -14   71.53    3.12
  -6  -8  14   94.04    3.09
  -6   8  14   83.25    3.46
  -6  -8  14   73.89    4.62
   6  -8 -14   85.38    4.65
  -6  -8  15    3.89    2.86
   6   8 -15    6.13    3.06
   6  -8 -15   10.16    4.00
  -6  -8  15    5.42    4.26
  -6   8  15    6.54    2.70
  -6  -8  16    1.76    4.67
   6   8 -16   -3.44    2.76
   6  -8 -16    3.99    4.14
  -6   8  16    6.44    2.99
  -6  -8  16    0.95    2.77
   6  -8 -17   15.42    3.59
  -6  -8  17    9.18    3.42
  -6  -8  17   18.24    3.06
   6   8 -17   12.56    3.72
  -6   8  17   18.26    3.19
  -6   8  18    5.64    2.87
  -6  -8  18   10.85    4.84
   6   8 -18   -0.78    3.55
   6  -8 -18    8.65    4.46
  -6  -8  18   -4.41    3.33
  -6  -8  19   -1.42    5.12
  -6   8  19    3.55    2.92
   6  -8 -19    1.69    5.16
   6   8 -19    8.05    4.46
  -6  -8  19   -3.21    3.63
   6  -8 -20   18.25    5.37
   6   8 -20    3.41    4.21
  -6   8  20    2.03    2.85
  -6  -8  20   12.87    3.96
  -6  -8  20   -3.96    5.45
  -6  -8  21    2.64    4.34
  -6   8  21    5.46    2.75
   6   8 -21    9.58    4.76
   6  -8 -21    8.48    6.09
  -6  -8  21    1.46    5.97
  -6  -9   1   49.05    3.39
  -6  -9   1   38.46    1.63
  -6   9   1   38.57    3.49
   6  -9  -1   34.82    3.57
  -6  -9   1   40.52    1.61
   6  -9  -1   36.52    3.02
  -6   9   2  298.24    5.66
  -6  -9   2  367.55    3.17
  -6  -9   2  305.27    5.18
  -6  -9   2  347.04    3.10
   6  -9  -2  349.38    6.57
   6  -9  -2  345.43    5.60
   6  -9  -3   13.32    3.74
  -6  -9   3   20.73    3.32
   6  -9  -3   12.05    3.20
  -6  -9   3    8.98    1.06
  -6   9   3   11.54    3.20
  -6  -9   3    8.63    1.15
   6  -9  -4   14.88    3.70
  -6  -9   4   12.93    1.19
  -6  -9   4   14.38    3.18
   6  -9  -4   12.31    3.27
  -6   9   4    6.46    3.27
  -6  -9   5  131.76    1.95
   6  -9  -5  118.95    4.18
  -6   9   5  127.77    3.80
   6  -9  -5  142.39    4.89
  -6  -9   5  114.01    4.50
  -6   9   6   51.75    3.67
  -6  -9   6   33.97    2.87
   6  -9  -6   56.27    3.67
  -6  -9   6   56.46    1.64
   6  -9  -6   49.09    4.24
  -6  -9   7   36.91    3.78
  -6  -9   7   45.23    1.66
  -6   9   7   39.06    3.44
   6  -9  -7   41.02    4.18
   6  -9  -7   45.89    3.56
  -6   9   8   83.12    3.65
  -6  -9   8   87.29    2.01
   6  -9  -8   90.21    4.60
   6  -9  -8   83.70    3.82
  -6  -9   8   69.19    4.46
  -6  -9   9    5.55    3.82
   6  -9  -9   10.60    3.07
  -6  -9   9    6.82    1.68
   6  -9  -9   10.53    2.99
  -6   9   9    3.14    2.91
  -6   9  10   70.89    4.00
  -6  -9  10   79.60    2.40
   6  -9 -10   89.24    3.93
  -6  -9  10   68.83    4.29
  -6  -9  11   50.72    3.52
  -6  -9  11   58.38    2.51
   6  -9 -11   44.97    3.75
  -6   9  11   58.04    3.72
  -6  -9  12   68.18    4.53
   6   9 -12   -0.76    2.23
   6  -9 -12   84.43    4.06
  -6   9  12   90.53    3.96
  -6  -9  12   74.45    2.85
   6  -9 -13   23.69    3.31
   6   9 -13   19.26    2.94
  -6  -9  13   10.11    4.08
  -6  -9  13   28.04    2.67
  -6   9  13   12.78    3.05
   6  -9 -14   -3.98    4.12
  -6  -9  14    3.19    2.69
  -6   9  14    3.45    2.83
  -6  -9  14    1.33    3.21
   6   9 -14    0.60    2.89
   6  -9 -14    3.51    2.96
  -6  -9  15    1.74    4.50
   6   9 -15   -1.32    3.07
   6  -9 -15    6.65    4.28
  -6   9  15    3.40    3.35
  -6  -9  15    8.92    2.99
  -6  -9  16    5.57    3.57
   6   9 -16    6.52    3.43
  -6   9  16   -0.32    2.85
   6  -9 -16    0.74    4.65
  -6  -9  16    1.35    2.86
  -6  -9  17    6.76    5.45
  -6   9  17   11.37    2.81
   6   9 -17    8.10    3.95
   6  -9 -17   17.49    5.14
  -6  -9  17   20.27    3.86
   6  -9 -18   20.68    5.63
   6   9 -18   26.22    4.44
  -6  -9  18   20.88    3.62
  -6  -9  18   37.49    5.77
  -6   9  18   22.21    3.48
   6   9 -19    4.17    3.86
  -6  -9  19   -4.02    5.12
  -6   9  19   -1.13    3.05
   6  -9 -19   -6.97    4.03
  -6  -9  19    1.71    3.70
   6   9 -20  162.22    6.52
  -6   9  20  177.05    4.44
   6  -9 -20  183.57    7.65
  -6  -9  20  191.68    5.76
  -6  -9  20  151.96    6.99
   6 -10  -1   87.22    4.49
  -6 -10   1   73.36    4.04
  -6 -10   1   77.96    2.03
  -6 -10   1   69.66    2.01
  -6  10   1   57.70    4.32
   6 -10  -1   65.40    4.74
  -6  10   2   56.51    4.22
  -6 -10   2   59.18    1.87
  -6 -10   2   48.63    1.82
   6 -10  -2   58.96    4.15
   6 -10  -2   53.10    3.76
  -6 -10   2   61.07    3.96
   6 -10  -3   10.96    4.20
  -6 -10   3    9.76    3.54
  -6  10   3   14.57    3.68
  -6 -10   3   14.08    1.44
   6 -10  -3   16.69    2.85
   6 -10  -4   20.46    4.26
  -6 -10   4   11.56    2.93
  -6 -10   4    8.67    1.44
  -6  10   4    6.34    2.67
   6 -10  -4   21.47    3.52
  -6 -10   5   96.32    2.16
  -6  10   5   68.60    4.31
   6 -10  -5   89.35    4.39
  -6 -10   5   73.41    4.43
   6 -10  -5   90.82    5.01
  -6 -10   6    0.07    1.46
  -6 -10   6    0.78    2.78
   6 -10  -6    2.35    4.11
  -6  10   6   -2.18    3.52
   6 -10  -6   -1.21    3.39
  -6  10   7   13.23    2.58
   6 -10  -7   -3.00    4.00
  -6 -10   7    0.61    1.49
   6 -10  -7    3.41    3.48
  -6 -10   7    6.55    3.70
   6 -10  -8   48.86    4.47
  -6  10   8   37.95    3.62
  -6 -10   8   50.83    2.16
   6 -10  -8   38.14    3.05
  -6 -10   8   25.38    4.18
  -6 -10   9    7.48    1.93
   6 -10  -9    5.49    3.39
  -6  10   9    4.18    3.78
   6 -10  -9    4.00    3.87
  -6 -10   9   -1.35    4.01
  -6  10  10  579.66    7.66
  -6 -10  10  650.98    5.72
  -6 -10  10  567.82    8.47
   6 -10 -10  574.09    8.72
   6 -10 -10  590.97    7.94
  -6 -10  11   17.41    4.30
   6 -10 -11   16.74    3.68
  -6  10  11   14.40    3.46
  -6 -10  11    8.58    2.37
   6 -10 -12  230.82    5.89
   6  10 -12   48.81    2.95
  -6  10  12  238.59    5.40
  -6 -10  12  228.25    6.77
  -6 -10  12  240.02    4.13
  -6  10  13   15.17    3.33
  -6 -10  13   23.73    5.03
   6 -10 -13   16.72    3.50
  -6 -10  13    8.25    2.80
   6  10 -13   11.72    2.95
   6 -10 -14   75.69    5.37
  -6  10  14   65.18    3.86
   6 -10 -14   76.98    3.99
  -6 -10  14   79.24    3.57
   6  10 -14   57.76    3.27
  -6 -10  14   78.40    5.27
   6 -10 -15  115.81    4.77
  -6  10  15  118.57    4.50
  -6 -10  15  119.48    6.23
  -6 -10  15  133.48    4.17
   6  10 -15   90.31    3.84
   6 -10 -15   91.03    6.10
   6  10 -16   -1.14    3.56
   6 -10 -16    0.26    5.08
  -6 -10  16   -0.50    3.37
  -6  10  16    2.91    3.15
  -6 -10  16    9.08    5.38
  -6  10  17    3.34    3.40
  -6 -10  17   -1.90    3.74
  -6 -10  17    3.56    5.19
   6  10 -17    3.61    3.52
   6 -10 -17    7.96    5.37
  -6  10  18   21.46    3.60
   6 -10 -18   30.53    5.68
  -6 -10  18   28.42    3.84
  -6 -10  18   28.65    6.03
   6  10 -18   32.36    3.99
   6 -10 -19    4.25    5.34
   6  10 -19   -0.24    4.14
  -6  10  19    3.16    3.47
  -6 -10  19    3.25    6.05
  -6 -10  19   -2.68    3.79
  -6 -11   1   90.90    4.65
  -6  11   1   88.95    4.09
  -6 -11   1  117.20    2.62
  -6 -11   1  106.12    2.64
   6 -11  -1  101.20    5.12
   6 -11  -1  115.12    5.42
  -6 -11   2   92.51    2.37
  -6 -11   2   72.26    4.48
   6 -11  -2   72.51    4.11
   6 -11  -2   77.05    4.63
  -6  11   2   39.47    4.61
  -6 -11   2   81.42    2.26
  -6  11   3   13.87    3.94
  -6 -11   3    8.01    1.64
  -6 -11   3   20.74    3.93
   6 -11  -3   11.53    4.09
   6 -11  -3    6.53    3.74
   6 -11  -4   36.63    4.35
  -6 -11   4   43.07    2.06
  -6  11   4   38.49    4.18
  -6 -11   4   30.65    3.30
   6 -11  -4   52.37    4.26
   6 -11  -5   39.61    4.44
  -6 -11   5   26.80    1.83
   6 -11  -5   26.85    2.95
  -6  11   5   19.91    3.93
  -6 -11   5   33.71    4.25
   6 -11  -6   19.34    3.43
  -6 -11   6   13.84    1.78
   6 -11  -6   14.73    3.54
  -6  11   6   10.05    3.96
  -6 -11   6    7.46    3.99
  -6 -11   7   16.79    4.26
  -6 -11   7   11.38    2.06
   6 -11  -7    9.61    4.46
  -6  11   7   17.29    3.91
   6 -11  -7   12.67    2.56
   6 -11  -8   16.96    4.27
  -6 -11   8   14.59    2.01
   6 -11  -8   12.27    3.81
  -6  11   8   18.26    3.82
  -6 -11   8    7.00    3.12
   6 -11  -9  156.44    6.26
  -6 -11   9  190.65    3.44
   6 -11  -9  183.63    5.38
  -6 -11   9  144.36    5.79
  -6  11   9  169.94    5.44
   6 -11 -10    8.70    4.44
  -6 -11  10    1.28    4.55
  -6 -11  10    3.90    2.24
  -6  11  10   -2.36    3.67
   6 -11 -10    7.28    3.92
  -6 -11  11   43.66    5.20
  -6 -11  11   65.71    2.91
   6 -11 -11   60.90    4.22
   6 -11 -11   60.91    4.32
  -6  11  11   58.73    4.31
  -6 -11  12   62.09    2.86
   6 -11 -12   52.58    4.68
  -6  11  12   47.04    3.99
  -6 -11  12   43.47    5.14
   6  11 -12    6.92    3.03
   6  11 -13   18.99    3.36
  -6 -11  13    8.79    5.09
   6 -11 -13   17.42    3.83
  -6 -11  13   11.32    3.09
  -6  11  13    9.54    3.77
   6 -11 -14  116.46    4.86
  -6  11  14  103.47    4.65
  -6 -11  14  114.80    6.44
   6  11 -14  100.59    4.26
  -6 -11  14  132.43    4.09
   6 -11 -14  132.12    6.18
  -6  11  15    3.43    4.15
  -6 -11  15   -1.72    2.84
  -6 -11  15    7.99    3.94
   6  11 -15   15.37    3.57
   6 -11 -15    0.37    3.27
   6 -11 -15    2.59    3.95
   6 -11 -16   22.55    4.05
  -6 -11  16   20.51    3.92
  -6  11  16   30.40    4.19
   6 -11 -16   29.89    5.53
   6  11 -16   26.90    3.59
  -6 -11  16   36.06    5.95
  -6  11  17   36.00    4.16
  -6 -11  17   25.78    6.51
   6  11 -17   40.64    4.57
  -6 -11  17   50.47    4.47
   6 -11 -17   36.30    6.37
   6 -11 -18   22.47    5.95
   6  11 -18    5.62    4.15
  -6  11  18   24.28    4.00
  -6 -11  18    7.31    5.92
  -6 -11  18   24.01    4.00
  -6 -12   1   56.52    2.53
  -6 -12   1   53.63    2.68
   6 -12  -1   69.04    4.84
  -6 -12   1   43.43    4.26
  -6  12   1   56.83    4.74
   6 -12  -1   55.95    4.33
  -6 -12   2   76.91    4.88
  -6 -12   2   63.05    2.64
   6 -12  -2   64.46    4.38
  -6 -12   2   73.25    2.58
   6 -12  -2   74.22    4.83
  -6  12   2   48.24    4.49
  -6 -12   3    6.55    4.18
  -6 -12   3   -0.25    1.97
  -6  12   3    0.47    4.20
   6 -12  -3    0.19    4.35
   6 -12  -3   -3.67    3.81
  -6 -12   4  129.23    2.86
   6 -12  -4  135.12    6.22
  -6 -12   4  137.32    5.47
   6 -12  -4  144.74    5.54
  -6  12   4  144.31    5.31
  -6 -12   5   14.16    3.29
   6 -12  -5    7.63    4.97
  -6  12   5   21.79    4.13
   6 -12  -5    8.48    3.00
  -6 -12   5   16.82    1.99
  -6 -12   6   51.87    2.52
   6 -12  -6   33.65    4.90
   6 -12  -6   52.30    4.39
  -6  12   6   53.89    4.55
  -6 -12   6   45.66    4.88
  -6 -12   7   62.31    2.73
   6 -12  -7   53.10    4.36
  -6  12   7   48.48    4.67
  -6 -12   7   59.75    5.06
   6 -12  -7   58.50    5.66
  -6 -12   8   89.57    3.00
   6 -12  -8   91.97    4.57
   6 -12  -8   84.26    5.31
  -6 -12   8   75.44    5.45
  -6  12   8   69.76    4.55
   6 -12  -9   -3.80    4.00
  -6 -12   9   -5.58    3.46
  -6 -12   9   -4.55    2.54
  -6  12   9    2.17    4.20
   6 -12  -9   -2.77    4.81
   6 -12 -10   64.49    5.60
  -6 -12  10   70.53    3.11
  -6  12  10   54.79    4.59
  -6 -12  10   57.67    5.62
   6 -12 -10   55.30    4.30
  -6  12  11    1.84    3.95
  -6 -12  11    5.09    5.28
   6 -12 -11   -6.60    5.06
   6 -12 -11   -4.34    4.24
  -6 -12  11    0.26    2.83
  -6 -12  12   51.84    3.39
  -6  12  12   48.84    4.93
   6 -12 -12   39.64    4.27
  -6 -12  12   41.06    5.57
   6 -12 -12   52.72    5.76
   6  12 -13   -4.57    3.38
   6 -12 -13    2.38    4.17
  -6 -12  13    4.86    3.01
  -6  12  13   -6.30    4.05
  -6 -12  13    6.25    5.43
  -6  12  14   -0.75    4.07
   6 -12 -14   -1.85    3.94
  -6 -12  14    2.88    5.69
   6 -12 -14   -3.75    5.63
   6  12 -14    3.02    3.31
  -6 -12  14   -2.68    3.27
   6 -12 -15   56.69    4.32
  -6 -12  15   41.14    6.41
  -6  12  15   58.01    5.04
   6  12 -15   41.12    3.95
  -6 -12  15   52.94    4.14
   6 -12 -15   35.74    6.48
   6 -12 -16    8.92    4.22
   6  12 -16   12.33    4.26
   6 -12 -16   13.48    5.88
  -6 -12  16    5.56    5.69
  -6  12  16    8.84    4.16
  -6 -12  16   10.49    3.99
   6 -12 -17    4.04    5.90
   6  12 -17   -5.96    4.31
  -6  12  17    0.54    3.82
  -6 -12  17   -3.59    4.20
  -6 -13   1   21.51    4.73
   6 -13  -1   15.88    4.85
  -6  13   1   10.18    4.66
   6 -13  -1   20.85    4.40
  -6 -13   1   30.81    2.65
  -6 -13   1   28.36    2.77
  -6 -13   2   29.36    5.04
  -6  13   2   27.82    4.91
   6 -13  -2   44.91    5.41
   6 -13  -2   48.35    4.91
  -6 -13   2   38.91    2.78
  -6 -13   2   37.20    2.52
  -6 -13   3    7.66    2.53
   6 -13  -3    2.93    5.01
   6 -13  -3   -0.97    4.74
  -6  13   3    7.79    4.79
  -6 -13   3   10.99    4.90
  -6  13   4   21.90    4.54
  -6 -13   4   22.30    2.33
   6 -13  -4   31.72    4.85
  -6 -13   4   16.13    5.03
   6 -13  -4   33.43    5.34
   6 -13  -5   29.81    4.91
  -6  13   5   31.95    5.07
   6 -13  -5   29.37    5.17
  -6 -13   5   25.50    2.41
  -6 -13   5   26.71    5.17
  -6 -13   6  108.69    6.25
   6 -13  -6  148.94    5.60
  -6  13   6  125.89    5.79
  -6 -13   6  126.15    3.35
   6 -13  -6  111.60    6.35
   6 -13  -7   17.17    4.94
  -6 -13   7   15.78    2.45
   6 -13  -7   13.76    5.28
  -6 -13   7    7.32    5.13
  -6  13   7   27.47    4.93
   6 -13  -8   97.16    5.05
  -6 -13   8  103.56    3.32
   6 -13  -8   95.25    5.22
  -6 -13   8  108.48    6.18
  -6  13   8   82.67    5.11
  -6 -13   9   52.91    3.07
   6 -13  -9   44.44    4.64
   6 -13  -9   31.28    5.64
  -6  13   9   42.74    5.00
  -6 -13   9   47.15    5.25
   6 -13 -10   10.85    4.59
  -6 -13  10   11.52    2.72
   6 -13 -10   30.54    5.51
  -6 -13  10    6.75    5.53
  -6  13  10   17.69    4.13
   6 -13 -11    4.78    4.44
  -6 -13  11   -0.95    5.66
   6 -13 -11    4.10    5.05
  -6  13  11   -3.17    4.54
  -6 -13  11    7.23    2.98
  -6 -13  12    0.59    5.75
   6 -13 -12   -2.99    4.29
  -6  13  12    0.42    4.42
  -6 -13  12    3.70    3.07
   6 -13 -12    1.22    4.26
   6 -13 -13  132.17    5.94
  -6 -13  13  109.06    6.87
  -6  13  13  128.93    5.64
  -6 -13  13  139.86    4.60
   6 -13 -13  120.86    7.23
   6 -13 -14   41.87    6.75
  -6 -13  14   44.54    3.54
  -6  13  14   27.43    4.89
   6 -13 -14   29.27    6.02
   6 -13 -14   44.04    4.73
  -6 -13  14   48.35    6.22
   6 -13 -15    0.08    4.17
  -6 -13  15   -0.46    5.95
  -6 -13  15    1.87    4.16
   6  13 -15   -5.46    4.13
  -6  13  15   -1.62    4.35
   6 -13 -15   -6.80    5.97
   6 -14  -1    1.35    5.30
  -6 -14   1    8.11    2.80
  -6  14   1    4.06    5.35
  -6 -14   1    5.24    2.82
  -6 -14   1   19.75    5.25
   6 -14  -1    9.52    3.88
  -6 -14   2    8.48    2.60
  -6 -14   2    7.29    3.80
  -6 -14   2   11.13    2.64
  -6  14   2   -1.55    3.95
   6 -14  -2   17.70    4.03
   6 -14  -2    3.56    5.62
  -6 -14   3   33.45    2.94
  -6 -14   3   31.62    5.28
   6 -14  -3   29.09    5.13
  -6  14   3   25.12    5.73
   6 -14  -3   31.49    5.58
  -6  14   4   48.91    5.60
   6 -14  -4   46.50    6.17
  -6 -14   4   45.24    2.84
   6 -14  -4   43.82    5.37
  -6 -14   4   42.54    5.80
   6 -14  -5   69.15    6.19
  -6 -14   5   66.87    5.83
   6 -14  -5   99.63    5.67
  -6  14   5   97.13    6.38
  -6 -14   5   93.88    3.30
   6 -14  -6   77.80    6.51
  -6  14   6   87.60    5.87
  -6 -14   6   75.49    3.28
   6 -14  -6   62.56    5.40
  -6 -14   6   75.76    5.06
  -6 -14   7   14.52    3.02
   6 -14  -7   28.34    4.91
   6 -14  -7    0.00    5.52
  -6  14   7   13.10    5.26
  -6 -14   7    7.04    5.50
   6 -14  -8   64.02    5.33
   6 -14  -8   75.29    5.49
  -6 -14   8   76.71    3.32
  -6  14   8   54.55    5.44
  -6 -14   8   73.60    6.24
  -6 -14   9    1.59    5.57
  -6  14   9   -6.86    5.14
   6 -14  -9   12.72    4.76
   6 -14  -9   -0.43    5.51
  -6 -14   9    6.79    2.81
  -6 -14  10   26.82    6.31
  -6  14  10   30.98    5.06
  -6 -14  10   37.19    3.31
   6 -14 -10   24.89    5.02
   6 -14 -10   31.07    4.92
  -6 -14  11   18.74    6.37
   6 -14 -11   23.02    4.85
  -6 -14  11   24.38    3.31
  -6  14  11   30.16    5.29
   6 -14 -11   39.61    5.87
   6 -14 -12    8.72    4.91
  -6 -14  12    2.53    4.92
  -6  14  12    9.66    5.01
   6 -14 -12   -0.14    6.45
  -6 -14  12    5.96    3.35
   6 -14 -13   43.70    6.24
  -6  14  13   49.94    5.13
  -6 -14  13   61.49    4.17
  -6 -14  13   51.10    6.49
   6 -14 -13   52.23    5.60
   6 -15  -1    1.43    6.35
  -6 -15   1    9.95    5.57
   6 -15  -1    6.87    4.47
  -6 -15   1   -0.77    3.09
  -6  15   1    4.92    6.12
  -6 -15   1    6.51    2.93
  -6 -15   2    3.84    2.88
  -6  15   2   -4.00    5.88
  -6 -15   2   -1.43    5.58
   6 -15  -2   -7.89    5.80
  -6 -15   2    1.64    3.07
   6 -15  -2    2.84    4.23
  -6 -15   3   60.81    3.48
   6 -15  -3   57.31    5.70
  -6  15   3   48.99    5.11
  -6 -15   3   43.96    5.90
   6 -15  -3   56.43    6.91
  -6 -15   4    5.92    4.55
  -6 -15   4   -1.02    2.73
   6 -15  -4    4.81    5.86
   6 -15  -4   -1.32    5.20
  -6  15   4   -8.88    5.08
  -6 -15   5    3.30    4.70
   6 -15  -5    2.47    4.84
   6 -15  -5   -0.28    6.00
  -6  15   5    8.53    5.18
  -6 -15   5    3.74    2.81
   6 -15  -6   39.19    6.67
   6 -15  -6   43.87    5.81
  -6 -15   6   58.26    3.30
  -6 -15   6   56.94    6.50
  -6  15   6   50.48    5.83
  -6  15   7   -7.02    5.01
  -6 -15   7   -2.83    3.01
   6 -15  -7    7.99    5.71
  -6 -15   7   -0.62    6.25
   6 -15  -7   -2.35    4.97
   6 -15  -8  104.35    6.02
  -6 -15   8  109.27    3.97
  -6  15   8  115.72    6.77
   6 -15  -8  103.01    5.90
  -6 -15   8   99.01    7.28
  -6 -15   9   -3.69    3.31
  -6  15   9   -3.46    5.98
  -6 -15   9   13.94    4.97
   6 -15  -9    0.97    4.65
   6 -15  -9    5.14    5.12
   6 -15 -10    2.66    5.18
   6 -15 -10   -1.19    6.36
  -6  15  10    6.82    5.71
  -6 -15  10   13.67    6.83
  -6 -15  10    9.06    3.33
   6 -16  -1  108.54    8.19
  -6 -16   1  118.31    4.55
   6 -16  -1  106.49    7.87
  -6 -16   1  113.82    4.44
  -6  16   1  117.80    8.04
  -6 -16   1  114.89    6.80
   6 -16  -2    6.23    6.23
  -6 -16   2    8.01    6.27
   6 -16  -2   -4.25    5.94
  -6 -16   2    1.23    3.51
  -6  16   2   -0.85    6.71
  -6 -16   2   -5.85    3.33
  -6  16   3    2.99    6.10
   6 -16  -3    5.10    6.03
   6 -16  -3   21.48    6.31
  -6 -16   3   -4.17    3.14
  -6 -16   3   15.93    6.60
  -6 -16   4   38.16    3.45
  -6  16   4   32.99    6.36
   6 -16  -4   44.09    6.46
   6 -16  -4   66.38    7.27
  -6 -16   4   43.86    6.55
  -6 -16   5    3.38    3.39
   6 -16  -5    3.41    5.27
  -5   0   1    0.56    1.22
   5   0  -1    1.77    0.94
   5   0  -1    3.01    1.36
  -5   0   1    0.14    2.00
  -5   0   2   55.20    2.45
   5   0  -2   51.10    1.47
   5   0  -3   -0.35    0.88
  -5   0   3    1.71    1.54
   5   0  -4  185.14    2.40
  -5   0   4  178.88    3.25
  -5   0   5    0.44    1.96
  -5   0   6  647.54    5.55
   5   0  -6  679.06    4.70
   5   0  -7    4.02    1.16
  -5   0   7   -5.90    1.94
  -5   0   8   11.77    2.10
   5   0  -8   13.12    1.37
  -5   0   9    0.74    1.40
   5   0  -9    6.60    1.52
   5   0 -10   85.08    2.35
  -5   0  10   69.04    2.59
  -5   0  11   -0.67    2.06
   5   0 -11    1.59    1.76
  -5   0  12  319.76    4.31
   5   0 -12  337.80    4.37
  -5   0  13    2.51    2.19
   5   0 -13    0.83    2.26
  -5   0  14   41.40    2.60
   5   0 -14   39.65    2.85
   5   0 -15   -3.18    2.56
  -5   0  15   -4.57    2.38
  -5   0  16  332.29    4.86
   5   0 -16  314.54    5.33
  -5   0  17   -1.91    2.59
   5   0 -17   -5.62    3.06
  -5   0  18   11.05    2.46
  -5   0  18   11.68    2.97
   5   0 -18    7.50    3.36
  -5   0  19    1.30    2.92
  -5   0  19    1.70    2.84
   5   0 -19    1.33    3.51
  -5   0  20  334.55    5.04
   5   0 -20  322.93    6.65
  -5   0  20  336.05    5.27
   5   0 -21   -1.27    3.89
  -5   0  21   -3.88    2.49
  -5   0  21    4.20    3.17
   5   0 -22   13.66    4.98
  -5   0  22    9.75    2.91
  -5   0  22   -2.62    2.80
  -5   0  23   -2.42    2.83
   5   0 -23   -1.69    5.08
   5   0 -24  144.28    6.76
  -5   0  24  153.66    4.21
   5  -1  -1  202.83    2.82
  -5  -1   1  199.09    3.05
  -5   1   1  188.82    2.50
   5  -1  -1  182.77    3.19
   5   1  -1  188.16    1.85
  -5   1   1  212.59    3.38
  -5  -1   1  162.21    1.73
  -5  -1   2  283.16    3.71
  -5   1   2  282.52    3.49
   5  -1  -2  297.82    3.07
   5   1  -2  306.96    2.24
   5  -1  -2  284.68    3.77
   5  -1  -3  147.69    2.34
   5  -1  -3  143.44    2.67
  -5  -1   3  165.85    3.09
   5   1  -3  147.48    1.61
  -5   1   3  165.74    3.23
   5  -1  -4    8.06    2.03
  -5  -1   4    5.71    1.95
  -5   1   4    7.07    1.91
   5  -1  -4    4.19    1.65
   5   1  -4    2.89    0.85
  -5  -1   5 1073.85    7.04
  -5   1   5 1187.69    7.66
  -5  -1   6   94.84    2.60
  -5   1   6  110.63    2.88
   5  -1  -7  389.95    3.87
   5   1  -7  281.98    2.63
  -5   1   7  371.02    4.48
  -5  -1   7  369.33    4.38
  -5   1   8    0.80    1.95
   5  -1  -8   -1.73    1.47
   5   1  -8    0.79    1.26
  -5   1   9  104.56    2.87
   5   1  -9  122.68    2.30
   5  -1  -9  114.71    2.59
   5  -1 -10  913.75    6.67
   5   1 -10 1021.01    6.37
  -5   1  10  906.57    6.85
  -5   1  11  171.22    3.47
   5   1 -11  161.04    3.22
   5  -1 -11  148.91    3.23
   5   1 -12  296.83    4.07
  -5   1  12  276.38    4.24
   5  -1 -12  294.07    3.95
  -5   1  13   11.89    2.29
   5   1 -13    6.61    2.37
   5  -1 -13    1.83    2.22
   5   1 -14   10.34    2.79
   5  -1 -14    1.82    2.43
  -5   1  14    7.16    2.37
   5  -1 -15  104.52    3.56
  -5   1  15  107.09    3.52
   5   1 -15   91.71    3.51
  -5  -1  16    4.73    2.46
   5   1 -16   -0.31    2.74
   5  -1 -16   -6.62    2.99
  -5   1  16    2.98    2.75
  -5  -1  17   16.19    2.50
  -5   1  17   20.18    2.81
  -5  -1  17    7.15    2.72
   5   1 -17    8.76    3.10
   5  -1 -17   23.07    2.52
  -5  -1  18    5.23    2.54
  -5   1  18    5.31    2.69
   5  -1 -18   10.95    3.19
   5   1 -18   -2.48    3.31
  -5  -1  18    3.33    2.99
  -5   1  19   94.98    3.49
   5   1 -19  102.21    4.46
  -5  -1  19   95.21    3.66
   5  -1 -19  102.42    4.84
  -5  -1  19  102.43    3.82
  -5   1  19   84.15    3.49
  -5  -1  20    1.60    2.76
  -5   1  20    2.86    2.63
  -5   1  20   -1.85    2.59
   5   1 -20    9.23    3.94
  -5  -1  20    3.41    2.90
   5  -1 -20    3.73    3.79
  -5  -1  21    0.51    2.84
   5   1 -21    8.07    3.91
   5  -1 -21   -1.35    4.17
  -5   1  21    5.23    2.76
  -5  -1  21   -2.14    2.91
  -5  -1  22   92.75    3.67
   5   1 -22   95.04    5.67
  -5  -1  22   90.71    3.82
  -5   1  22   90.98    3.42
   5  -1 -22   76.54    5.29
  -5  -1  23   13.62    3.59
  -5  -1  23    9.92    3.43
   5  -1 -23   -0.41    5.13
   5   1 -23    1.46    3.74
  -5   1  23   10.89    2.92
  -5   1  23   15.66    2.75
  -5  -1  24    4.07    3.48
   5  -1 -24   15.92    5.61
  -5   1  24    2.92    2.30
  -5   1  24    6.03    3.04
   5   1 -24   -5.71    5.48
   5   2  -1  168.46    1.38
  -5  -2   1  183.20    3.21
  -5  -2   1  146.03    1.26
  -5   2   1  158.17    2.72
  -5   2   1  166.68    2.68
   5  -2  -1  160.80    2.73
   5  -2  -1  167.21    3.11
  -5  -2   2  819.87    6.05
  -5   2   2  820.00    6.09
   5  -2  -2  813.20    5.92
   5   2  -2  785.91    2.93
   5  -2  -2  762.12    5.81
   5  -2  -3   38.15    2.19
   5   2  -3   41.77    0.51
   5  -2  -3   38.09    1.77
  -5   2   3   45.72    1.81
   5   2  -3   42.45    0.46
   5  -2  -4  136.79    2.64
   5   2  -4  131.81    1.07
   5   2  -4  149.58    1.31
   5  -2  -4  134.58    3.05
  -5   2   4  149.76    3.08
   5  -2  -5   22.03    2.24
   5   2  -5   29.15    0.91
  -5   2   5   19.18    1.75
   5  -2  -6 1517.44    8.68
  -5   2   6 1619.61    9.13
  -5   2   7  132.03    2.79
  -5   2   8  113.59    2.90
   5   2  -8   26.10    1.23
  -5   2   9  228.03    3.75
   5   2  -9  239.11    3.05
   5  -2  -9  262.14    3.54
   5   2 -10   12.30    1.93
   5  -2 -10   23.96    2.15
  -5   2  10    9.98    2.10
  -5   2  11  296.82    4.18
  -5  -2  11  364.31    4.16
   5   2 -11  340.88    4.03
   5  -2 -11  333.86    4.55
   5  -2 -12   90.58    2.95
   5   2 -12   87.48    2.80
  -5   2  12   86.99    2.89
  -5  -2  12   96.13    2.80
  -5   2  13    3.64    2.19
  -5  -2  13   11.10    2.34
   5   2 -13   10.85    2.30
   5  -2 -13    8.97    2.52
   5   2 -14   10.15    2.69
  -5   2  14   11.61    2.61
  -5  -2  14    9.91    2.53
   5  -2 -14   11.53    2.65
  -5   2  15  114.68    3.19
   5   2 -15  127.25    3.77
  -5  -2  15  122.49    3.61
   5  -2 -15  122.93    3.93
   5  -2 -16  365.52    5.92
   5   2 -16  363.46    5.52
  -5   2  16  353.17    4.65
  -5  -2  16  351.73    5.45
  -5  -2  16  387.23    5.65
  -5  -2  17   96.10    3.87
  -5   2  17   88.42    3.24
   5   2 -17   91.46    3.90
  -5  -2  17   87.88    3.63
   5  -2 -17   83.21    4.03
  -5  -2  18   29.60    3.44
   5   2 -18   36.67    3.65
   5  -2 -18   23.32    2.89
  -5   2  18   32.09    2.62
  -5  -2  18   28.11    3.46
  -5  -2  19   15.28    3.10
   5   2 -19   10.27    3.45
  -5   2  19   15.42    2.53
  -5  -2  19   19.28    3.59
  -5   2  19   -1.49    2.16
   5  -2 -19   16.16    3.95
  -5  -2  20  326.55    6.48
  -5   2  20  357.40    4.78
   5  -2 -20  338.52    7.07
   5   2 -20  357.02    6.84
  -5  -2  20  327.50    5.83
  -5  -2  21   65.15    3.73
   5   2 -21   54.88    4.89
  -5  -2  21   66.24    4.84
  -5   2  21   68.42    2.81
   5  -2 -21   71.65    5.24
  -5  -2  21   71.20    3.96
  -5  -2  22  226.60    5.33
   5   2 -22  241.06    6.89
  -5   2  22  237.22    3.98
  -5  -2  22  232.94    5.59
   5  -2 -22  218.53    6.96
  -5   2  22  228.87    4.35
   5   2 -23    4.57    4.75
  -5   2  23    9.18    2.71
  -5   2  23    6.15    2.24
   5  -2 -23   16.44    5.38
  -5  -2  23   18.22    3.67
  -5  -2  23   18.67    4.19
  -5  -2  24    8.63    3.46
   5  -2 -24   16.67    5.95
   5   2 -24   32.87    5.58
  -5   2  24   18.85    2.18
  -5  -2  24   21.60    4.25
  -5   2  24   16.72    2.69
   5  -3  -1  265.59    3.68
  -5   3   1  257.13    3.70
   5  -3  -1  277.07    3.75
   5  -3  -2   77.44    2.12
  -5   3   2   86.54    2.64
   5  -3  -2   77.99    2.35
   5  -3  -3    7.59    1.97
  -5   3   3   12.55    2.01
   5  -3  -3    4.86    1.76
   5  -3  -4  266.74    3.82
   5  -3  -4  285.44    3.86
  -5   3   4  272.23    3.81
   5  -3  -5   48.55    2.41
  -5   3   5   51.35    2.40
   5   3  -5   45.93    0.75
   5   3  -6   10.09    0.90
   5  -3  -6   11.04    2.14
  -5   3   6   11.87    1.56
   5  -3  -7   22.17    2.17
  -5   3   7   22.78    2.14
  -5   3   8  166.16    3.19
   5  -3  -8  184.35    3.34
  -5  -3   8  178.12    2.39
   5  -3  -9   97.89    2.50
   5   3  -9   91.58    2.15
  -5  -3   9  104.68    2.23
  -5   3   9   97.93    2.72
  -5   3  10   64.60    2.48
   5   3 -10   59.66    2.01
  -5  -3  10   66.54    2.02
   5  -3 -10   60.70    2.73
   5  -3 -11  169.34    3.69
   5   3 -11  121.06    2.76
  -5   3  11  137.11    3.21
  -5  -3  11  167.06    2.97
   5   3 -12  785.93    6.40
  -5   3  12  811.02    6.68
   5  -3 -12  841.83    7.57
  -5  -3  12  868.84    6.58
   5   3 -13    9.12    2.31
   5  -3 -13   19.44    2.64
  -5  -3  13    5.77    2.28
  -5   3  13   15.24    2.29
   5  -3 -14   51.50    3.20
   5   3 -14   60.28    2.94
  -5  -3  14   72.85    3.44
  -5   3  14   76.97    3.04
  -5  -3  14   86.28    3.03
   5   3 -15   20.26    2.99
  -5  -3  15   13.09    2.65
  -5   3  15   23.36    2.49
   5  -3 -15   17.30    3.01
  -5  -3  15   11.27    2.62
  -5  -3  16  108.21    3.59
   5   3 -16  115.76    3.75
   5  -3 -16  113.66    4.00
  -5   3  16  133.07    3.30
  -5  -3  16  122.29    3.79
  -5  -3  17   83.11    3.83
   5   3 -17  114.69    4.15
  -5   3  17  112.41    3.21
   5  -3 -17   93.88    4.36
  -5  -3  17  103.71    3.84
   5   3 -18   81.18    4.31
  -5   3  18   82.21    2.82
   5  -3 -18   85.55    4.52
  -5  -3  18   86.44    4.10
  -5  -3  18   92.88    4.11
  -5  -3  19    1.99    3.26
   5  -3 -19   -1.57    3.96
  -5   3  19    0.14    2.04
  -5  -3  19   -5.79    3.21
   5   3 -19   -6.09    3.43
   5   3 -20   21.30    4.04
  -5  -3  20   16.90    4.10
   5  -3 -20   35.80    3.49
  -5  -3  20   20.91    4.06
  -5   3  20   36.03    2.39
  -5  -3  21   16.41    4.21
  -5   3  21   12.60    2.52
  -5   3  21   21.13    2.24
  -5  -3  21   20.42    4.26
   5   3 -21   29.32    4.26
   5  -3 -21   19.73    4.67
   5   3 -22   -6.81    4.39
  -5   3  22   -0.50    2.31
  -5   3  22   -1.07    1.96
  -5  -3  22   -2.00    3.71
   5  -3 -22   -1.49    5.03
  -5  -3  22    8.10    4.40
  -5  -3  23   28.61    4.80
   5   3 -23   40.14    5.02
   5  -3 -23   31.19    5.85
  -5   3  23   33.93    2.26
  -5  -3  23   39.43    5.18
  -5   3  23   26.56    2.42
   5   3 -24  117.45    6.83
   5  -3 -24  120.74    7.07
  -5  -3  24  128.94    4.89
  -5   3  24  135.65    2.39
  -5  -3  24  126.33    6.62
  -5   3  24  124.26    2.53
  -5  -3  24  133.12    5.35
   5  -4  -1  105.31    3.03
  -5   4   1  111.24    3.04
   5  -4  -1  100.27    2.49
   5  -4  -2   -0.66    2.05
   5  -4  -2    1.76    2.16
  -5   4   2    1.25    2.12
   5  -4  -3  568.06    5.36
   5  -4  -3  509.26    5.61
  -5   4   3  553.20    5.27
  -5   4   4 1160.24    7.40
   5  -4  -4 1089.67    7.39
   5  -4  -4 1140.80    8.97
   5   4  -5  115.96    1.08
   5  -4  -5  113.42    3.01
  -5   4   5  119.59    2.95
   5   4  -6  346.62    2.45
  -5   4   6  350.45    4.25
   5  -4  -6  342.98    4.34
  -5  -4   6  357.76    2.45
   5  -4  -7  201.74    3.64
  -5  -4   7  214.93    2.14
  -5   4   7  187.28    3.14
   5  -4  -8  307.19    4.22
  -5  -4   8  344.57    2.99
  -5   4   8  329.97    4.20
   5  -4  -9  328.41    4.37
  -5  -4   9  389.32    3.58
  -5   4   9  366.52    4.52
   5   4 -10   18.96    1.64
  -5  -4  10   17.31    1.84
   5  -4 -10   18.65    2.47
   5  -4 -10   14.80    2.04
  -5   4  10   17.71    2.19
   5  -4 -11   50.75    2.91
   5   4 -11   48.23    2.24
  -5  -4  11   55.51    2.37
  -5   4  11   50.66    2.52
   5  -4 -12  912.45    8.30
   5   4 -12  788.29    6.52
  -5  -4  12  944.65    6.84
  -5   4  12  923.59    7.16
   5   4 -13   50.84    2.73
  -5  -4  13   54.81    2.62
  -5  -4  13   48.51    3.22
  -5   4  13   57.41    2.87
   5  -4 -13   56.65    3.30
   5   4 -14  145.91    3.87
  -5  -4  14  177.86    3.91
   5  -4 -14  148.30    4.25
  -5   4  14  153.16    3.26
  -5  -4  14  135.00    3.88
   5   4 -15  203.72    4.52
  -5  -4  15  225.73    4.29
  -5  -4  15  195.27    4.74
  -5   4  15  223.77    3.87
   5  -4 -15  197.33    4.89
   5   4 -16   17.56    2.94
   5  -4 -16    5.34    3.28
  -5  -4  16   11.59    2.75
  -5   4  16   12.48    1.94
  -5  -4  16   10.33    2.93
   5   4 -17    1.44    3.08
  -5  -4  17    8.22    2.82
  -5   4  17    4.53    2.09
   5  -4 -17    6.11    3.54
  -5  -4  17    7.71    3.25
   5   4 -18  141.08    5.04
  -5  -4  18  136.06    4.75
  -5  -4  18  133.48    4.70
   5  -4 -18  130.31    4.32
  -5   4  18  137.99    3.14
  -5  -4  19    4.58    3.51
   5  -4 -19   -3.59    4.11
   5   4 -19    1.85    3.67
  -5   4  19    4.99    2.04
  -5  -4  19    2.22    3.40
  -5  -4  20  310.99    6.28
  -5  -4  20  320.23    6.69
  -5   4  20  334.37    4.46
  -5   4  20  338.45    4.27
   5   4 -20  273.29    6.23
   5  -4 -20  299.21    6.84
  -5   4  21   60.53    2.66
  -5  -4  21   69.99    4.42
   5   4 -21   54.82    4.62
   5  -4 -21   58.14    5.23
  -5  -4  21   57.30    4.92
  -5   4  21   68.52    2.65
   5   4 -22  220.32    6.83
  -5   4  22  245.81    3.59
  -5   4  22  221.60    3.53
  -5  -4  22  216.04    6.29
   5  -4 -22  218.10    7.11
  -5  -4  22  234.06    6.39
  -5  -4  23   58.25    5.31
  -5   4  23   51.93    1.95
   5   4 -23   57.29    5.85
  -5   4  23   58.89    1.96
   5  -4 -23   37.08    6.31
  -5  -4  23   53.21    5.17
  -5  -4  24   22.62    4.64
   5   4 -24   19.01    6.00
   5  -4 -24   14.30    6.22
  -5  -4  24   31.11    6.08
  -5  -5   1   45.54    0.72
  -5   5   1   39.53    2.63
   5  -5  -1   53.93    2.76
   5  -5  -1   46.91    2.81
  -5  -5   1   44.03    0.80
   5  -5  -2  116.77    3.31
   5  -5  -2  121.37    3.18
  -5   5   2  115.25    3.12
  -5   5   3   53.52    2.69
   5  -5  -3   52.32    2.79
   5  -5  -3   56.12    2.73
  -5   5   4  587.37    5.57
   5  -5  -4  588.76    5.68
   5  -5  -4  588.83    6.40
  -5  -5   5   31.68    0.80
  -5   5   5   39.64    1.94
   5  -5  -5   31.51    2.52
   5  -5  -5   35.54    2.83
   5   5  -6  498.55    3.41
  -5  -5   6  519.03    2.88
   5  -5  -6  467.00    5.14
  -5   5   6  450.03    4.88
   5  -5  -7    5.57    2.17
  -5  -5   7    2.97    1.19
   5   5  -7    4.18    1.28
  -5   5   7    5.94    1.96
  -5   5   8  103.62    2.97
   5  -5  -8  106.08    3.23
  -5  -5   8  127.07    2.08
  -5   5   9  183.88    3.56
   5  -5  -9  161.08    3.53
  -5  -5   9  182.26    2.50
   5  -5 -10 1107.21    8.13
  -5   5  10 1187.90    8.30
   5   5 -10 1143.22    7.31
  -5  -5  10 1228.54    7.15
  -5  -5  11   31.61    2.25
   5  -5 -11   33.73    2.50
  -5  -5  11   28.49    3.08
   5  -5 -11   26.90    2.93
  -5   5  11   28.67    2.37
   5   5 -11   26.04    2.39
   5   5 -12  516.27    5.44
  -5   5  12  521.62    5.39
  -5  -5  12  548.12    5.16
   5  -5 -12  510.85    6.56
  -5  -5  12  512.00    6.54
  -5  -5  13   23.64    3.30
  -5  -5  13   24.58    2.34
  -5   5  13   28.92    2.29
   5   5 -13   24.32    2.49
   5  -5 -13   19.42    2.48
   5  -5 -14    6.45    3.17
  -5  -5  14   10.26    2.39
  -5  -5  14    4.69    3.26
   5   5 -14   10.40    2.57
  -5   5  14   16.78    2.09
  -5  -5  15   16.06    3.26
  -5   5  15   20.05    2.04
   5  -5 -15   17.70    3.43
  -5  -5  15   16.91    2.55
   5   5 -15   23.07    2.96
  -5  -5  16   68.08    3.92
  -5  -5  16  103.53    3.53
  -5   5  16   91.43    2.81
   5   5 -16   88.51    3.71
   5  -5 -16   82.79    4.41
  -5  -5  17   -1.47    3.49
   5  -5 -17   -3.53    3.50
  -5   5  17    1.26    2.07
  -5  -5  17    9.61    3.05
   5   5 -17   -2.07    3.15
   5   5 -18  158.06    5.00
  -5  -5  18  207.05    4.95
  -5  -5  18  173.65    5.09
   5  -5 -18  173.49    4.89
  -5   5  18  175.86    3.36
   5  -5 -19   90.26    5.06
  -5   5  19   70.36    2.46
  -5  -5  19   59.73    4.44
   5   5 -19   64.18    4.98
  -5  -5  19   83.99    4.09
   5  -5 -20   16.11    4.36
  -5   5  20   14.83    2.10
  -5  -5  20    4.04    4.19
   5   5 -20   12.13    4.17
  -5  -5  20   15.19    4.61
  -5  -5  21   55.27    4.62
  -5  -5  21   50.12    4.74
   5  -5 -21   64.48    5.85
  -5   5  21   59.97    2.36
   5   5 -21   34.38    4.84
  -5   5  21   63.49    2.46
  -5  -5  22   -1.90    4.58
   5  -5 -22    9.14    5.00
   5   5 -22  -10.53    4.97
  -5   5  22   -1.54    1.54
  -5  -5  22    4.73    4.44
  -5   5  22    0.34    1.67
  -5  -5  23    5.96    4.65
   5   5 -23    7.05    5.84
  -5  -5  23    2.53    5.12
   5  -5 -23    3.54    4.50
  -5   6   1   27.22    2.00
  -5  -6   1   23.33    0.98
   5  -6  -1   27.49    2.69
  -5  -6   1   26.17    0.94
   5  -6  -1   29.32    2.50
   5  -6  -2   54.32    3.02
  -5  -6   2   63.20    1.02
  -5   6   2   55.23    2.86
   5  -6  -2   67.10    2.87
  -5  -6   2   59.04    0.97
  -5  -6   3   74.63    0.97
  -5   6   3   70.60    2.81
   5  -6  -3   88.16    3.17
   5  -6  -3   71.94    2.72
   5  -6  -4  445.77    5.86
  -5  -6   4  459.39    2.45
  -5   6   4  432.47    5.05
   5  -6  -4  459.73    5.23
   5  -6  -5   54.09    2.75
  -5   6   5   42.41    2.59
   5  -6  -5   51.53    3.16
  -5  -6   5   51.64    1.16
  -5   6   6  836.65    6.91
   5   6  -6  938.02    6.03
   5  -6  -6  864.01    7.19
  -5  -6   6  947.28    4.75
   5  -6  -7  170.73    3.74
  -5   6   7  163.35    3.57
  -5  -6   7  170.01    2.14
  -5  -6   8  724.03    7.28
   5  -6  -8  802.80    7.04
  -5  -6   8  906.47    5.44
  -5   6   8  758.84    6.62
   5  -6  -9  532.40    6.06
  -5  -6   9  499.04    6.01
  -5   6   9  536.25    5.70
  -5  -6   9  506.22    4.13
  -5  -6  10   -0.74    2.80
   5   6 -10    1.05    1.48
  -5   6  10    0.82    2.22
   5  -6 -10   -4.46    2.67
  -5  -6  10   -1.44    1.73
   5   6 -11   85.73    2.56
  -5  -6  11   68.13    3.55
  -5   6  11   86.86    2.93
   5  -6 -11   97.20    3.19
  -5  -6  11   92.38    2.68
  -5  -6  12  113.61    4.11
   5  -6 -12  106.85    3.21
  -5   6  12   99.70    3.05
  -5  -6  12  123.90    2.95
   5   6 -12  110.02    3.22
   5  -6 -12  104.37    3.94
  -5  -6  13   14.81    2.51
   5  -6 -13   26.33    3.29
   5   6 -13   20.54    2.83
  -5  -6  13   13.39    2.66
  -5   6  13   17.92    2.64
   5  -6 -14   39.22    3.76
  -5  -6  14   23.21    2.67
   5   6 -14   25.24    2.68
  -5   6  14   34.85    2.69
  -5  -6  14   23.22    2.55
  -5   6  15   -1.98    2.16
   5  -6 -15   -3.22    3.30
   5   6 -15   -2.44    2.67
  -5  -6  15   -0.03    2.47
  -5  -6  15    1.99    2.37
   5   6 -16   -2.25    2.87
   5  -6 -16    5.00    3.54
  -5  -6  16   -2.15    3.50
  -5  -6  16   -0.79    3.09
  -5   6  16   -1.86    2.14
  -5  -6  17    2.39    2.92
   5   6 -17    6.83    3.67
  -5   6  17    0.46    2.22
  -5  -6  17   -4.11    3.68
   5  -6 -17    2.73    3.81
  -5   6  18  168.00    3.56
   5  -6 -18  142.41    5.62
  -5  -6  18  163.92    4.67
  -5  -6  18  153.19    5.51
   5   6 -18  151.48    5.02
  -5  -6  19   42.55    4.71
   5   6 -19   54.61    4.50
  -5   6  19   64.03    2.57
   5  -6 -19   46.95    5.04
  -5  -6  19   74.39    4.46
  -5  -6  20  294.26    6.69
   5  -6 -20  323.18    7.83
  -5   6  20  319.19    4.33
  -5  -6  20  344.33    6.64
   5   6 -20  278.38    6.68
  -5  -6  21   69.01    5.34
  -5   6  21   72.06    2.39
   5  -6 -21   68.16    5.72
   5   6 -21   58.40    5.23
  -5  -6  21   64.42    5.01
  -5   6  21   64.60    2.07
   5   6 -22  104.31    5.85
  -5  -6  22  119.40    6.15
  -5  -6  22  118.63    6.37
   5  -6 -22  120.09    6.74
   5  -6 -23   15.44    6.29
  -5  -6  23    8.34    5.36
   5   6 -23    4.73    5.58
  -5  -6  23    8.44    5.10
   5  -7  -1   17.82    2.16
  -5  -7   1   26.86    1.27
   5  -7  -1   23.78    2.35
  -5   7   1   12.62    2.75
  -5  -7   1   20.63    1.19
  -5  -7   2  689.26    4.11
  -5  -7   2  693.59    4.39
   5  -7  -2  640.48    6.55
   5  -7  -2  634.10    7.15
  -5   7   2  578.79    5.98
   5  -7  -3   -7.05    2.37
   5  -7  -3    1.88    2.09
  -5   7   3    0.53    2.30
  -5  -7   3   -0.52    0.96
  -5  -7   4   18.34    2.83
   5  -7  -4   28.65    3.13
  -5  -7   4   36.49    1.22
   5  -7  -4   25.01    2.63
  -5   7   4   34.81    2.57
  -5  -7   5   48.79    3.20
  -5  -7   5   45.28    1.26
   5  -7  -5   39.08    3.27
  -5   7   5   38.99    2.15
   5  -7  -5   43.53    2.82
  -5  -7   6   31.79    1.44
  -5  -7   6   36.41    3.14
   5  -7  -6   34.83    3.22
  -5   7   6   34.51    2.61
   5  -7  -6   42.96    2.71
   5  -7  -7   15.34    2.60
  -5   7   7   23.84    2.52
  -5  -7   7    8.81    2.96
  -5  -7   7   17.95    1.52
  -5   7   8  444.28    5.42
  -5  -7   8  445.01    3.84
   5  -7  -8  447.38    5.50
  -5  -7   8  401.34    5.52
   5  -7  -9   81.85    3.24
  -5  -7   9   61.83    3.65
  -5  -7   9   72.31    1.97
  -5   7   9   71.87    3.05
  -5   7  10   68.02    2.99
  -5  -7  10   71.21    3.88
   5  -7 -10   76.15    3.30
  -5  -7  10   76.41    2.47
   5   7 -10   80.26    2.58
   5   7 -11   -0.85    1.90
   5  -7 -11    2.65    2.64
  -5  -7  11   -1.13    1.85
  -5  -7  11   -4.20    3.06
  -5   7  11    0.88    2.35
   5  -7 -12  681.53    8.27
   5  -7 -12  657.46    6.83
   5   7 -12  658.36    6.31
  -5  -7  12  649.57    5.90
  -5   7  12  667.71    6.72
  -5  -7  12  588.32    7.58
   5  -7 -13   -1.35    2.25
  -5   7  13    2.86    2.58
  -5  -7  13    0.08    3.44
   5   7 -13   -3.89    2.27
   5  -7 -13   -5.85    3.51
  -5  -7  13   -5.80    2.12
   5  -7 -14  218.95    5.60
  -5  -7  14  211.76    4.05
   5   7 -14  195.20    4.20
  -5   7  14  204.81    4.07
  -5  -7  14  191.54    5.22
   5  -7 -15    5.72    3.76
  -5  -7  15   -2.20    3.54
   5   7 -15   -0.78    2.77
  -5  -7  15    4.69    2.81
  -5   7  15    2.28    2.42
  -5  -7  16    9.47    3.76
   5  -7 -16   -1.82    3.78
  -5  -7  16    1.81    2.80
  -5   7  16    4.17    2.39
   5   7 -16   -4.78    3.26
   5  -7 -17   15.68    4.31
  -5  -7  17   10.28    3.06
   5   7 -17   12.63    3.36
  -5  -7  17    4.33    4.09
  -5   7  17    6.44    2.36
   5  -7 -18   17.84    4.78
  -5   7  18   22.14    2.58
  -5  -7  18   27.16    3.55
  -5  -7  18   12.16    4.36
   5   7 -18   26.37    3.95
   5  -7 -19  111.19    5.03
  -5  -7  19   98.36    4.66
  -5   7  19  111.17    3.14
   5   7 -19  105.54    4.86
  -5  -7  19   93.49    5.30
   5   7 -20   57.32    4.64
  -5  -7  20   54.18    4.23
  -5  -7  20   25.66    4.61
   5  -7 -20   48.23    5.60
  -5   7  20   52.02    2.60
  -5   7  21   12.65    1.35
  -5  -7  21    1.38    5.32
  -5   7  21   14.02    1.61
   5  -7 -21   16.50    4.18
   5   7 -21   -1.25    4.98
  -5  -7  21   12.30    4.55
  -5  -7  22    2.25    5.35
  -5  -7  22   13.73    4.70
   5  -7 -22    0.38    5.82
   5   7 -22    1.48    5.71
   5  -8  -1  213.06    5.15
  -5  -8   1  220.01    2.69
  -5  -8   1  222.73    4.41
  -5   8   1  197.64    4.37
   5  -8  -1  240.41    4.75
  -5  -8   1  237.40    2.77
   5  -8  -2  231.77    5.08
  -5   8   2  216.22    4.46
   5  -8  -2  263.23    4.82
  -5  -8   2  239.79    4.65
  -5  -8   2  251.06    2.69
  -5   8   3    9.36    2.59
  -5  -8   3    4.26    2.64
  -5  -8   3    7.49    1.16
   5  -8  -3    6.74    1.89
   5  -8  -3    4.90    2.25
  -5   8   4  321.78    5.14
   5  -8  -4  376.31    5.09
   5  -8  -4  369.84    5.70
  -5  -8   4  407.82    3.37
  -5  -8   4  360.98    5.62
  -5  -8   5   58.44    1.82
  -5  -8   5   63.85    3.48
   5  -8  -5   62.87    3.29
  -5   8   5   57.05    3.33
   5  -8  -5   48.19    3.77
  -5  -8   6  586.41    4.36
   5  -8  -6  594.47    6.51
   5  -8  -6  526.60    7.14
  -5  -8   6  461.92    6.01
  -5   8   6  540.30    6.23
  -5  -8   7  187.86    4.30
  -5  -8   7  230.13    2.92
   5  -8  -7  187.74    5.01
   5  -8  -7  229.26    4.53
  -5   8   7  216.18    4.42
  -5  -8   8  206.46    2.97
  -5   8   8  196.29    4.28
   5  -8  -8  214.53    4.45
  -5  -8   8  165.24    4.02
   5   8  -9   -1.17    1.41
  -5  -8   9   18.41    1.73
  -5   8   9   28.54    2.83
   5  -8  -9   31.50    3.29
  -5  -8   9   20.11    2.65
  -5  -8  10 1342.19   11.20
   5  -8 -10 1600.24   11.33
   5   8 -10 1404.96    9.86
  -5   8  10 1480.95   10.71
  -5  -8  10 1487.29    9.08
  -5   8  11  236.72    4.54
  -5  -8  11  208.75    5.71
  -5  -8  11  279.21    3.90
   5   8 -11  242.20    4.07
   5  -8 -11  270.25    4.87
  -5  -8  12   31.68    2.66
   5  -8 -12   24.95    3.35
  -5  -8  12   20.48    2.92
   5   8 -12   30.51    2.73
  -5   8  12   25.10    2.74
   5  -8 -13    2.50    3.84
   5   8 -13    3.73    2.80
   5  -8 -13   16.08    2.59
  -5  -8  13    8.42    3.95
  -5  -8  13    6.48    2.26
  -5   8  13   13.97    2.56
   5  -8 -14    2.42    2.36
   5   8 -14    0.16    2.64
   5  -8 -14   -0.34    3.66
  -5  -8  14   -0.88    3.64
  -5   8  14    1.03    2.75
  -5  -8  14    9.08    2.51
   5   8 -15   23.23    3.41
  -5  -8  15   24.34    4.41
  -5  -8  15   28.79    2.89
  -5   8  15   21.55    2.88
   5  -8 -15   22.36    4.10
  -5   8  16   76.62    3.21
   5   8 -16   80.46    3.91
   5  -8 -16   76.09    4.94
  -5  -8  16   90.50    3.67
  -5  -8  16   72.38    5.16
  -5  -8  17   -2.12    4.57
   5  -8 -17    3.56    4.79
   5   8 -17   -0.06    3.35
  -5  -8  17    1.54    3.02
  -5   8  17    0.35    2.41
  -5  -8  18    5.87    3.60
  -5  -8  18   -7.93    4.55
   5   8 -18    9.42    3.82
   5  -8 -18    0.66    4.75
  -5   8  18    6.01    2.68
  -5  -8  19    0.72    4.06
  -5   8  19    1.69    2.50
   5   8 -19   -1.81    4.00
   5  -8 -19    5.57    4.78
  -5  -8  19   -0.52    4.73
  -5  -8  20  157.40    6.56
  -5   8  20  174.05    3.31
  -5  -8  20  165.76    5.70
   5   8 -20  161.21    6.23
   5  -8 -20  186.92    7.30
   5  -8 -21    3.95    5.31
  -5  -8  21   13.20    5.81
   5   8 -21   -1.99    4.63
  -5  -8  21    9.02    4.62
   5  -9  -1   33.90    2.63
  -5  -9   1   38.59    1.93
   5  -9  -1   43.58    3.59
  -5   9   1   28.83    3.37
  -5  -9   1   36.74    2.59
  -5  -9   2    8.17    1.50
  -5  -9   2   -1.76    2.79
   5  -9  -2    3.99    2.49
  -5   9   2    4.77    2.91
   5  -9  -2   -0.08    2.91
  -5  -9   3   21.16    3.10
   5  -9  -3    6.23    3.42
  -5  -9   3   16.65    1.53
  -5   9   3   10.92    2.87
   5  -9  -3   23.19    3.09
   5  -9  -4  337.54    5.08
  -5   9   4  276.53    5.17
   5  -9  -4  297.61    6.02
  -5  -9   4  303.61    5.49
  -5  -9   4  306.43    3.33
   5  -9  -5   62.34    3.91
   5  -9  -5   61.45    3.29
  -5  -9   5   52.76    3.83
  -5   9   5   54.19    3.37
  -5  -9   5   76.94    2.20
  -5  -9   6  207.67    2.97
   5  -9  -6  206.60    4.50
  -5   9   6  201.50    4.64
   5  -9  -6  214.18    5.32
  -5  -9   6  184.27    4.37
  -5  -9   7  122.45    4.46
  -5  -9   7  146.86    2.68
   5  -9  -7  158.88    5.17
   5  -9  -7  124.65    3.40
  -5   9   7  122.09    3.81
  -5  -9   8    2.20    1.80
   5  -9  -8    5.85    2.81
  -5  -9   8   -6.03    3.39
  -5   9   8    2.90    2.68
  -5  -9   9   81.40    4.38
  -5   9   9   88.99    3.73
   5   9  -9   54.51    2.39
   5  -9  -9   99.15    4.00
  -5  -9   9  101.28    2.78
   5  -9 -10  923.82    8.74
  -5  -9  10  914.17    7.02
  -5  -9  10  803.85    9.21
   5   9 -10  835.06    7.69
  -5   9  10  905.93    8.58
  -5   9  11   42.35    3.24
   5   9 -11   40.87    2.98
  -5  -9  11   54.24    3.54
  -5  -9  11   48.15    2.44
   5  -9 -11   39.60    3.34
  -5   9  12  242.25    4.93
   5  -9 -12  253.14    4.92
  -5  -9  12  237.95    6.04
   5   9 -12  251.50    4.69
  -5  -9  12  250.83    4.18
   5  -9 -13   57.95    3.22
  -5  -9  13   43.89    4.59
  -5   9  13   57.60    3.55
   5  -9 -13   52.56    4.51
  -5  -9  13   46.57    3.10
   5   9 -13   52.59    3.38
   5   9 -14    0.33    2.60
  -5   9  14    2.55    2.72
   5  -9 -14    2.64    4.11
  -5  -9  14   -2.20    2.45
  -5  -9  14   -6.26    3.05
   5  -9 -14   -4.76    2.64
  -5  -9  15   84.02    5.53
   5   9 -15   89.57    3.82
  -5  -9  15  116.08    3.76
   5  -9 -15   89.19    5.55
  -5   9  15  100.33    3.78
   5   9 -16   45.36    3.75
  -5  -9  16   49.98    4.00
  -5   9  16   51.33    3.20
  -5  -9  16   39.25    3.86
   5  -9 -16   66.17    5.38
   5   9 -17   54.82    4.50
   5  -9 -17   44.69    5.36
  -5  -9  17   57.15    5.50
  -5  -9  17   66.58    4.45
  -5   9  17   49.59    3.36
   5   9 -18    2.42    4.28
  -5  -9  18   -3.98    3.57
  -5  -9  18   13.58    5.28
   5  -9 -18   -2.50    4.66
  -5   9  18    5.07    2.63
   5   9 -19   14.22    4.79
  -5  -9  19   12.28    5.06
   5  -9 -19   14.77    5.40
  -5  -9  19    8.70    4.08
  -5   9  19    9.84    2.87
  -5  -9  20   14.61    5.38
   5   9 -20   14.93    4.96
   5  -9 -20   16.57    5.50
  -5  -9  20   20.77    4.71
  -5   9  20   19.11    2.32
  -5  -9  21   68.99    5.35
   5   9 -21   72.08    6.39
  -5  -9  21   50.04    7.20
   5  -9 -21   65.37    6.90
  -5 -10   1   55.23    3.75
  -5  10   1   63.26    4.01
   5 -10  -1   73.14    4.47
   5 -10  -1   93.26    4.45
  -5 -10   1   57.47    2.33
   5 -10  -2   22.98    2.90
  -5 -10   2   36.39    3.65
  -5 -10   2   37.30    2.00
  -5  10   2   21.44    3.35
   5 -10  -2   36.98    3.50
  -5  10   3    1.86    3.29
   5 -10  -3   10.23    3.76
   5 -10  -3    9.01    3.26
  -5 -10   3    3.21    1.69
  -5 -10   3    8.11    3.42
  -5 -10   4  114.59    2.67
   5 -10  -4  119.15    4.22
   5 -10  -4  109.06    4.59
  -5  10   4  107.41    4.28
  -5 -10   4   92.90    3.57
   5 -10  -5    9.86    2.70
  -5  10   5    0.47    3.09
   5 -10  -5   13.95    3.11
  -5 -10   5   -3.43    3.58
  -5 -10   5    4.77    1.66
  -5 -10   6   20.84    1.94
   5 -10  -6   24.16    3.36
  -5  10   6   12.19    3.17
  -5 -10   6   23.50    2.81
   5 -10  -6   15.86    3.60
  -5 -10   7   -0.70    1.93
   5 -10  -7   -0.76    2.65
   5 -10  -7   -9.07    2.67
  -5 -10   7    9.07    3.61
  -5  10   7    1.74    2.85
   5 -10  -8   70.76    3.65
  -5 -10   8   58.09    4.31
  -5 -10   8   65.10    2.60
  -5  10   8   64.39    3.52
   5 -10  -8   50.39    4.42
  -5 -10   9  166.83    5.55
  -5  10   9  171.17    4.68
  -5 -10   9  207.29    3.79
   5 -10  -9  204.72    4.80
   5  10  -9  191.19    3.92
  -5 -10  10   50.97    4.35
   5 -10 -10   47.60    3.47
  -5 -10  10   58.01    2.88
  -5  10  10   45.88    3.33
   5  10 -10   57.26    2.85
  -5 -10  11   13.16    4.11
  -5 -10  11   13.92    2.75
  -5  10  11    7.66    3.16
   5  10 -11    8.14    2.93
   5 -10 -11   12.22    3.06
   5  10 -12  165.28    4.05
  -5  10  12  143.51    4.16
  -5 -10  12  176.52    3.87
  -5 -10  12  145.97    5.56
   5 -10 -12  177.59    4.51
   5 -10 -13    0.85    4.39
  -5 -10  13   -0.40    4.23
   5  10 -13    6.68    2.83
   5 -10 -13    4.43    2.90
  -5 -10  13   11.71    2.98
  -5  10  13   -1.66    2.70
   5 -10 -14   32.17    3.45
  -5  10  14   41.52    3.15
  -5 -10  14   24.29    4.97
  -5 -10  14   26.75    3.06
   5 -10 -14   32.14    5.01
   5  10 -14   31.81    3.31
   5 -10 -15   -2.98    3.14
  -5 -10  15    4.34    3.47
   5  10 -15   -0.90    3.12
  -5  10  15    2.69    3.25
  -5 -10  15   -2.04    4.53
   5 -10 -15   -8.33    4.74
   5 -10 -16   -2.48    4.59
  -5 -10  16    7.69    5.08
  -5  10  16    6.41    3.17
   5  10 -16    2.17    3.55
  -5 -10  16    0.31    3.22
   5  10 -17   61.66    4.39
  -5 -10  17   46.87    4.75
  -5 -10  17   66.28    4.19
   5 -10 -17   43.35    4.40
  -5  10  17   53.39    3.49
  -5  10  18   32.45    3.35
  -5 -10  18   25.50    4.18
   5  10 -18   22.10    4.34
   5 -10 -18   40.95    5.93
  -5 -10  18   25.23    5.84
   5 -10 -19    8.53    6.04
  -5 -10  19   11.32    5.96
  -5 -10  19   20.28    4.23
  -5  10  19   13.17    3.01
   5  10 -19    7.99    4.48
  -5 -10  20   81.37    5.26
   5 -10 -20   55.68    6.49
  -5 -10  20   71.18    6.45
  -5  10  20   76.93    2.58
   5  10 -20   60.94    5.60
  -5  11   1   12.17    3.82
   5 -11  -1   33.20    4.32
  -5 -11   1   21.02    2.37
   5 -11  -1   24.92    2.92
  -5 -11   1   24.22    3.73
   5 -11  -2  170.10    5.20
   5 -11  -2  173.82    5.79
  -5 -11   2  157.31    3.36
  -5 -11   2  150.94    4.88
  -5  11   2  150.85    5.12
   5 -11  -3  196.90    5.44
  -5 -11   3  178.70    5.46
   5 -11  -3  232.79    5.54
  -5 -11   3  211.40    3.56
  -5  11   3  193.02    5.46
   5 -11  -4    3.01    3.88
   5 -11  -4    9.44    3.46
  -5  11   4   -3.09    3.42
  -5 -11   4   -1.08    3.38
  -5 -11   4    5.05    2.09
   5 -11  -5  161.08    4.75
   5 -11  -5  149.78    5.56
  -5 -11   5  141.55    5.18
  -5 -11   5  165.64    3.25
  -5  11   5  137.44    4.83
   5 -11  -6    8.08    3.39
  -5  11   6   -1.99    3.53
  -5 -11   6    7.47    3.97
  -5 -11   6    2.35    2.18
   5 -11  -6   10.49    3.23
   5 -11  -7  128.56    5.46
  -5 -11   7  170.79    3.49
   5 -11  -7  154.93    4.84
  -5  11   7  140.19    4.83
  -5 -11   7  138.11    4.68
  -5 -11   8    9.93    2.38
   5 -11  -8    5.73    4.22
   5 -11  -8    7.24    3.61
  -5  11   8    7.63    3.45
  -5 -11   8    5.82    4.20
   5 -11  -9   55.88    4.78
  -5 -11   9   55.22    4.79
   5 -11  -9   65.24    3.95
  -5  11   9   61.96    4.06
  -5 -11   9   73.06    3.03
  -5 -11  10   95.16    5.29
  -5 -11  10  105.89    3.56
   5 -11 -10  112.77    4.34
   5  11 -10  101.13    3.98
   5 -11 -10   93.67    4.36
  -5  11  10  103.62    4.38
  -5 -11  11   48.71    2.91
   5  11 -11   35.79    3.48
   5 -11 -11   41.20    3.72
  -5 -11  11   36.55    4.70
  -5  11  11   39.27    3.70
  -5 -11  12   86.95    5.28
  -5  11  12   76.71    3.88
   5 -11 -12   96.81    4.41
   5  11 -12   87.45    3.70
  -5 -11  12   92.72    3.79
  -5  11  13   27.43    3.91
   5 -11 -13   26.03    3.79
  -5 -11  13   36.44    3.03
  -5 -11  13   21.33    5.42
   5  11 -13   38.93    3.78
   5  11 -14   10.69    3.38
  -5 -11  14   18.33    5.39
  -5  11  14   15.72    3.23
   5 -11 -14   10.15    3.13
   5 -11 -14    4.45    5.00
  -5 -11  14    9.21    3.12
   5  11 -15   53.85    4.41
  -5 -11  15   73.53    4.35
   5 -11 -15   59.81    6.20
   5 -11 -15   62.10    3.55
  -5  11  15   63.51    3.75
  -5 -11  15   76.82    6.17
   5 -11 -16    9.60    3.15
   5 -11 -16    6.33    5.58
  -5  11  16    4.45    3.41
   5  11 -16    7.61    4.03
  -5 -11  16    7.11    3.57
  -5 -11  16   12.38    4.14
  -5 -11  17   14.19    3.83
  -5  11  17   15.17    3.31
   5 -11 -17   12.00    4.40
  -5 -11  17   11.54    5.68
   5  11 -17   -2.81    4.15
  -5 -11  18   -1.31    4.36
  -5  11  18    7.52    3.30
   5  11 -18    0.67    4.37
  -5 -11  18    4.07    5.66
   5 -11 -18   -2.26    6.13
   5  11 -19   22.11    5.19
  -5  11  19   35.06    3.32
   5 -11 -19   25.50    6.50
  -5 -11  19   37.60    5.21
  -5 -11  19   27.23    6.84
  -5 -12   1   74.30    3.07
   5 -12  -1   70.77    5.13
  -5 -12   1   52.05    4.51
  -5  12   1   54.62    3.81
   5 -12  -1   71.82    4.91
  -5 -12   2   42.45    4.38
   5 -12  -2   47.34    5.09
  -5 -12   2   52.10    2.85
   5 -12  -2   56.21    4.41
  -5  12   2   54.83    4.59
  -5 -12   3   -0.16    3.85
   5 -12  -3   -1.78    2.77
   5 -12  -3   -4.77    4.35
  -5 -12   3   -4.01    2.40
  -5  12   3   -2.13    3.83
  -5  12   4   11.76    3.90
   5 -12  -4    0.05    4.37
  -5 -12   4    0.22    2.34
   5 -12  -4    4.81    3.82
  -5 -12   4   -4.15    4.01
   5 -12  -5   20.84    4.07
  -5 -12   5    5.78    2.07
  -5  12   5    9.39    4.04
   5 -12  -5    4.86    4.48
  -5 -12   5    4.77    4.22
  -5  12   6   60.35    4.57
   5 -12  -6   68.72    4.28
   5 -12  -6   55.17    3.94
  -5 -12   6   70.07    2.85
  -5 -12   6   64.93    3.99
  -5  12   7   38.17    4.40
   5 -12  -7   59.81    4.19
  -5 -12   7   58.41    2.96
   5 -12  -7   50.42    4.93
  -5 -12   7   51.01    4.90
  -5 -12   8    1.92    2.82
   5 -12  -8    9.12    3.74
  -5 -12   8    2.78    4.41
  -5  12   8    4.86    3.88
   5 -12  -8   -2.44    4.38
  -5 -12   9  314.02    4.99
   5 -12  -9  265.10    7.24
  -5  12   9  288.48    6.50
   5 -12  -9  304.83    6.21
  -5 -12   9  268.17    7.24
  -5 -12  10   47.26    3.34
   5 -12 -10   43.63    4.00
   5 -12 -10   29.18    5.14
  -5  12  10   42.83    4.09
  -5 -12  10   41.80    5.26
  -5  12  11   12.11    3.70
   5  12 -11    9.20    3.33
   5 -12 -11    0.13    3.41
  -5 -12  11   11.48    2.72
  -5 -12  11   11.11    3.73
   5 -12 -11    7.27    4.76
   5  12 -12   -4.99    3.15
  -5 -12  12   -1.63    2.74
  -5  12  12    4.77    3.76
   5 -12 -12  -10.45    4.02
  -5 -12  12   -2.09    3.45
  -5  12  13   11.11    3.87
   5 -12 -13    5.11    4.07
  -5 -12  13    7.88    4.08
   5  12 -13    3.22    3.29
  -5 -12  13   13.54    3.64
   5  12 -14   57.46    4.71
  -5 -12  14   40.04    4.73
   5 -12 -14   51.66    5.57
  -5  12  14   57.86    4.13
   5 -12 -14   40.44    4.43
  -5 -12  14   74.51    3.98
  -5 -12  15   -5.99    5.43
   5 -12 -15    3.94    3.82
   5  12 -15    1.02    3.64
  -5  12  15   -1.46    3.46
   5 -12 -15   11.52    4.29
  -5 -12  15   13.06    4.03
   5 -12 -16    6.40    3.53
  -5  12  16    0.68    3.88
  -5 -12  16   -0.43    3.75
   5 -12 -16    0.74    5.94
  -5 -12  16   -4.57    6.18
   5  12 -16   -2.61    3.86
  -5 -12  17   95.09    7.55
  -5 -12  17  122.93    5.50
   5 -12 -17  115.58    7.65
   5  12 -17   89.02    5.20
  -5  12  17   99.25    4.40
  -5 -13   1    1.32    4.26
   5 -13  -1  -13.50    4.71
   5 -13  -1   -6.29    4.38
  -5  13   1   10.20    4.38
  -5 -13   1    2.61    2.96
  -5  13   2   16.38    3.43
   5 -13  -2    5.64    4.67
  -5 -13   2   15.16    2.91
   5 -13  -2   12.21    4.38
  -5 -13   2   17.43    3.34
   5 -13  -3   13.64    4.26
  -5  13   3   23.56    4.58
  -5 -13   3    9.24    2.83
   5 -13  -3   10.99    3.92
  -5 -13   3   18.15    4.37
  -5 -13   4   81.19    5.10
   5 -13  -4  109.17    5.76
  -5  13   4   97.12    5.54
   5 -13  -4  121.58    5.08
  -5 -13   4  120.70    3.74
   5 -13  -5   37.98    5.39
  -5 -13   5   57.97    3.25
  -5 -13   5   55.60    4.08
   5 -13  -5   50.23    4.34
  -5  13   5   35.75    4.63
   5 -13  -6    3.82    4.02
   5 -13  -6    1.43    3.51
  -5 -13   6    9.68    4.79
  -5  13   6    6.79    4.38
  -5 -13   6    3.44    2.64
   5 -13  -7  285.37    6.59
  -5  13   7  248.98    6.63
   5 -13  -7  217.98    7.31
  -5 -13   7  234.75    7.12
  -5 -13   7  278.71    4.84
  -5  13   8   93.60    4.85
   5 -13  -8   88.62    4.53
  -5 -13   8   98.54    4.87
  -5 -13   8   93.17    3.77
   5 -13  -8   72.86    5.71
  -5 -13   9   12.93    3.12
   5 -13  -9    8.90    4.12
   5 -13  -9    4.85    3.72
  -5  13   9    9.17    4.19
  -5 -13   9   18.78    5.15
  -5 -13  10   65.04    5.79
  -5 -13  10  101.89    3.70
   5 -13 -10   86.58    4.64
   5 -13 -10   90.83    5.05
  -5  13  10   97.32    4.95
  -5  13  11    9.39    4.07
   5 -13 -11    8.60    4.00
   5 -13 -11    8.10    3.98
  -5 -13  11   22.80    5.25
  -5 -13  11    8.43    3.41
  -5  13  12   -4.35    4.06
  -5 -13  12   -6.63    3.57
   5 -13 -12    1.12    3.84
   5 -13 -12    7.49    5.19
  -5 -13  12   -5.35    5.35
  -5  13  13    1.20    4.37
  -5 -13  13   -1.63    3.67
   5  13 -13   13.02    3.70
  -5 -13  13   -0.27    5.71
   5 -13 -13    2.47    3.74
   5 -13 -14   10.16    3.77
   5  13 -14    0.65    4.32
  -5  13  14   -7.33    4.56
  -5 -13  14    5.81    3.82
   5 -13 -14    4.56    5.51
  -5 -13  14    3.61    6.17
   5  13 -15   13.94    4.20
   5 -13 -15   28.92    6.30
   5 -13 -15   13.47    4.28
  -5  13  15   23.32    4.54
  -5 -13  15   16.50    4.51
  -5 -13  15   17.37    6.43
  -5  13  16    7.82    4.16
   5 -13 -16    3.67    4.11
   5  13 -16    7.53    4.40
  -5 -13  16    2.05    4.13
  -5 -13  16    3.47    6.82
   5 -13 -16   14.82    6.65
  -5 -14   1   15.52    3.23
  -5 -14   1   32.40    5.20
   5 -14  -1   16.10    5.04
  -5  14   1   15.94    5.14
   5 -14  -1   18.42    3.94
  -5 -14   2   50.53    5.44
   5 -14  -2   60.43    5.87
  -5  14   2   24.87    5.37
   5 -14  -2   52.59    5.30
  -5 -14   2   58.96    3.68
  -5 -14   3   46.91    5.11
   5 -14  -3   47.04    5.76
   5 -14  -3   43.41    5.22
  -5 -14   3   49.33    3.56
  -5  14   3   39.64    4.09
  -5 -14   4   67.58    5.47
   5 -14  -4   58.73    4.61
  -5 -14   4   71.39    3.34
  -5  14   4   60.25    5.25
   5 -14  -4   64.70    5.14
   5 -14  -5   40.91    5.04
  -5 -14   5   37.48    5.30
   5 -14  -5   43.87    5.85
  -5 -14   5   53.39    3.51
  -5  14   5   47.31    5.14
  -5 -14   6   70.84    6.18
   5 -14  -6   78.55    4.96
   5 -14  -6   84.93    5.39
  -5  14   6   60.10    5.25
  -5 -14   6   78.07    3.38
  -5 -14   7   26.31    5.70
  -5 -14   7   31.48    3.39
   5 -14  -7   29.16    5.71
  -5  14   7   18.09    5.07
   5 -14  -7   34.11    4.73
  -5 -14   8  156.02    4.54
   5 -14  -8  159.14    7.09
   5 -14  -8  152.18    5.76
  -5 -14   8  154.89    6.85
  -5  14   8  166.51    5.94
  -5 -14   9    0.40    3.35
  -5 -14   9    4.06    5.52
   5 -14  -9    0.36    5.38
   5 -14  -9   -0.81    3.90
  -5  14   9    9.10    4.60
   5 -14 -10   21.21    5.77
  -5 -14  10   26.63    5.72
  -5 -14  10   19.62    3.26
  -5  14  10   20.94    4.94
   5 -14 -10   27.84    4.35
  -5 -14  11    4.23    6.06
  -5  14  11   22.83    4.84
  -5 -14  11   12.48    3.86
   5 -14 -11   15.80    5.95
   5 -14 -11   17.73    4.37
  -5  14  12   35.05    4.85
   5 -14 -12   34.11    5.98
  -5 -14  12   50.70    6.90
  -5 -14  12   43.57    4.18
   5 -14 -12   35.53    4.61
  -5 -14  13    9.82    6.05
  -5  14  13    1.26    4.77
   5 -14 -13    4.86    4.75
  -5 -14  13    8.08    4.18
   5 -14 -13   -5.32    6.27
   5 -14 -14   31.88    6.09
  -5 -14  14   11.75    5.08
   5 -14 -14    9.46    4.65
  -5 -14  14   22.16    4.54
   5 -14 -14   -6.46    5.75
  -5  14  14   14.56    5.06
   5  14 -14   10.13    4.44
   5 -15  -1   -6.10    5.37
  -5  15   1    6.51    5.54
  -5 -15   1   -6.91    3.45
  -5 -15   1   -5.30    4.90
   5 -15  -1   10.17    5.64
  -5 -15   2   78.25    6.20
  -5 -15   2   68.58    3.85
   5 -15  -2   69.79    5.96
   5 -15  -2   43.52    6.15
  -5  15   2   62.79    6.25
   5 -15  -3    2.28    5.28
  -5 -15   3   -2.44    3.35
  -5  15   3   -1.87    4.99
   5 -15  -3    0.79    5.12
  -5 -15   3    8.87    5.64
  -5 -15   4   16.66    3.49
  -5  15   4    6.38    5.21
   5 -15  -4   31.04    4.89
   5 -15  -4   16.18    5.72
  -5 -15   4    4.03    5.28
  -5 -15   5  128.53    6.76
  -5 -15   5  116.36    4.09
   5 -15  -5  133.84    6.37
   5 -15  -5  104.76    7.18
  -5  15   5  138.42    6.62
  -5  15   6   48.72    5.70
   5 -15  -6   35.54    4.97
  -5 -15   6   32.84    6.38
   5 -15  -6   32.85    5.34
  -5 -15   6   37.64    3.92
   5 -15  -7   32.10    6.16
  -5 -15   7   25.54    3.76
  -5 -15   7   22.39    6.36
   5 -15  -7   39.50    5.15
  -5  15   7   31.51    5.16
  -5 -15   8   52.53    4.17
  -5 -15   8   60.99    6.37
  -5  15   8   49.75    5.93
   5 -15  -8   33.03    6.41
   5 -15  -8   47.82    5.37
  -5 -15   9   53.58    3.95
   5 -15  -9   60.39    5.25
  -5  15   9   67.10    6.15
  -5 -15   9   54.08    6.50
   5 -15  -9   46.06    6.98
  -5  15  10   41.21    5.71
  -5 -15  10   29.19    4.14
   5 -15 -10   31.85    6.02
   5 -15 -10   36.81    4.52
  -5 -15  10   22.39    6.86
   5 -15 -11   17.63    4.83
  -5 -15  11   16.53    4.19
   5 -15 -11   11.75    5.05
  -5 -15  11   15.14    6.32
  -5  15  11   12.19    5.52
   5 -16  -1    1.93    5.71
  -5 -16   1   -2.07    4.09
  -5  16   1   -8.85    6.24
   5 -16  -1   -1.81    4.57
  -5 -16   1    1.01    5.07
  -5 -16   2   -2.47    5.94
  -5  16   2    2.90    6.19
   5 -16  -2    6.02    4.54
  -5 -16   2    9.67    4.13
   5 -16  -2   10.48    6.43
  -5 -16   3   23.31    3.86
   5 -16  -3   31.57    6.31
   5 -16  -3   45.71    5.74
  -5  16   3   13.90    6.25
  -5 -16   3   19.92    6.18
   5 -16  -4   13.69    6.43
   5 -16  -4   18.54    5.72
  -5 -16   4   21.68    6.84
  -5 -16   4   27.36    3.78
  -5  16   4   22.90    6.12
   5 -16  -5   21.95    5.36
  -5 -16   5    5.64    3.49
  -5  16   5   21.93    6.10
   5 -16  -5   22.45    6.26
  -5 -16   5   17.21    6.16
  -5 -16   6   63.24    6.66
   5 -16  -6   50.91    5.58
   5 -16  -6   56.17    6.05
  -5 -16   6   51.75    4.36
  -5  16   6   63.05    5.94
   5 -16  -7   15.06    5.31
  -5  16   7   10.72    6.13
   5 -16  -7   18.10    5.37
  -5 -16   7   15.03    4.00
  -5 -16   7   11.40    6.82
   5 -16  -8   14.85    6.33
  -5  16   8   29.36    6.06
  -5 -16   8   18.66    4.34
  -5 -16   8   12.85    6.86
   5 -16  -8   26.06    5.41
   4   0  -1    0.92    1.75
  -4   0   1    1.57    1.78
  -4   0   1   -0.15    0.86
   4   0  -1   -1.40    0.84
   4   0  -2 6226.11   23.70
  -4   0   2 6281.68   20.83
  -4   0   3    0.97    1.75
   4   0  -3    0.39    0.87
  -4   0   4  740.95    5.38
  -4   0   5   -4.24    1.65
   4   0  -5    1.98    1.11
  -4   0   6 2657.18   11.89
   4   0  -6 2853.23   12.69
  -4   0   7   -0.08    1.72
   4   0  -7   -0.79    1.13
  -4   0   8    0.02    1.64
   4   0  -8   -4.10    1.20
   4   0  -9   -1.12    1.38
  -4   0   9   -1.65    1.51
  -4   0  10  104.23    2.50
   4   0 -10  115.11    2.56
  -4   0  11   -0.31    1.65
   4   0 -11    3.74    1.85
  -4   0  12   90.54    2.45
   4   0 -12   96.27    2.87
   4   0 -13   -0.77    2.14
  -4   0  13    2.10    1.77
  -4   0  14  735.66    5.95
   4   0 -14  647.49    6.43
  -4   0  15   -5.92    2.69
  -4   0  15   -1.70    2.07
   4   0 -15   -2.09    2.64
  -4   0  16  492.49    6.45
   4   0 -16  528.75    6.49
  -4   0  16  482.41    5.10
  -4   0  16  469.63    5.40
  -4   0  17    1.58    2.39
  -4   0  17   -3.40    2.58
  -4   0  17    1.66    2.92
   4   0 -17    1.00    3.17
   4   0 -18  568.15    7.42
  -4   0  18  532.06    5.93
  -4   0  18  523.79    5.36
  -4   0  19   -0.98    2.53
  -4   0  19   -2.85    2.19
   4   0 -19   -6.31    3.46
  -4   0  20  267.13    4.13
   4   0 -20  273.40    6.42
  -4   0  21   -0.85    2.69
   4   0 -21    6.32    4.37
   4   0 -22   76.04    5.25
  -4   0  22   90.69    3.16
  -4   0  23   -1.64    2.60
   4   0 -23   -4.84    4.93
  -4   0  23   -3.11    2.95
   4   0 -24   29.49    5.50
  -4   0  24   39.00    2.70
  -4   0  24   33.72    2.95
   4  -1  -1  295.10    3.42
  -4   1   1  320.75    3.01
   4  -1  -1  310.81    3.07
  -4   1   1  317.88    3.60
  -4  -1   1  315.64    3.54
   4   1  -1  296.12    2.01
  -4  -1   1  240.89    1.68
   4   1  -2  595.33    3.04
   4  -1  -2  556.76    4.09
  -4  -1   2  564.81    4.43
   4  -1  -2  551.54    4.48
  -4   1   2  568.54    4.42
  -4  -1   3   88.47    2.38
  -4   1   3   91.32    2.18
   4  -1  -3   81.61    1.79
   4  -1  -3   78.53    2.03
   4   1  -3   82.97    1.20
   4  -1  -4  419.79    4.03
  -4   1   4  450.51    4.21
  -4   1   5 1399.87    7.69
  -4   1   6   18.26    1.91
   4   1  -6   19.33    0.95
   4  -1  -7  563.72    4.62
  -4   1   7  524.19    4.70
   4   1  -7  545.07    3.83
   4  -1  -8  230.41    3.02
   4   1  -8  248.46    2.77
  -4   1   8  239.37    3.24
  -4   1   9  255.00    3.41
   4   1  -9  276.02    3.21
  -4  -1   9  298.26    3.42
   4  -1  -9  272.86    3.51
  -4  -1  10    7.02    1.69
   4   1 -10    1.17    1.66
  -4   1  10    6.07    1.69
   4  -1 -10   -0.76    1.75
  -4   1  11    2.34    1.70
  -4  -1  11    1.72    1.77
   4   1 -11   -3.54    1.70
   4  -1 -11    2.83    1.95
  -4   1  12 1216.13    7.54
   4  -1 -12 1260.80    8.51
   4   1 -12 1239.15    8.09
  -4  -1  12 1249.11    8.30
   4  -1 -13   24.49    2.55
  -4   1  13   32.25    2.08
  -4  -1  13   45.91    2.60
   4   1 -13   31.29    2.43
  -4   1  14  527.18    5.16
   4   1 -14  533.20    5.82
   4  -1 -14  579.31    6.30
  -4  -1  14  548.63    6.01
  -4  -1  15   66.82    3.23
  -4  -1  15   72.83    3.00
   4   1 -15   77.43    3.27
  -4   1  15   86.78    2.90
   4  -1 -15   83.84    3.56
  -4   1  16  415.19    4.79
   4   1 -16  420.48    5.92
   4  -1 -16  430.01    6.01
  -4  -1  16  414.19    5.26
  -4  -1  16  419.46    5.93
  -4  -1  17   32.62    3.10
  -4   1  17   39.37    2.51
   4   1 -17   32.09    3.60
   4  -1 -17   33.64    2.68
  -4   1  17   22.37    2.29
  -4  -1  17   37.61    2.70
  -4  -1  18   -0.87    3.31
  -4   1  18   -2.54    2.20
   4   1 -18    4.21    3.14
   4  -1 -18    0.05    2.41
  -4  -1  18    2.54    2.78
  -4   1  19  207.73    3.78
  -4  -1  19  165.53    3.62
   4   1 -19  165.48    5.26
   4  -1 -19  183.28    4.85
  -4  -1  19  183.99    4.38
  -4  -1  19  184.56    5.17
  -4  -1  20   78.47    3.12
   4   1 -20   84.20    3.99
  -4   1  20   78.19    3.00
   4  -1 -20   62.17    4.64
  -4  -1  20   75.91    3.75
  -4  -1  20   78.93    4.55
  -4  -1  21    1.82    4.36
  -4  -1  21   10.78    2.86
  -4   1  21    8.41    2.35
   4  -1 -21    7.88    4.55
  -4  -1  21    5.46    3.04
  -4   1  21    5.54    2.53
   4   1 -21    2.07    4.35
  -4  -1  22    5.65    2.83
   4   1 -22   -0.96    4.37
  -4  -1  22   -0.26    4.29
   4  -1 -22    5.17    4.93
  -4   1  22    6.95    2.19
  -4   1  22    2.85    2.55
  -4   1  23    2.24    2.42
   4   1 -23   10.51    4.72
   4  -1 -23    0.38    4.67
  -4   1  23    6.92    2.12
  -4  -1  23   11.59    3.00
   4   1 -24    1.33    5.48
  -4  -1  24    2.31    3.22
   4  -1 -24  -12.16    5.59
  -4   1  24   -0.64    1.76
  -4   1  24   -1.87    2.01
  -4  -2   1  828.27    2.51
   4  -2  -1 1056.63    6.37
  -4   2   1 1065.01    6.04
   4  -2  -1 1083.18    6.49
  -4   2   1 1034.70    6.14
   4   2  -1 1064.83    3.72
   4  -2  -2  663.05    5.04
   4  -2  -2  650.33    4.92
  -4   2   2  759.09    5.33
   4   2  -3  235.13    1.20
   4   2  -3  221.49    0.99
   4  -2  -3  221.37    2.85
   4  -2  -3  250.02    3.20
  -4   2   3  269.14    3.37
   4  -2  -4 2019.59    9.36
  -4   2   4 2131.55    9.71
   4   2  -4 2175.06    7.42
   4  -2  -5  998.05    6.29
  -4   2   5 1077.83    6.69
  -4   2   6    1.10    1.64
   4  -2  -6    8.26    1.66
  -4  -2   7  676.29    4.35
  -4   2   7  601.23    5.01
   4   2  -7  640.80    4.16
  -4   2   8  813.31    5.84
   4   2  -8  906.97    5.45
   4  -2  -8  910.49    6.77
  -4  -2   8  973.94    5.71
   4   2  -9  223.18    2.95
  -4   2   9  198.71    3.13
  -4  -2   9  229.58    2.92
   4  -2  -9  217.64    3.40
  -4  -2  10  156.67    2.72
   4   2 -10  140.77    2.66
  -4   2  10  127.78    2.68
   4  -2 -10  139.57    2.99
  -4  -2  11  225.14    3.40
  -4   2  11  179.72    3.03
   4   2 -11  201.31    3.35
   4  -2 -11  205.20    3.68
  -4  -2  12   64.06    2.46
   4  -2 -12   57.78    2.78
   4   2 -12   58.99    2.60
  -4   2  12   66.54    2.29
  -4  -2  13   -2.11    2.11
  -4   2  13   -3.42    2.17
   4   2 -13    4.87    2.23
   4  -2 -13    6.77    2.31
   4  -2 -14   -0.13    2.53
  -4   2  14    7.12    1.76
   4   2 -14   -0.89    2.45
  -4  -2  14    5.90    2.43
  -4  -2  14    4.88    2.43
  -4   2  15   24.29    1.96
   4   2 -15   32.46    2.88
   4  -2 -15   24.00    2.92
  -4  -2  15   26.89    2.65
  -4  -2  15   16.84    2.60
  -4   2  16  332.43    3.95
   4   2 -16  338.46    5.34
  -4  -2  16  341.28    5.13
   4  -2 -16  312.62    5.55
  -4  -2  16  364.10    5.46
   4   2 -17   -2.19    2.15
  -4  -2  17    0.93    2.52
   4  -2 -17   -2.72    3.13
  -4  -2  17    4.74    3.05
  -4   2  17   -2.76    1.92
  -4  -2  18  107.30    3.71
  -4   2  18  144.53    2.94
   4   2 -18  111.37    4.32
  -4  -2  18  114.88    4.14
   4  -2 -18  111.98    3.95
  -4  -2  19    6.36    3.13
   4   2 -19   -3.82    3.69
  -4  -2  19    2.41    3.46
   4  -2 -19    2.36    3.58
  -4   2  19   -1.87    2.01
  -4   2  19   -0.93    1.96
  -4  -2  20  189.77    4.53
  -4   2  20  219.49    3.31
   4   2 -20  181.81    5.61
   4  -2 -20  192.50    5.66
  -4  -2  20  190.89    5.57
  -4   2  20  191.45    3.57
   4   2 -21    3.55    4.47
  -4   2  21    7.85    1.82
  -4   2  21    6.67    2.05
  -4  -2  21   12.50    3.63
   4  -2 -21   10.82    4.14
  -4  -2  21    7.25    4.40
   4   2 -22   -3.08    4.80
   4  -2 -22   15.24    3.70
  -4  -2  22   11.05    3.60
  -4  -2  22   13.13    4.62
  -4   2  22   16.58    1.80
  -4   2  22   11.65    2.09
  -4  -2  23   34.42    3.09
   4   2 -23   36.76    5.21
  -4  -2  23   34.02    5.17
   4  -2 -23   32.21    5.16
  -4   2  23   41.78    1.76
  -4  -2  23   35.48    3.86
  -4   2  23   40.57    2.00
   4   2 -24   19.59    5.28
   4  -2 -24    9.44    6.04
  -4  -2  24    5.62    5.41
  -4  -2  24   16.64    3.31
   4  -3  -1  102.35    2.38
   4  -3  -1   93.16    2.47
  -4   3   1  106.86    2.43
   4  -3  -2   50.20    2.11
  -4   3   2   46.06    1.99
   4  -3  -2   47.63    2.09
   4  -3  -3   43.37    1.99
   4  -3  -3   49.75    2.15
  -4   3   3   45.56    1.99
   4   3  -4  211.65    1.40
   4  -3  -4  201.52    2.99
  -4   3   4  227.30    2.92
   4   3  -5    1.22    0.69
  -4  -3   5    1.49    0.73
   4  -3  -5    1.59    1.79
  -4   3   5   -0.65    1.23
  -4  -3   6  606.27    3.50
  -4   3   6  553.02    4.64
   4  -3  -6  530.17    4.61
   4  -3  -7  504.25    4.52
  -4   3   7  532.00    4.64
  -4  -3   7  517.43    3.50
   4  -3  -8  288.76    3.48
   4   3  -8  285.15    3.03
  -4  -3   8  313.80    2.97
  -4   3   8  287.19    3.45
  -4   3   9    4.46    1.58
   4   3  -9    2.07    1.36
  -4  -3   9   -0.58    1.33
   4  -3  -9    6.81    2.12
   4   3 -10    5.13    1.90
  -4   3  10   10.62    1.65
  -4  -3  10    8.79    1.69
   4  -3 -10    6.10    2.21
   4   3 -11    4.65    1.76
  -4  -3  11    1.10    1.68
  -4   3  11    3.81    1.65
   4  -3 -11    1.82    2.23
   4   3 -12   21.88    2.04
  -4  -3  12   13.96    2.35
   4  -3 -12   15.33    2.52
  -4  -3  12   18.80    2.18
  -4   3  12   20.75    1.79
   4   3 -13   65.37    2.93
  -4   3  13   70.90    2.49
  -4  -3  13   73.93    3.12
  -4  -3  13   68.22    2.69
   4  -3 -13   60.16    3.05
   4  -3 -14  702.22    7.23
   4   3 -14  694.67    6.83
  -4   3  14  729.78    5.70
  -4  -3  14  644.32    6.78
  -4  -3  14  738.68    6.84
   4  -3 -15    1.59    2.76
   4   3 -15    4.19    2.69
  -4   3  15    1.60    1.73
  -4  -3  15    1.81    2.51
  -4  -3  15    8.13    2.62
   4   3 -16   24.60    3.04
   4  -3 -16   35.55    3.39
  -4   3  16   30.22    2.03
  -4  -3  16   32.62    2.94
  -4  -3  16   26.70    3.04
  -4  -3  17   61.81    3.42
   4   3 -17   53.91    3.79
  -4   3  17   64.52    2.26
  -4  -3  17   71.51    3.71
   4  -3 -17   47.65    3.84
   4   3 -18  280.09    5.87
  -4   3  18  287.96    3.81
  -4   3  18  307.88    3.72
  -4  -3  18  256.38    5.04
   4  -3 -18  305.07    6.23
  -4  -3  18  274.87    5.60
  -4   3  19    8.90    1.90
   4   3 -19    3.57    3.54
  -4   3  19    5.24    1.68
   4  -3 -19   14.34    3.93
  -4  -3  19   10.62    2.94
  -4  -3  19   12.53    3.57
   4   3 -20  307.60    6.40
  -4   3  20  287.50    3.84
  -4  -3  20  295.86    6.17
   4  -3 -20  285.67    6.78
  -4  -3  20  286.04    5.88
  -4   3  20  295.75    3.49
   4   3 -21   68.64    4.86
  -4  -3  21   43.12    4.31
  -4   3  21   53.27    1.88
  -4  -3  21   35.49    4.57
  -4   3  21   53.54    2.18
   4  -3 -21   49.04    4.82
   4   3 -22   76.15    5.29
  -4   3  22   71.11    1.65
  -4  -3  22   68.16    4.15
  -4  -3  22   73.38    5.22
   4  -3 -22   60.63    5.21
  -4   3  22   76.92    1.64
   4   3 -23  120.04    5.30
   4  -3 -23  120.50    6.47
  -4  -3  23  127.01    5.19
  -4  -3  23   97.87    5.90
  -4  -3  24    9.01    4.22
   4   3 -24    8.59    4.09
   4  -3 -24    7.60    5.53
  -4  -3  24    5.83    5.15
   4  -4  -1   28.31    2.24
   4  -4  -1   27.93    1.92
  -4  -4   1   23.41    0.60
  -4   4   1   25.15    2.06
  -4  -4   1   23.11    0.65
   4  -4  -2 1645.13   10.00
  -4  -4   2 1733.37    5.36
   4  -4  -2 1617.85    8.39
  -4  -4   2 1645.92    4.97
  -4   4   2 1691.87    8.51
   4  -4  -3  366.91    3.82
   4  -4  -3  452.21    5.01
  -4   4   3  377.29    3.81
  -4  -4   3  419.31    1.74
   4  -4  -4  494.60    4.57
  -4   4   4  455.16    4.30
  -4  -4   4  486.34    2.39
   4   4  -4  497.97    2.96
   4   4  -5  195.56    1.86
  -4  -4   5  224.66    1.86
   4  -4  -5  175.39    2.76
  -4   4   5  202.81    3.06
  -4  -4   6 1114.22    5.26
  -4   4   6 1128.36    6.94
   4  -4  -6 1150.83    7.11
   4  -4  -7   14.66    1.90
  -4  -4   7   15.74    1.09
  -4   4   7   15.86    1.75
   4  -4  -8  441.03    4.41
  -4   4   8  468.07    4.37
  -4  -4   8  465.73    3.75
   4   4  -8  395.80    3.48
  -4  -4   9   35.51    1.87
  -4   4   9   45.74    1.96
   4   4  -9   38.38    1.74
   4  -4  -9   29.76    1.97
  -4   4  10    7.16    1.64
   4  -4 -10   12.07    2.48
   4   4 -10    2.44    1.65
  -4  -4  10   -1.22    2.39
  -4  -4  10    5.03    1.62
   4  -4 -11   62.39    3.05
  -4   4  11   67.34    2.13
  -4  -4  11   57.24    2.30
  -4  -4  11   39.08    2.72
   4   4 -11   54.42    2.46
   4   4 -12  323.86    4.40
  -4   4  12  362.73    4.08
  -4  -4  12  346.70    5.13
  -4  -4  12  363.78    4.39
   4  -4 -12  337.09    5.16
   4   4 -13  392.33    5.07
  -4   4  13  458.01    4.61
  -4  -4  13  441.46    5.90
  -4  -4  13  471.96    5.42
   4  -4 -13  427.56    5.91
   4   4 -14    7.26    2.66
  -4  -4  14    4.23    2.41
  -4  -4  14   -2.18    2.80
  -4   4  14   -0.91    1.77
   4  -4 -14   -2.70    1.99
   4   4 -15   19.17    2.88
  -4  -4  15   29.97    2.80
  -4   4  15   23.09    1.81
  -4  -4  15   31.40    3.14
   4  -4 -15   11.18    2.29
   4   4 -16  654.13    7.28
  -4  -4  16  618.27    7.36
  -4  -4  16  644.92    6.96
  -4   4  16  689.64    5.73
   4  -4 -16  649.52    8.01
   4   4 -17   43.91    3.71
  -4  -4  17   33.84    3.68
  -4   4  17   41.42    2.07
   4  -4 -17   39.49    4.02
  -4  -4  17   36.98    3.45
   4   4 -18  727.69    8.59
  -4  -4  18  765.19    8.66
   4  -4 -18  787.86    9.01
  -4   4  18  829.78    6.72
  -4  -4  18  740.14    8.31
   4  -4 -19   32.13    4.20
  -4  -4  19   30.83    3.79
  -4   4  19   21.58    1.62
  -4  -4  19   24.33    3.41
   4   4 -19   28.65    4.08
  -4   4  19   30.44    1.79
  -4   4  20    2.17    1.52
   4  -4 -20   -1.32    4.42
   4   4 -20    3.33    3.81
  -4  -4  20   -5.16    3.65
  -4   4  20    1.71    1.61
  -4  -4  20   -1.92    3.42
  -4  -4  21    0.47    3.71
   4  -4 -21    5.38    4.41
   4   4 -21    2.18    4.57
  -4  -4  21   -6.33    4.11
   4  -4 -22   33.79    4.96
  -4  -4  22   33.75    4.15
  -4  -4  22   22.25    4.57
   4   4 -22   18.42    4.96
   4  -4 -23   -2.23    5.04
  -4  -4  23   -2.67    4.65
  -4  -4  23    6.83    4.56
   4   4 -23   -0.66    4.70
  -4  -4  24   66.53    5.35
  -4  -4  24   49.27    5.97
   4  -4 -24   61.11    6.16
   4   4 -24   64.18    6.03
  -4  -5   1   10.26    0.87
  -4  -5   1   11.05    0.80
   4  -5  -1   10.60    2.32
  -4   5   1   17.05    2.05
   4  -5  -1   14.57    1.92
  -4   5   2   22.09    2.09
   4  -5  -2   21.84    1.71
  -4  -5   2   26.48    0.86
   4  -5  -2   23.72    2.47
   4  -5  -3   94.70    3.09
   4  -5  -3  105.50    2.80
  -4   5   3  107.06    2.73
  -4  -5   3   95.82    1.18
  -4  -5   4    5.16    0.79
   4  -5  -4    3.24    1.92
  -4   5   4    1.77    1.85
   4  -5  -4   -0.78    2.35
  -4  -5   5   38.55    1.19
   4  -5  -5   36.26    2.18
  -4   5   5   44.98    2.14
  -4  -5   6   95.61    1.65
   4  -5  -6   95.77    2.63
  -4   5   6   84.95    2.43
   4  -5  -7  113.67    2.79
  -4  -5   7  108.11    2.02
  -4   5   7  113.85    2.60
   4  -5  -8  987.29    6.92
  -4   5   8 1018.05    6.86
  -4  -5   8  985.77    7.96
   4   5  -8 1043.57    6.49
  -4  -5   8 1118.12    6.33
   4  -5  -9    5.52    1.84
  -4  -5   9   11.78    2.43
  -4  -5   9    3.15    1.48
   4   5  -9    4.89    1.87
  -4   5   9    1.67    1.59
   4  -5 -10  337.03    5.20
   4  -5 -10  322.30    4.19
  -4  -5  10  287.74    4.42
  -4  -5  10  332.73    3.80
  -4   5  10  299.64    3.71
   4   5 -10  306.40    3.83
   4  -5 -11   41.85    2.26
  -4  -5  11   42.02    2.40
  -4   5  11   45.24    2.10
   4   5 -11   44.30    2.39
  -4  -5  11   52.09    2.26
   4  -5 -11   40.81    3.05
  -4  -5  12   38.69    2.41
  -4   5  12   43.20    2.25
  -4  -5  12   39.62    2.52
   4   5 -12   35.84    2.53
   4  -5 -12   35.96    2.49
  -4  -5  13   15.37    2.99
  -4  -5  13    9.70    2.35
  -4   5  13   17.71    2.00
   4  -5 -13    4.66    2.96
   4   5 -13   17.46    2.55
  -4  -5  14   17.83    3.09
   4   5 -14   17.26    2.75
  -4  -5  14   13.50    2.42
   4  -5 -14   13.93    3.11
  -4   5  14   14.04    1.86
  -4   5  15  107.26    2.47
  -4  -5  15   97.42    4.00
   4   5 -15  104.01    3.75
   4  -5 -15   97.52    4.07
  -4  -5  15  102.36    3.53
  -4   5  16  646.37    5.65
  -4  -5  16  595.66    6.80
   4   5 -16  559.50    6.93
   4  -5 -16  619.76    8.16
  -4  -5  16  574.12    7.63
  -4   5  17    1.20    1.79
   4  -5 -17    2.06    3.67
   4   5 -17   -3.52    3.01
  -4  -5  17    0.36    2.97
  -4  -5  17    4.56    3.30
  -4  -5  18  343.63    6.35
   4   5 -18  345.31    6.54
  -4  -5  18  379.30    6.38
  -4   5  18  406.79    4.28
   4  -5 -18  383.11    7.11
  -4  -5  19   42.18    4.15
  -4   5  19   32.63    1.68
  -4   5  19   34.92    1.87
   4   5 -19   38.06    4.32
   4  -5 -19   25.47    4.63
  -4  -5  19   26.52    3.69
  -4  -5  20  160.60    5.40
  -4  -5  20  114.63    5.26
   4  -5 -20  119.33    4.86
   4   5 -20  132.83    5.48
  -4  -5  21    4.77    3.86
   4  -5 -21  -11.54    4.86
  -4  -5  21   -0.86    3.99
   4   5 -21    0.60    4.65
   4  -5 -22   70.16    5.94
  -4  -5  22   58.67    4.81
   4   5 -22   58.72    5.72
  -4  -5  22   57.31    5.24
  -4  -5  23    1.38    4.45
   4  -5 -23    3.70    5.45
  -4  -5  23    6.49    4.79
   4   5 -23   15.38    5.60
  -4  -6   1   53.80    1.51
   4  -6  -1   60.11    2.97
   4  -6  -1   58.94    2.25
  -4   6   1   51.63    2.69
   4  -6  -2 1755.36    9.66
  -4  -6   2 1839.57    7.96
   4  -6  -2 1695.95   11.08
  -4   6   2 1612.60    9.18
  -4  -6   3   43.99    1.32
   4  -6  -3   54.64    3.17
   4  -6  -3   47.36    2.62
  -4   6   3   51.54    2.63
  -4  -6   4  757.54    6.74
  -4  -6   4  838.12    4.76
   4  -6  -4  813.54    6.43
   4  -6  -4  836.35    7.94
  -4   6   4  691.82    5.99
  -4   6   5    3.92    1.96
  -4  -6   5    8.09    2.46
   4  -6  -5    7.21    2.05
  -4  -6   5   11.01    1.21
  -4  -6   6  884.60    5.09
  -4  -6   6  850.39    7.17
  -4   6   6  793.63    6.34
   4  -6  -6  841.96    6.59
  -4  -6   7   22.11    1.60
   4  -6  -7   28.76    2.19
  -4  -6   7   24.96    2.89
   4   6  -7   -1.16    1.14
  -4   6   7   31.12    2.11
   4   6  -8   60.56    2.23
  -4  -6   8   63.87    2.07
  -4   6   8   60.06    2.49
   4  -6  -8   66.68    2.49
  -4  -6   8   59.27    2.52
  -4  -6   9    9.85    2.75
   4  -6  -9   11.14    2.07
  -4   6   9   12.17    2.00
   4   6  -9   10.92    2.03
  -4  -6   9   11.32    1.62
  -4  -6  10   -0.19    1.94
   4   6 -10    2.40    2.13
  -4   6  10    3.96    1.83
  -4  -6  10    3.84    1.80
   4  -6 -10    1.40    2.01
   4  -6 -11  122.28    3.23
  -4  -6  11   94.12    3.80
   4  -6 -11  133.92    4.14
  -4   6  11  120.35    2.85
  -4  -6  11  131.86    3.28
   4   6 -11  117.67    3.26
   4  -6 -12  367.39    4.33
  -4   6  12  377.07    4.28
  -4  -6  12  327.50    4.39
   4   6 -12  373.06    4.83
  -4  -6  12  359.01    5.83
   4  -6 -12  417.60    6.30
  -4   6  13    4.14    1.71
   4  -6 -13    5.32    3.14
  -4  -6  13    4.87    2.30
   4   6 -13    3.51    2.45
  -4  -6  13    7.81    3.17
  -4  -6  14   -0.97    2.47
  -4   6  14   -0.95    1.89
  -4  -6  14   -6.78    3.16
   4   6 -14    4.50    2.68
   4  -6 -14   -0.29    2.52
  -4  -6  15   19.17    2.68
  -4   6  15   14.78    1.99
   4   6 -15    9.72    2.71
   4  -6 -15   16.61    3.56
  -4  -6  15    5.44    3.53
   4   6 -16  308.72    5.67
  -4  -6  16  336.68    6.34
  -4   6  16  378.94    4.39
  -4  -6  16  365.65    5.64
   4  -6 -16  342.38    6.05
  -4  -6  17    9.03    2.97
   4   6 -17   -4.92    3.39
  -4   6  17    4.39    1.91
   4  -6 -17   17.06    3.72
  -4  -6  17    7.20    3.83
   4  -6 -18  437.74    7.86
  -4   6  18  413.48    4.42
  -4  -6  18  369.53    6.93
  -4  -6  18  397.25    6.61
   4   6 -18  372.76    6.88
   4  -6 -19   29.02    4.83
  -4   6  19   48.02    1.59
  -4   6  19   49.98    1.82
  -4  -6  19   30.70    4.56
  -4  -6  19   39.47    4.21
   4   6 -19   43.31    4.53
  -4  -6  20   45.56    4.53
   4  -6 -20   65.17    5.46
   4   6 -20   47.68    4.89
  -4  -6  20   44.77    4.15
   4  -6 -21   10.97    4.84
  -4  -6  21   12.48    4.42
   4   6 -21    0.10    4.46
  -4  -6  21   14.71    4.67
  -4  -6  22    2.05    5.19
   4   6 -22   -3.57    5.08
   4  -6 -22    7.98    5.43
  -4  -6  22    4.00    4.59
   4   6 -23    9.01    5.70
  -4  -6  23   12.39    5.37
   4  -6 -23   11.16    6.10
  -4  -6  23   21.12    4.97
  -4  -7   1  116.52    2.08
   4  -7  -1  145.21    4.03
   4  -7  -1  107.21    3.44
  -4   7   1  118.10    3.35
  -4  -7   1  118.48    3.40
   4  -7  -2  164.75    4.21
  -4  -7   2  170.99    2.28
  -4   7   2  134.63    3.45
   4  -7  -2  171.27    3.62
  -4  -7   2  157.06    3.76
  -4  -7   3  356.75    3.18
  -4   7   3  342.05    4.81
   4  -7  -3  373.61    5.65
   4  -7  -3  378.47    4.86
  -4  -7   3  353.30    5.14
   4  -7  -4    6.04    2.25
  -4  -7   4    2.62    1.97
   4  -7  -4    4.10    2.88
  -4   7   4    2.16    2.25
  -4  -7   4    7.34    1.24
  -4  -7   5   26.16    3.01
  -4   7   5   30.68    2.49
  -4  -7   5   36.29    1.65
   4  -7  -5   34.83    2.45
   4  -7  -5   29.30    2.41
  -4  -7   6  183.46    4.23
  -4  -7   6  204.18    2.80
   4  -7  -6  191.33    3.60
  -4   7   6  167.39    3.52
  -4  -7   7  107.63    2.40
  -4  -7   7   96.80    3.62
   4   7  -7  100.84    2.32
   4  -7  -7  117.52    3.01
  -4   7   7  102.87    3.04
  -4  -7   8    4.09    2.11
   4   7  -8   16.38    2.14
  -4  -7   8    9.77    1.60
   4  -7  -8    6.25    2.23
  -4   7   8   14.28    2.20
  -4  -7   9   38.48    2.03
   4   7  -9   49.27    2.26
   4  -7  -9   39.33    2.58
  -4   7   9   41.65    2.53
  -4  -7   9   43.04    3.30
   4   7 -10   88.90    2.76
   4  -7 -10   94.17    3.04
  -4   7  10   91.81    3.12
  -4  -7  10   89.13    2.62
  -4  -7  10   89.27    3.66
   4  -7 -11    4.47    2.18
  -4  -7  11   -2.44    3.04
   4   7 -11   -0.01    2.45
  -4  -7  11   -3.87    2.06
  -4   7  11    0.83    2.08
  -4  -7  12   55.45    3.77
   4   7 -12   75.64    3.08
  -4  -7  12   57.98    3.17
   4  -7 -12   61.90    3.27
  -4   7  12   56.09    2.46
   4  -7 -12   57.44    2.82
   4  -7 -13   39.55    3.85
  -4   7  13   42.00    2.62
   4   7 -13   45.78    3.02
  -4  -7  13   49.04    2.94
   4  -7 -13   39.64    2.27
  -4  -7  13   39.15    3.79
  -4   7  14  458.58    5.07
  -4  -7  14  408.79    6.89
  -4  -7  14  527.81    6.13
   4   7 -14  465.06    6.15
   4  -7 -14  522.76    7.73
  -4  -7  15   56.38    4.21
  -4   7  15   69.36    2.64
   4   7 -15   61.82    3.64
  -4  -7  15   74.26    3.68
   4  -7 -15   64.50    4.35
  -4  -7  16   14.98    3.09
  -4   7  16   13.69    2.01
  -4  -7  16   18.36    3.10
   4   7 -16   21.80    3.53
   4  -7 -16   13.94    3.82
  -4  -7  17    1.01    3.71
   4   7 -17    4.89    3.76
  -4   7  17    1.97    1.87
   4  -7 -17   -3.30    3.97
  -4  -7  17   -5.94    3.75
  -4   7  18   68.70    2.26
  -4  -7  18   48.81    4.49
  -4  -7  18   63.84    4.02
   4  -7 -18   82.37    5.41
   4   7 -18   58.49    4.52
   4   7 -19  228.84    6.38
  -4  -7  19  236.73    6.44
   4  -7 -19  247.12    7.19
  -4   7  19  264.27    2.67
  -4  -7  19  273.66    6.14
   4  -7 -20   55.35    5.63
   4   7 -20   53.54    5.07
  -4  -7  20   58.11    5.15
  -4  -7  20   74.59    4.78
   4  -7 -21    6.32    5.20
   4   7 -21    6.85    5.06
  -4  -7  21    9.11    4.57
  -4  -7  21    5.26    5.11
  -4  -7  22  123.13    6.54
   4   7 -22   93.30    6.13
   4  -7 -22  110.68    6.57
  -4  -7  22  103.16    5.77
  -4  -8   1   23.34    1.82
   4  -8  -1   18.23    2.32
  -4  -8   1   30.28    2.68
   4  -8  -1   21.09    2.98
  -4   8   1   25.46    2.91
   4  -8  -2   11.13    3.08
  -4   8   2   18.58    2.77
  -4  -8   2   18.44    2.87
   4  -8  -2   19.51    2.58
  -4  -8   2   21.25    1.41
  -4  -8   3  243.08    3.04
  -4  -8   3  230.34    4.20
   4  -8  -3  272.52    5.34
   4  -8  -3  241.39    4.29
  -4   8   3  235.91    4.44
   4  -8  -4  832.37    8.56
  -4  -8   4  842.69    7.91
  -4  -8   4  831.95    5.73
   4  -8  -4  901.11    7.51
  -4   8   4  829.26    7.36
  -4   8   5  179.92    3.96
  -4  -8   5  176.89    2.83
   4  -8  -5  166.72    4.64
  -4  -8   5  176.83    4.46
   4  -8  -5  185.06    3.90
  -4   8   6   40.62    2.83
   4  -8  -6   40.55    2.66
   4   8  -6   28.99    1.90
  -4  -8   6   34.72    2.59
  -4  -8   6   46.17    2.08
  -4  -8   7   36.69    1.90
   4  -8  -7   43.22    2.73
  -4   8   7   41.54    2.64
   4   8  -7   35.85    2.09
  -4  -8   7   25.40    2.57
   4   8  -8   10.05    2.02
  -4  -8   8   14.03    1.77
   4  -8  -8   14.88    2.79
  -4   8   8   16.31    2.38
  -4  -8   8   14.95    2.34
  -4   8   9  201.04    3.99
  -4  -8   9  174.63    4.24
  -4  -8   9  195.53    3.66
   4  -8  -9  199.19    3.97
   4   8  -9  184.46    3.53
   4  -8 -10   86.11    3.55
  -4  -8  10   76.55    2.75
  -4  -8  10   71.92    4.13
  -4   8  10   84.41    3.11
   4   8 -10   88.18    3.23
  -4  -8  11   37.58    3.84
  -4  -8  11   33.51    2.51
  -4   8  11   32.97    2.64
   4  -8 -11   36.70    2.67
   4   8 -11   38.10    2.74
   4   8 -12  332.31    5.05
   4  -8 -12  355.71    6.66
  -4  -8  12  299.53    5.68
  -4   8  12  342.53    4.67
  -4  -8  12  327.44    4.79
   4  -8 -12  332.82    4.86
   4  -8 -13  417.90    5.05
   4   8 -13  428.20    6.13
   4  -8 -13  438.01    7.52
  -4  -8  13  448.63    5.87
  -4  -8  13  427.58    7.25
  -4   8  13  409.00    5.28
   4  -8 -14  242.25    3.74
   4   8 -14  229.34    5.03
  -4  -8  14  233.15    4.62
   4  -8 -14  264.47    5.67
  -4  -8  14  220.15    5.22
  -4   8  14  222.41    3.94
  -4  -8  15   59.00    3.47
   4   8 -15   53.77    3.67
  -4  -8  15   52.22    4.66
  -4   8  15   54.78    2.74
   4  -8 -15   58.81    3.81
   4   8 -16  179.55    5.12
  -4  -8  16  190.29    5.99
  -4  -8  16  184.04    4.81
   4  -8 -16  195.36    5.87
  -4   8  16  183.85    3.54
  -4  -8  17   58.02    3.96
   4   8 -17   50.07    4.27
   4  -8 -17   48.93    5.22
  -4   8  17   62.37    2.57
  -4  -8  17   54.64    4.64
  -4  -8  18  171.55    5.24
  -4   8  18  197.21    3.10
   4   8 -18  164.10    5.75
  -4  -8  18  178.24    6.11
   4  -8 -18  204.94    6.76
   4   8 -19   12.35    4.80
   4  -8 -19    2.47    3.62
  -4  -8  19    9.65    3.99
  -4  -8  19   11.04    4.64
  -4  -8  20   37.33    5.76
  -4  -8  20   47.84    4.76
   4   8 -20   47.15    5.19
   4  -8 -20   42.58    5.81
  -4  -8  21   33.39    5.36
   4   8 -21   29.18    5.64
  -4  -8  21   43.84    5.57
   4  -8 -21   48.56    4.94
   4   8 -22  103.78    7.01
  -4  -8  22  124.87    6.82
  -4  -8  22  112.22    6.30
   4  -8 -22  149.85    7.80
  -4  -9   1   51.54    2.05
  -4  -9   1   59.53    3.32
  -4   9   1   46.67    2.65
   4  -9  -1   44.42    3.22
   4  -9  -1   50.02    2.90
  -4  -9   2   17.81    2.92
  -4   9   2    1.32    2.56
   4  -9  -2   -0.73    2.93
  -4  -9   2   10.29    1.86
   4  -9  -2    2.57    2.84
  -4  -9   3   99.96    2.38
   4  -9  -3  105.70    3.69
   4  -9  -3  112.65    3.64
  -4  -9   3  105.02    3.86
  -4   9   3  101.30    3.81
  -4   9   4   39.33    2.52
   4  -9  -4   43.88    3.06
   4  -9  -4   33.21    3.42
  -4  -9   4   36.06    2.21
  -4  -9   4   42.19    3.36
  -4   9   5   72.28    3.49
  -4  -9   5   79.63    2.51
  -4  -9   5   55.15    3.76
   4  -9  -5   64.31    3.36
   4  -9  -5   65.19    3.95
   4  -9  -6  176.93    3.87
  -4  -9   6  161.69    3.12
  -4  -9   6  154.53    4.00
  -4   9   6  145.39    3.98
   4  -9  -6  141.55    4.57
  -4  -9   7  103.13    4.41
  -4  -9   7  147.06    3.12
  -4   9   7  140.67    4.03
   4  -9  -7  126.08    3.55
   4   9  -7  128.85    3.18
  -4  -9   8   62.74    2.77
   4  -9  -8   75.04    3.07
  -4   9   8   69.52    3.29
  -4  -9   8   66.00    4.05
   4   9  -8   66.31    2.76
   4  -9  -9   63.51    3.09
  -4  -9   9   65.34    2.92
  -4   9   9   51.68    3.35
  -4  -9   9   49.91    4.03
   4   9  -9   62.52    3.21
   4   9 -10    7.75    2.49
   4  -9 -10   16.15    2.65
  -4  -9  10   17.57    2.33
  -4  -9  10   19.00    3.79
  -4   9  10   17.07    2.70
  -4  -9  11    2.22    3.83
  -4   9  11    4.10    2.55
   4  -9 -11   15.04    2.99
  -4  -9  11    6.84    2.35
   4   9 -11   14.14    2.98
   4  -9 -12  620.18    8.58
   4  -9 -12  534.95    6.04
  -4  -9  12  531.37    6.32
  -4   9  12  528.57    6.23
   4   9 -12  515.25    6.54
  -4  -9  12  526.50    7.96
  -4   9  13   69.72    3.05
   4  -9 -13   76.46    3.43
   4  -9 -13   72.22    4.86
  -4  -9  13   69.15    3.75
   4   9 -13   64.49    3.49
  -4  -9  13   64.39    4.66
   4  -9 -14  178.12    3.83
   4   9 -14  164.38    4.60
  -4  -9  14  173.20    4.44
  -4  -9  14  172.35    5.90
  -4   9  14  196.97    4.14
   4  -9 -14  193.64    5.95
   4   9 -15  113.93    4.50
   4  -9 -15  124.60    5.79
  -4   9  15  129.80    3.62
  -4  -9  15  135.84    5.68
  -4  -9  15  134.90    4.39
   4   9 -16    3.04    3.93
  -4  -9  16   15.64    3.37
  -4  -9  16   15.21    4.81
  -4   9  16   11.97    2.54
   4  -9 -16    4.15    4.64
   4   9 -17    8.64    3.93
  -4  -9  17    1.95    4.98
  -4  -9  17    7.05    3.58
  -4   9  17    7.48    2.20
   4  -9 -17   15.15    4.52
  -4   9  18    5.31    2.12
  -4  -9  18    1.64    3.73
  -4  -9  18    1.55    4.10
   4  -9 -18   13.91    4.60
   4   9 -18    6.61    3.98
   4   9 -19   36.58    4.63
  -4  -9  19   44.40    5.72
  -4  -9  19   23.09    4.09
   4  -9 -19   27.01    5.54
  -4  -9  20   42.58    5.80
   4   9 -20   36.70    5.60
  -4  -9  20   36.57    5.06
   4  -9 -20   43.77    4.94
   4   9 -21    5.62    5.60
   4  -9 -21   -3.63    6.39
  -4  -9  21   -0.73    5.95
  -4  -9  21    3.90    4.62
  -4 -10   1  149.97    4.40
   4 -10  -1  145.49    4.53
  -4  10   1  125.68    3.79
  -4 -10   1  142.84    3.14
   4 -10  -1  151.42    4.30
  -4  10   2  349.14    5.95
   4 -10  -2  388.92    6.65
   4 -10  -2  404.52    6.28
  -4 -10   2  382.57    6.08
  -4 -10   2  423.20    4.65
  -4 -10   3   25.49    3.54
  -4  10   3   26.42    3.40
  -4 -10   3   34.59    2.40
   4 -10  -3   40.92    3.31
   4 -10  -3   44.78    3.93
   4 -10  -4    4.88    2.89
  -4  10   4    4.71    2.99
  -4 -10   4    4.26    2.14
   4 -10  -4    1.23    2.43
  -4 -10   4   -0.90    3.31
  -4  10   5   -5.82    3.02
   4 -10  -5   -1.49    2.53
   4 -10  -5   -0.85    3.47
  -4 -10   5    7.67    2.24
  -4 -10   5    1.19    2.40
  -4 -10   6  253.83    5.76
  -4  10   6  279.54    5.22
   4 -10  -6  282.34    6.08
   4 -10  -6  301.05    5.14
  -4 -10   6  293.20    4.23
  -4 -10   7  196.20    3.73
   4 -10  -7  176.53    5.35
  -4 -10   7  163.58    4.58
  -4  10   7  174.62    4.46
   4 -10  -7  183.87    4.20
  -4 -10   8  147.50    3.58
   4  10  -8  140.66    3.90
   4 -10  -8  141.42    3.81
  -4  10   8  133.02    4.04
  -4 -10   8  133.84    4.93
  -4 -10   9   20.07    2.39
  -4  10   9    5.29    2.95
   4 -10  -9   13.63    2.84
  -4 -10   9    3.36    4.07
   4  10  -9    8.71    2.60
  -4 -10  10    2.15    2.33
   4 -10 -10    2.12    2.64
   4  10 -10    2.70    2.64
  -4  10  10   -0.65    3.09
  -4 -10  10    7.56    4.02
   4  10 -11   67.71    3.82
   4 -10 -11   69.70    3.76
  -4 -10  11   78.90    4.77
  -4  10  11   69.72    3.65
  -4 -10  11   89.57    3.69
  -4 -10  12    5.98    4.13
   4  10 -12    1.74    3.08
  -4 -10  12    0.92    2.61
   4 -10 -12   -3.41    2.57
  -4  10  12   -1.60    2.61
   4 -10 -13    7.45    4.12
  -4 -10  13   -4.26    4.09
  -4 -10  13    1.13    2.81
   4  10 -13    8.96    3.07
  -4  10  13   10.69    3.06
   4 -10 -13    9.63    2.69
   4 -10 -14   24.38    4.73
   4 -10 -14   21.78    2.96
  -4 -10  14   24.80    3.23
  -4 -10  14   19.25    4.52
  -4  10  14   22.72    2.65
   4  10 -14   33.20    3.80
   4 -10 -15    4.95    2.72
   4 -10 -15   -4.70    4.62
   4  10 -15   -1.01    3.81
  -4 -10  15    4.68    3.26
  -4  10  15    4.53    2.83
  -4 -10  15    0.04    4.97
  -4 -10  16   21.00    4.72
   4 -10 -16   36.89    5.04
  -4  10  16   41.79    3.04
   4  10 -16   37.60    4.18
  -4 -10  16   22.09    3.82
   4  10 -17    7.08    4.02
  -4  10  17   13.11    2.65
  -4 -10  17   17.15    5.56
  -4 -10  17   17.94    4.02
   4 -10 -17   12.77    4.97
  -4 -10  18  109.18    6.46
   4 -10 -18  114.11    6.70
  -4  10  18  118.88    3.09
   4  10 -18  102.43    5.85
  -4 -10  18  125.38    5.63
  -4 -10  19   16.20    5.73
   4 -10 -19    7.38    5.59
  -4 -10  19    9.83    4.73
   4  10 -19   21.94    4.77
  -4 -10  20    3.44    5.94
   4  10 -20    5.52    5.52
  -4 -10  20    5.77    4.76
   4 -10 -20    6.72    6.15
  -4 -11   1  484.25    5.50
  -4 -11   1  417.84    6.78
   4 -11  -1  443.70    7.08
  -4  11   1  460.01    7.20
   4 -11  -1  484.14    7.32
   4 -11  -2  174.20    5.05
   4 -11  -2  152.50    5.33
  -4  11   2  157.54    4.27
  -4 -11   2  167.46    3.49
  -4 -11   2  161.24    5.00
  -4 -11   3  129.30    3.20
   4 -11  -3  130.11    4.55
  -4  11   3  133.43    4.72
  -4 -11   3   80.92    4.27
   4 -11  -3  109.72    5.02
   4 -11  -4   37.95    3.44
  -4  11   4   29.29    3.83
  -4 -11   4   42.53    2.49
   4 -11  -4   39.82    3.50
  -4 -11   4   30.12    3.94
  -4  11   5   27.48    3.79
   4 -11  -5   43.48    3.35
   4 -11  -5   21.26    3.87
  -4 -11   5   37.67    2.80
  -4 -11   5   21.16    4.14
   4 -11  -6   14.45    3.12
  -4 -11   6   14.14    2.26
  -4 -11   6   10.56    3.83
  -4  11   6   14.50    3.47
   4 -11  -6   15.96    3.04
   4 -11  -7  190.96    5.91
  -4 -11   7  168.55    5.72
   4 -11  -7  204.66    4.72
  -4 -11   7  202.21    3.90
  -4  11   7  178.25    4.84
  -4 -11   8  203.24    4.22
  -4  11   8  154.20    4.39
  -4 -11   8  152.67    4.83
   4 -11  -8  191.62    4.56
   4 -11  -8  175.15    5.64
  -4  11   9   63.03    3.77
   4  11  -9   74.05    3.58
   4 -11  -9   68.29    3.56
  -4 -11   9   61.87    3.43
  -4 -11   9   44.43    4.91
  -4  11  10    4.82    3.08
  -4 -11  10    5.11    3.03
   4 -11 -10   -4.81    2.86
   4  11 -10    0.33    3.24
  -4 -11  10    4.62    4.34
  -4 -11  11   -0.98    2.63
   4 -11 -11    0.15    2.79
   4  11 -11   -2.52    2.78
  -4  11  11   -1.71    2.93
  -4 -11  11   -1.61    4.43
  -4 -11  12  180.46    4.58
   4  11 -12  168.58    4.60
  -4  11  12  164.80    4.37
   4 -11 -12  163.57    4.32
  -4 -11  12  187.80    6.60
   4  11 -13    0.55    3.16
   4 -11 -13    8.95    2.76
   4 -11 -13    5.73    4.74
  -4 -11  13   15.10    3.16
  -4  11  13    3.77    3.42
  -4 -11  13    5.14    4.89
  -4 -11  14  391.79    8.45
   4  11 -14  356.88    6.58
  -4 -11  14  409.76    6.87
  -4  11  14  408.82    6.33
   4 -11 -14  389.28    5.70
   4 -11 -14  415.85    8.48
  -4  11  15   12.97    3.33
   4  11 -15   12.77    3.86
   4 -11 -15    9.80    2.50
  -4 -11  15   10.29    3.95
  -4 -11  15   12.67    5.43
   4 -11 -15   10.64    5.31
   4 -11 -16   93.69    3.44
  -4  11  16  104.98    3.70
  -4 -11  16   90.42    6.28
   4 -11 -16   93.77    6.17
   4  11 -16   95.18    4.98
  -4 -11  16  107.26    4.87
   4 -11 -17  241.64    7.94
  -4  11  17  255.87    4.67
   4  11 -17  242.48    6.86
  -4 -11  17  260.58    6.66
  -4 -11  17  178.30    7.55
  -4 -11  18    5.62    5.55
  -4 -11  18    3.23    4.47
   4  11 -18   28.14    5.39
   4 -11 -18  -11.38    5.69
  -4  11  18    5.08    2.38
   4 -11 -19    1.40    4.56
  -4 -11  19    3.73    4.67
   4  11 -19   -4.77    5.46
  -4 -11  19   -4.88    6.10
  -4 -12   1  132.48    3.62
  -4  12   1  137.74    4.64
   4 -12  -1  141.09    5.69
  -4 -12   1  143.83    4.41
   4 -12  -1  159.86    5.31
  -4 -12   2   74.90    3.14
   4 -12  -2   68.19    4.82
  -4  12   2   83.38    4.56
   4 -12  -2   75.52    4.35
  -4 -12   2   76.52    4.58
   4 -12  -3   33.04    3.59
  -4 -12   3   32.97    3.10
   4 -12  -3   55.71    4.20
  -4  12   3   27.97    4.16
  -4 -12   3   30.25    4.30
   4 -12  -4  866.52    9.60
  -4 -12   4  833.24    7.64
  -4  12   4  833.79    9.42
   4 -12  -4  832.03   10.07
  -4 -12   4  745.22    9.53
   4 -12  -5   14.58    3.25
  -4 -12   5    4.55    4.11
   4 -12  -5    7.94    3.65
  -4 -12   5   -2.11    2.43
  -4  12   5    2.82    3.76
  -4 -12   6    9.62    3.30
  -4 -12   6    4.10    2.32
   4 -12  -6    3.29    3.43
   4 -12  -6   -3.72    4.02
  -4  12   6   11.99    3.79
  -4 -12   7   49.76    3.21
  -4 -12   7   44.76    4.87
   4 -12  -7   53.79    4.67
   4 -12  -7   34.01    3.72
  -4  12   7   50.03    4.20
  -4 -12   8   24.82    2.75
   4 -12  -8   25.00    3.51
   4 -12  -8   12.62    3.41
  -4  12   8   19.16    3.83
  -4 -12   8   29.16    3.74
  -4 -12   9    7.48    2.64
   4 -12  -9   13.84    4.25
   4 -12  -9   12.94    3.06
  -4  12   9   26.10    4.08
  -4 -12   9   11.44    4.66
  -4 -12  10   67.59    3.29
  -4  12  10   56.25    4.29
   4 -12 -10   70.02    3.74
   4  12 -10   83.87    3.82
  -4 -12  10   40.49    5.15
   4 -12 -11  188.61    5.19
  -4 -12  11  208.34    4.91
   4  12 -11  170.54    5.10
  -4  12  11  162.90    4.89
  -4 -12  11  183.68    5.95
   4  12 -12   21.84    3.57
   4 -12 -12   16.82    3.62
  -4 -12  12   18.70    3.28
  -4 -12  12   20.60    5.00
  -4  12  12   14.53    3.47
   4 -12 -13    4.85    4.89
   4 -12 -13    7.15    3.59
  -4 -12  13   11.59    3.50
   4  12 -13    7.41    3.87
  -4 -12  13    0.65    4.97
  -4  12  13    8.73    3.14
  -4 -12  14   36.31    5.48
  -4 -12  14   29.61    3.84
   4 -12 -14   41.60    3.69
  -4  12  14   43.64    3.87
   4  12 -14   27.54    4.13
   4 -12 -14   44.31    4.47
  -4 -12  15   13.62    4.30
   4 -12 -15    8.31    5.60
   4 -12 -15    2.86    3.15
   4  12 -15    5.79    4.14
  -4 -12  15    3.54    3.96
  -4  12  15    8.85    3.37
   4 -12 -16  143.07    4.12
   4 -12 -16  137.42    7.27
   4  12 -16  149.58    5.69
  -4 -12  16  126.61    7.43
  -4 -12  16  160.12    5.87
  -4  12  16  156.28    4.41
  -4 -12  17    6.72    4.65
   4  12 -17    9.12    4.74
  -4 -12  17   18.73    6.76
  -4  12  17   18.31    2.97
   4 -12 -17    7.69    5.61
  -4 -12  18   23.88    6.22
   4 -12 -18   21.96    6.77
   4  12 -18   22.20    5.50
  -4  12  18   23.49    2.81
  -4 -12  18   30.14    5.33
   4 -13  -1   22.94    4.76
  -4  13   1   30.16    4.44
  -4 -13   1   41.33    3.08
   4 -13  -1   25.44    4.31
  -4 -13   1   16.84    4.51
   4 -13  -2  126.06    5.42
   4 -13  -2  119.42    5.80
  -4 -13   2  114.28    4.57
  -4 -13   2  134.06    3.85
  -4  13   2  120.64    5.21
  -4  13   3   59.26    4.96
  -4 -13   3   82.85    3.71
   4 -13  -3   73.56    5.18
   4 -13  -3   60.11    4.75
  -4 -13   3   69.47    4.84
   4 -13  -4   23.15    4.43
   4 -13  -4   32.06    4.19
  -4 -13   4   29.99    4.41
  -4  13   4   21.02    4.43
  -4 -13   4   31.88    3.24
   4 -13  -5   29.61    3.78
  -4  13   5   33.18    4.45
   4 -13  -5   25.25    4.59
  -4 -13   5   27.72    2.80
  -4 -13   5   31.84    4.52
   4 -13  -6   30.00    4.95
  -4 -13   6   35.54    3.77
  -4 -13   6   29.87    3.35
   4 -13  -6   40.35    3.86
  -4  13   6   23.52    3.32
  -4 -13   7   59.07    5.44
   4 -13  -7   37.47    3.91
  -4  13   7   48.10    4.52
   4 -13  -7   41.30    3.98
  -4 -13   7   41.74    3.15
  -4  13   8  142.13    5.71
  -4 -13   8  114.96    5.94
   4 -13  -8  127.57    6.18
   4 -13  -8  119.44    4.78
  -4 -13   8  138.53    4.00
  -4 -13   9   25.70    3.29
   4 -13  -9   17.81    5.11
   4 -13  -9   15.55    3.55
  -4  13   9   20.94    4.04
  -4 -13   9    8.06    5.53
  -4 -13  10    4.28    3.25
   4 -13 -10    1.22    3.42
  -4  13  10   13.05    3.83
   4 -13 -10    4.72    4.86
  -4 -13  10    2.59    4.91
   4 -13 -11   -0.26    4.94
  -4 -13  11   -1.49    3.11
   4 -13 -11    4.66    3.41
  -4  13  11   -2.06    4.23
   4  13 -11   13.22    4.14
  -4 -13  11   -1.31    5.51
   4  13 -12   -3.97    3.76
  -4 -13  12   -1.29    4.01
  -4  13  12   -5.04    3.67
   4 -13 -12    1.76    3.44
  -4 -13  12    4.32    5.52
   4  13 -13    9.62    4.01
  -4 -13  13    1.43    5.70
   4 -13 -13    7.11    5.01
  -4 -13  13   12.56    3.64
  -4  13  13    4.63    3.62
   4 -13 -13    4.28    3.19
   4  13 -14   50.48    4.68
   4 -13 -14   39.90    4.09
  -4  13  14   41.56    4.27
  -4 -13  14   39.85    4.37
  -4 -13  14   47.12    6.37
   4 -13 -14   40.17    6.21
  -4  13  15   60.85    4.26
   4 -13 -15   88.31    4.33
  -4 -13  15   66.85    5.02
   4  13 -15   64.66    4.90
   4 -13 -15   80.26    6.99
  -4 -13  15   55.42    7.15
   4 -13 -16   31.06    5.14
   4  13 -16   33.03    5.02
  -4 -13  16   29.35    6.99
  -4 -13  16   40.30    4.84
   4 -13 -16   30.60    3.61
  -4  13  16   44.36    3.70
   4 -14  -1   17.50    4.95
  -4 -14   1    0.37    4.63
   4 -14  -1    8.67    4.72
  -4 -14   1    8.78    3.12
  -4  14   1    9.90    4.88
   4 -14  -2  431.29    8.38
   4 -14  -2  365.14    8.38
  -4 -14   2  414.51    6.58
  -4 -14   2  374.79    7.76
  -4  14   2  370.34    7.23
  -4 -14   3   15.15    3.10
  -4  14   3   16.09    4.55
  -4 -14   3   15.95    3.69
   4 -14  -3   22.87    5.00
   4 -14  -3   24.70    4.41
   4 -14  -4    7.05    4.76
  -4 -14   4    0.40    4.36
  -4  14   4   15.54    4.30
  -4 -14   4    4.83    3.05
   4 -14  -4    9.75    4.48
  -4 -14   5  219.78    5.20
   4 -14  -5  203.41    6.95
   4 -14  -5  211.30    6.63
  -4 -14   5  216.00    6.98
  -4  14   5  173.09    6.00
   4 -14  -6  250.15    6.34
  -4 -14   6  257.15    6.66
   4 -14  -6  255.69    7.60
  -4 -14   6  261.25    5.33
  -4  14   6  238.37    6.75
  -4 -14   7   11.47    3.39
  -4 -14   7   11.22    5.22
  -4  14   7   17.75    4.25
   4 -14  -7   14.35    3.91
   4 -14  -7    0.20    5.13
  -4  14   8   50.57    4.83
  -4 -14   8   57.91    6.10
  -4 -14   8   42.42    3.70
   4 -14  -8   45.43    5.38
   4 -14  -8   59.63    4.47
  -4 -14   9   10.34    3.66
   4 -14  -9   -5.91    3.84
  -4  14   9    4.25    4.38
  -4 -14   9    4.06    4.15
   4 -14  -9    2.18    3.79
  -4 -14  10   -0.64    3.45
  -4 -14  10    0.03    5.87
   4 -14 -10    2.46    3.62
   4 -14 -10    1.29    3.76
  -4  14  10    0.47    4.12
  -4 -14  11   28.16    4.18
  -4 -14  11    9.99    5.67
  -4  14  11   31.45    4.45
   4 -14 -11    9.70    5.44
   4 -14 -11   18.70    4.48
  -4 -14  12   28.25    4.14
  -4  14  12   32.73    4.39
   4 -14 -12   45.79    4.23
  -4 -14  12   42.84    6.03
   4 -14 -12   28.70    5.89
   4 -14 -13  103.87    6.75
  -4 -14  13  114.19    5.04
  -4  14  13  111.19    5.13
  -4 -14  13  108.54    7.73
   4  14 -13   90.25    5.29
   4 -14 -13   78.58    5.71
   4 -14 -13   88.88    4.66
  -4 -14  14   74.35    7.28
   4 -14 -14   80.10    4.77
   4 -14 -14   71.40    7.23
  -4 -14  14   90.78    4.98
  -4  14  14   89.12    5.16
   4  14 -14   82.12    5.52
   4  14 -15    7.85    5.26
  -4 -15   1   18.76    3.63
  -4 -15   1   17.41    5.29
  -4  15   1   19.22    5.06
   4 -15  -1   12.27    5.01
   4 -15  -1   30.05    5.75
   4 -15  -2   -2.84    5.08
  -4 -15   2   -1.31    5.42
   4 -15  -2    6.30    3.69
  -4  15   2   -4.71    4.00
  -4 -15   2   -2.48    3.50
   4 -15  -3  173.66    7.39
  -4 -15   3  173.10    5.06
   4 -15  -3  184.72    7.02
  -4  15   3  153.66    5.78
  -4 -15   3  164.64    6.84
  -4 -15   4    8.26    5.77
  -4 -15   4   11.78    3.63
   4 -15  -4    8.39    5.01
  -4  15   4   11.15    4.96
   4 -15  -4    2.40    5.39
   4 -15  -5   44.65    5.33
  -4 -15   5   50.67    6.27
  -4 -15   5   38.21    3.90
   4 -15  -5   41.39    5.98
  -4  15   5   36.83    5.69
   4 -15  -6   26.81    5.23
  -4  15   6   23.29    5.30
  -4 -15   6   24.74    5.45
   4 -15  -6   35.59    4.60
  -4 -15   6   20.60    3.66
  -4 -15   7   38.57    3.85
   4 -15  -7   26.98    5.80
  -4 -15   7   27.89    4.84
   4 -15  -7   37.58    5.18
  -4  15   7   30.55    5.10
   4 -15  -8  202.58    6.48
  -4 -15   8  212.45    7.89
   4 -15  -8  213.66    7.85
  -4 -15   8  212.97    5.41
  -4  15   8  229.92    7.23
  -4 -15   9    0.32    4.12
  -4 -15   9    7.21    6.22
  -4  15   9    3.55    4.45
   4 -15  -9   -1.90    4.32
   4 -15  -9    1.12    5.62
   4 -15 -10   24.29    6.05
  -4 -15  10   19.99    4.10
  -4  15  10   40.30    5.32
   4 -15 -10   29.92    4.44
  -4 -15  10   36.13    5.06
  -4 -15  11   32.07    4.38
  -4 -15  11   18.75    6.56
  -4  15  11   14.99    4.85
   4 -15 -11   17.40    5.87
   4 -15 -11   13.24    4.24
  -4 -15  12   -8.07    4.76
  -4  15  12    3.71    4.67
   4 -15 -12    4.06    5.82
  -4 -15  12    7.08    6.84
   4 -15 -12   11.01    4.74
  -4 -16   1    3.37    3.95
   4 -16  -1   12.96    5.54
   4 -16  -1    1.37    5.67
  -4 -16   1   -2.00    5.52
  -4  16   1    1.53    4.36
  -4 -16   2   23.54    4.12
   4 -16  -2   21.53    6.18
   4 -16  -2   32.26    5.79
  -4 -16   2   18.31    5.45
  -4  16   2   41.72    5.79
  -4  16   3    5.44    5.25
  -4 -16   3   -8.75    5.16
  -4 -16   3   -1.19    4.32
   4 -16  -3   -4.73    4.89
   4 -16  -3    9.91    5.75
  -4  16   4   62.77    5.98
  -4 -16   4   86.37    5.01
   4 -16  -4   61.99    5.53
   4 -16  -4   75.08    6.77
  -4 -16   4   67.18    6.86
  -4 -16   5   13.11    6.41
  -4 -16   5   36.05    4.11
   4 -16  -5   33.28    6.36
   4 -16  -5   21.19    5.24
  -4  16   5   23.72    5.95
  -4  16   6   17.13    5.10
  -4 -16   6   25.44    6.48
   4 -16  -6    7.60    5.75
  -4 -16   6    9.68    3.90
   4 -16  -6   19.52    5.12
   4 -16  -7   20.58    4.91
  -4 -16   7   25.26    4.35
  -4  16   7   12.45    5.55
  -4 -16   7   34.03    6.54
   4 -16  -7   42.93    5.51
   4 -16  -8   -7.70    5.66
  -4  16   8   -1.44    5.27
   4 -16  -8   -0.81    4.90
  -4 -16   8   12.68    6.17
  -4 -16   8   -3.42    3.84
  -4 -16   9    2.80    4.25
  -4 -16   9   -9.72    5.98
  -4  16   9    3.97    4.80
   4 -16  -9    0.01    4.99
   4 -16  -9   -0.87    4.79
  -4  17   1   23.44    6.24
   4 -17  -1   33.24    6.33
  -4 -17   1   42.70    4.81
   4 -17  -1   42.32    6.83
  -4 -17   1   32.66    6.19
  -4 -17   2    9.16    4.68
  -4  17   2    7.94    6.42
   4 -17  -2   18.69    6.41
  -4 -17   2   -2.95    4.99
   4 -17  -2   10.40    6.83
   4 -17  -3  124.75    7.31
  -4 -17   3  140.95    6.31
   4 -17  -3  122.96    6.74
  -4 -17   3  142.63    7.92
  -4  17   3  105.09    6.90
   4 -17  -4    4.65    5.36
  -4  17   4   -0.22    5.68
   4 -17  -4    5.70    6.61
   3   0  -1    0.88    1.54
  -3   0   1    0.05    1.58
  -3   0   1    1.32    0.90
   3   0  -1    2.59    0.73
  -3   0   2  448.21    3.66
   3   0  -2  441.28    3.07
  -3   0   3    3.66    1.53
   3   0  -4  870.72    5.14
  -3   0   4  896.27    5.43
  -3   0   5    1.28    1.34
   3   0  -5   -0.57    0.90
   3   0  -6  377.09    3.09
   3   0  -7    0.51    1.22
  -3   0   8  193.81    2.70
   3   0  -8  176.78    2.56
  -3   0   9    3.84    1.06
   3   0  -9   -2.49    1.54
  -3   0  10  873.00    6.21
   3   0 -10  884.24    6.21
   3   0 -11   -2.00    1.81
  -3   0  11   -1.60    1.45
  -3   0  12  447.08    4.96
   3   0 -12  445.23    4.93
   3   0 -13    1.03    2.22
  -3   0  13   -1.23    2.29
  -3   0  14 1251.64    8.36
   3   0 -14 1201.75    8.89
  -3   0  14 1284.10    9.28
   3   0 -15   -1.37    2.71
  -3   0  15    3.19    1.74
  -3   0  15    0.69    2.70
   3   0 -16    4.28    2.97
  -3   0  16    9.18    1.93
  -3   0  16    9.85    2.27
  -3   0  17   -1.49    1.91
   3   0 -17    7.50    2.93
  -3   0  17   13.70    3.12
  -3   0  18  255.00    3.69
   3   0 -18  276.57    5.62
  -3   0  18  268.58    5.11
  -3   0  19    0.90    2.11
   3   0 -19    7.00    2.77
  -3   0  19    6.03    3.53
  -3   0  20  154.85    3.19
   3   0 -20  146.25    5.38
  -3   0  20  147.67    5.23
   3   0 -21    2.83    3.92
  -3   0  21  -11.26    3.05
  -3   0  21   -2.54    2.37
  -3   0  21   -5.53    2.11
   3   0 -22  194.56    6.66
  -3   0  22  230.98    4.07
  -3   0  22  196.57    6.16
  -3   0  22  218.12    3.57
   3   0 -23   12.26    4.62
  -3   0  23   -2.74    1.99
  -3   0  23    1.75    2.40
  -3   0  23   -6.58    4.82
   3   0 -24  142.82    6.94
  -3   0  24  144.79    2.70
  -3   0  24  155.04    3.07
   3   0 -25    2.71    4.73
   3   1  -1  630.49    2.60
  -3  -1   1  622.22    4.28
  -3  -1   1  552.25    2.32
   3  -1  -1  687.73    4.19
  -3   1   1  770.56    4.78
  -3   1   1  649.99    3.87
   3  -1  -1  702.55    4.53
   3  -1  -2  585.68    4.19
  -3   1   2  573.23    4.12
   3   1  -2  566.54    2.89
   3  -1  -2  536.44    3.96
  -3   1   3 2861.40   11.11
   3  -1  -3 2686.15   10.35
   3  -1  -4  673.36    4.47
  -3   1   4  594.03    4.28
  -3  -1   5  932.68    5.21
  -3   1   5  930.86    5.61
   3   1  -5  897.63    4.52
   3  -1  -6   17.68    1.43
  -3   1   6   18.48    1.52
   3   1  -6   27.03    1.19
  -3  -1   6   22.39    1.13
  -3  -1   7   22.46    1.31
  -3   1   7   23.92    1.53
   3  -1  -7   22.39    1.55
   3   1  -7   25.04    1.39
   3  -1  -8   14.45    1.54
  -3   1   8   18.02    1.49
   3   1  -8   19.69    1.47
  -3  -1   8   15.74    1.40
   3  -1  -9   28.24    1.86
  -3   1   9   25.45    1.50
   3   1  -9   21.43    1.58
  -3  -1   9   25.69    1.62
  -3   1  10  333.83    3.37
   3   1 -10  354.86    3.91
   3  -1 -10  330.54    3.95
  -3  -1  10  366.45    3.93
  -3   1  11    5.09    1.62
   3   1 -11    1.24    1.77
  -3  -1  11    0.65    1.75
   3  -1 -11    2.72    2.03
  -3   1  12  109.71    2.52
   3   1 -12  102.86    2.91
   3  -1 -12  116.55    3.10
  -3  -1  12  126.39    3.07
  -3   1  13   -4.52    2.31
  -3  -1  13   -2.01    2.12
  -3   1  13   -1.99    1.54
   3   1 -13    3.99    2.12
  -3  -1  13   -0.83    2.05
   3  -1 -13    3.48    2.31
  -3   1  14 2122.40    9.97
  -3  -1  14 2256.40   12.81
   3   1 -14 2232.97   12.34
  -3  -1  14 2299.43   12.79
   3  -1 -14 2276.68   13.05
  -3   1  14 2237.62   13.02
  -3   1  15   38.10    3.16
  -3  -1  15   28.30    2.64
  -3   1  15   39.64    1.91
   3  -1 -15   38.13    3.21
   3   1 -15   43.58    3.18
  -3  -1  15   36.79    3.06
  -3   1  16  906.56    6.22
  -3  -1  16  929.59    8.42
   3   1 -16  901.86    8.30
   3  -1 -16  889.64    8.50
  -3  -1  16  939.86    7.93
  -3   1  16  856.73    8.43
  -3   1  17   21.80    3.45
  -3   1  17   23.07    2.04
  -3  -1  17   27.66    2.70
   3   1 -17   26.86    3.42
   3  -1 -17   37.94    3.52
  -3  -1  17   24.80    3.36
  -3   1  18   24.74    3.73
  -3   1  18   25.71    1.94
   3   1 -18   30.14    2.95
   3  -1 -18   22.40    3.59
  -3  -1  18   25.35    2.68
  -3  -1  18   28.53    3.57
  -3   1  19   53.33    2.14
   3   1 -19   48.49    4.32
  -3   1  19   57.00    2.33
   3  -1 -19   50.32    3.45
  -3  -1  19   63.62    4.14
  -3  -1  19   31.53    2.65
  -3  -1  20    2.48    2.83
   3   1 -20   -4.39    3.93
  -3   1  20    1.35    1.73
   3  -1 -20   -3.95    3.80
  -3   1  20   -1.15    1.97
  -3  -1  21   86.23    3.08
   3   1 -21   74.36    4.18
   3  -1 -21   68.99    5.03
  -3   1  21   80.10    2.16
  -3   1  21   98.28    2.62
  -3  -1  21   97.33    4.82
  -3  -1  22   94.12    3.20
   3   1 -22  102.47    5.76
   3  -1 -22   95.56    5.34
  -3   1  22   92.37    2.36
  -3   1  22   94.23    2.04
  -3  -1  22   79.42    5.22
  -3  -1  23  216.55    4.11
   3   1 -23  181.38    6.95
   3  -1 -23  196.66    7.23
  -3   1  23  206.98    2.46
  -3   1  23  196.85    2.27
  -3  -1  23  181.71    6.41
  -3  -1  23  191.17    4.45
   3   1 -24   38.35    5.79
  -3  -1  24   35.56    3.18
   3  -1 -24   17.88    5.86
  -3  -1  24   28.05    2.83
  -3  -1  24   25.34    5.40
   3  -2  -1   -0.65    1.43
  -3   2   1    3.90    1.02
  -3   2   1    4.97    1.48
   3  -2  -1   -0.93    1.38
   3  -2  -2  157.61    2.13
  -3   2   2  164.95    2.38
   3  -2  -2  168.03    2.49
   3   2  -3   12.07    0.49
  -3   2   3   15.80    1.50
   3  -2  -3   16.75    1.52
  -3   2   4    8.82    1.42
   3  -2  -4   10.91    1.45
  -3  -2   4    7.98    0.74
   3  -2  -5  107.97    2.13
  -3  -2   5   98.17    1.34
  -3   2   5  106.36    2.06
  -3   2   6 1568.72    7.61
   3   2  -6 1593.41    6.90
  -3  -2   6 1645.67    7.04
   3  -2  -6 1609.17    7.59
  -3  -2   7  262.08    2.79
  -3   2   7  237.12    2.82
   3   2  -7  227.82    2.59
   3  -2  -7  233.88    2.99
  -3   2   8  106.44    2.05
   3   2  -8  104.13    2.08
  -3  -2   8  119.23    2.28
   3  -2  -8   99.07    2.41
  -3   2   9  540.78    4.31
   3   2  -9  582.46    4.70
  -3  -2   9  596.11    4.61
   3  -2  -9  591.30    5.29
  -3   2  10    1.74    1.55
   3   2 -10    3.42    1.72
   3  -2 -10    0.52    1.87
  -3  -2  10   -0.63    1.64
  -3   2  11    4.58    1.38
   3   2 -11    1.10    1.87
  -3  -2  11   -0.90    1.77
  -3  -2  11    2.17    1.73
   3  -2 -11    2.07    2.20
  -3   2  12 1926.38    9.45
   3   2 -12 2048.96   10.84
   3  -2 -12 2156.03   12.02
  -3  -2  12 2061.03   10.92
  -3  -2  12 2088.72   11.75
   3  -2 -13   -1.99    2.35
  -3   2  13   -1.04    1.67
   3   2 -13   -2.90    2.15
  -3  -2  13   -4.68    2.10
  -3  -2  13    1.69    2.12
  -3  -2  14  633.75    6.33
  -3   2  14  672.30    5.05
   3   2 -14  692.61    6.75
  -3  -2  14  673.95    6.34
   3  -2 -14  635.93    6.72
  -3   2  15  122.46    2.47
   3   2 -15  119.62    3.80
   3  -2 -15  104.18    3.77
  -3  -2  15  119.40    3.63
  -3  -2  15  110.02    3.39
   3   2 -16    5.59    2.86
  -3  -2  16    3.90    2.50
  -3   2  16    3.01    1.53
  -3   2  16    4.07    1.60
   3  -2 -16    1.93    2.22
  -3  -2  16    7.50    2.80
   3   2 -17  149.52    4.45
  -3   2  17  147.39    2.65
  -3  -2  17  147.75    3.72
  -3  -2  17  146.09    4.37
  -3   2  17  156.82    2.54
   3  -2 -17  143.95    4.46
   3   2 -18    8.86    3.46
  -3  -2  18    5.42    3.23
  -3   2  18    7.68    1.54
   3  -2 -18   16.41    3.61
  -3   2  18    9.29    1.70
  -3  -2  18   12.69    2.93
  -3  -2  19  207.61    4.66
   3   2 -19  223.62    5.62
  -3   2  19  265.77    3.03
   3  -2 -19  215.16    5.79
  -3  -2  19  231.36    5.58
  -3   2  19  250.56    3.42
   3   2 -20  101.91    4.76
  -3  -2  20  118.84    3.83
   3  -2 -20   96.09    4.73
  -3   2  20  116.45    2.33
  -3   2  20  117.98    2.04
  -3  -2  20  121.16    4.99
   3   2 -21   10.45    3.31
   3  -2 -21   20.80    3.48
  -3  -2  21   28.00    2.85
  -3   2  21   17.55    1.36
  -3   2  21   16.61    1.20
  -3  -2  21   16.91    4.01
  -3  -2  22   16.85    4.53
   3   2 -22   24.66    4.78
   3  -2 -22   30.10    4.75
  -3  -2  23   27.77    4.80
   3   2 -23   24.06    5.32
   3  -2 -23   31.54    5.62
  -3  -2  24  340.38    8.29
  -3  -2  24  401.27    5.43
   3   2 -24  394.59    9.21
   3  -2 -24  381.47    9.14
   3  -3  -1   54.73    2.09
   3  -3  -1   54.13    1.88
  -3  -3   1   43.63    0.64
  -3   3   1   48.46    1.49
  -3  -3   1   55.27    0.64
   3  -3  -2  117.18    2.22
  -3  -3   2  127.96    0.82
  -3   3   2  122.66    1.97
   3  -3  -2  119.41    2.21
   3  -3  -3    8.24    1.44
   3   3  -3    4.23    0.62
  -3  -3   3    5.78    0.49
  -3   3   3    3.63    1.35
   3  -3  -4    1.49    0.99
  -3  -3   4    2.59    0.66
  -3   3   4    0.92    1.28
   3  -3  -5  105.39    2.10
  -3   3   5  113.17    2.07
  -3  -3   5   96.99    1.36
   3   3  -6  836.72    4.65
   3  -3  -6  772.03    5.02
  -3   3   6  797.99    5.04
  -3  -3   6  826.83    4.54
   3   3  -7  626.05    4.31
  -3   3   7  690.39    4.71
  -3  -3   7  729.68    4.61
   3  -3  -7  655.87    4.63
   3  -3  -8 1143.99    6.34
   3   3  -8 1149.45    6.46
  -3  -3   8 1145.72    6.30
  -3   3   8 1279.13    6.83
   3  -3  -8 1229.28    8.51
   3   3  -9  459.27    4.25
  -3   3   9  520.71    4.07
  -3  -3   9  484.42    4.16
  -3  -3   9  469.18    5.06
   3  -3  -9  522.53    5.29
   3   3 -10  271.92    3.56
  -3  -3  10  248.40    3.83
   3  -3 -10  247.51    3.94
  -3   3  10  281.00    3.07
  -3  -3  10  272.00    3.46
   3   3 -11   51.81    2.38
  -3  -3  11   36.58    2.47
  -3   3  11   48.13    1.80
  -3  -3  11   44.61    2.20
   3  -3 -11   45.40    2.71
   3  -3 -12    2.22    2.33
   3   3 -12    4.96    2.17
  -3  -3  12    2.78    2.14
  -3  -3  12   -2.62    2.05
  -3   3  12   -0.57    1.49
   3   3 -13   28.86    2.51
  -3   3  13   33.50    1.62
   3  -3 -13   34.64    2.72
  -3  -3  13   33.68    2.47
  -3  -3  13   28.50    2.60
   3   3 -14  241.35    4.39
  -3  -3  14  225.05    3.82
  -3   3  14  289.39    3.05
   3  -3 -14  221.21    4.42
  -3  -3  14  239.66    4.28
   3   3 -15   27.67    2.87
  -3   3  15   20.00    1.61
   3  -3 -15   23.28    3.17
  -3  -3  15   36.30    2.83
  -3  -3  15   19.77    2.71
  -3  -3  16  363.79    5.54
  -3   3  16  378.90    3.53
   3  -3 -16  317.96    5.23
  -3  -3  16  356.13    5.34
   3   3 -16  372.23    5.77
  -3   3  16  364.11    3.65
   3   3 -17    1.60    3.02
  -3   3  17    1.48    1.26
   3  -3 -17    5.57    3.30
  -3  -3  17   -0.47    2.59
  -3  -3  17   -3.57    2.86
  -3   3  17    6.56    1.47
   3   3 -18    4.81    3.57
  -3  -3  18    2.44    2.77
  -3   3  18   -1.42    1.30
  -3   3  18    0.58    1.22
  -3  -3  18    5.52    3.03
   3  -3 -18   13.85    3.69
   3   3 -19    3.60    3.89
  -3  -3  19   -7.10    3.24
   3  -3 -19    5.86    3.60
  -3   3  19    3.04    1.17
  -3   3  19    3.56    1.08
  -3  -3  19    4.68    3.68
   3   3 -20   -1.56    4.09
   3  -3 -20    2.41    3.92
  -3  -3  20    1.02    3.78
  -3  -3  20    4.68    3.40
   3   3 -21    2.79    4.59
  -3  -3  21    6.98    4.10
   3  -3 -21    1.19    4.43
  -3  -3  21   20.28    3.26
   3   3 -22   90.10    5.48
  -3  -3  22   61.49    5.05
   3  -3 -22   76.17    5.36
  -3  -3  22   86.47    4.41
   3  -3 -23    4.82    5.29
  -3  -3  23   -1.28    3.69
  -3  -3  23    0.54    4.94
   3   3 -23   -1.07    4.82
   3   3 -24   12.86    5.63
   3  -3 -24   12.53    5.83
  -3  -3  24    9.01    5.46
   3  -4  -1    3.27    1.41
   3  -4  -1    2.79    1.65
  -3   4   1    8.14    1.34
  -3  -4   1   10.40    0.84
  -3  -4   2  833.49    3.75
   3  -4  -2  859.41    5.52
  -3   4   2  814.05    5.37
   3  -4  -2  807.56    6.33
  -3  -4   3   10.45    0.66
  -3   4   3    7.26    1.52
   3  -4  -3   11.71    1.54
  -3  -4   4    1.39    0.77
   3  -4  -4    3.21    1.49
  -3   4   4   -2.97    1.34
  -3   4   5  151.16    2.41
  -3  -4   5  156.21    1.88
   3  -4  -5  148.63    2.47
  -3   4   6  780.21    5.13
   3  -4  -6  832.27    5.41
   3   4  -6  805.21    4.79
  -3  -4   6  861.30    4.71
  -3  -4   7    1.80    1.12
   3  -4  -7    0.86    1.31
  -3  -4   7    0.98    2.10
  -3   4   7    2.82    1.24
   3   4  -7    5.67    1.46
  -3  -4   8  220.04    3.80
  -3   4   8  241.86    2.79
  -3  -4   8  257.35    2.95
   3   4  -8  258.14    3.19
   3  -4  -8  240.66    3.10
   3  -4  -9   28.05    1.58
   3   4  -9   31.73    1.90
   3  -4  -9   31.63    2.55
  -3  -4   9   27.25    2.44
  -3  -4   9   33.09    1.65
  -3   4   9   27.44    1.45
   3  -4 -10 1344.92    9.42
  -3  -4  10 1343.74    7.84
  -3  -4  10 1270.61    8.72
  -3   4  10 1366.86    7.50
   3   4 -10 1286.77    7.94
   3  -4 -11   66.85    2.59
  -3   4  11   62.03    1.70
  -3  -4  11   65.80    2.65
  -3  -4  11   49.72    2.89
   3   4 -11   61.86    2.58
  -3   4  12  120.49    2.22
   3  -4 -12  120.59    3.55
  -3  -4  12  125.92    2.97
  -3  -4  12  120.65    3.41
   3   4 -12  118.90    3.16
  -3  -4  13   17.01    2.57
   3  -4 -13   22.15    2.67
   3   4 -13   15.87    2.50
  -3  -4  13   12.38    2.37
  -3   4  13   23.51    1.54
   3   4 -14  237.38    4.44
  -3  -4  14  265.39    4.83
  -3   4  14  272.04    2.93
   3  -4 -14  270.48    4.94
  -3  -4  14  240.70    4.36
   3  -4 -15   10.87    3.06
  -3  -4  15    6.18    2.47
  -3  -4  15   -1.81    2.57
  -3   4  15    6.34    1.33
   3   4 -15    0.81    2.62
   3  -4 -16   17.39    3.33
  -3  -4  16   21.84    3.05
  -3  -4  16   14.42    3.01
  -3   4  16   13.67    1.28
   3   4 -16   23.80    3.13
  -3   4  17    5.98    1.18
  -3   4  17    6.19    1.20
  -3  -4  17    2.20    2.95
   3  -4 -17    3.00    2.68
  -3  -4  17    4.15    3.15
   3   4 -17    4.92    3.47
  -3   4  18  117.68    1.61
  -3   4  18  132.60    1.69
   3  -4 -18  122.70    4.79
  -3  -4  18  105.45    4.38
  -3  -4  18  117.64    4.54
   3   4 -18  107.21    4.77
  -3  -4  19    4.80    3.48
   3   4 -19    9.76    3.90
   3  -4 -19    6.69    3.88
  -3  -4  19    6.83    3.60
   3   4 -20   10.54    4.01
  -3  -4  20    6.96    3.82
  -3  -4  20    5.11    3.86
   3  -4 -20   -8.61    3.98
   3   4 -21    7.77    4.59
  -3  -4  21    8.60    3.84
  -3  -4  21    1.45    4.18
   3  -4 -21   11.30    3.53
  -3  -4  22   19.96    4.24
   3  -4 -22   25.79    3.96
   3   4 -22   12.28    5.09
  -3  -4  22   14.40    4.60
  -3  -4  23    9.82    3.92
   3  -4 -23   15.53    4.32
  -3  -4  23   16.61    4.77
   3   4 -23    5.12    5.12
  -3  -4  24    4.85    4.61
   3  -4 -24    8.76    4.41
   3   4 -24    4.43    5.59
  -3  -4  24    6.61    5.59
   3  -5  -1   83.37    2.74
   3  -5  -1   89.26    2.61
  -3   5   1   77.06    2.42
  -3  -5   1   71.56    1.43
  -3  -5   2 1700.09    9.48
  -3  -5   2 1804.62    7.34
  -3   5   2 1501.53    8.15
   3  -5  -2 1693.19   10.44
   3  -5  -2 1789.11    8.91
  -3  -5   3   -0.05    1.55
  -3   5   3   -6.01    1.70
   3  -5  -3    3.16    1.19
  -3  -5   3    4.86    0.86
   3  -5  -3   -1.12    2.22
   3  -5  -4   51.81    1.98
  -3  -5   4   45.21    2.50
  -3  -5   4   66.55    1.44
  -3   5   4   49.42    1.97
  -3  -5   5   27.50    1.35
  -3   5   5   24.15    1.69
   3   5  -5   13.31    1.23
  -3  -5   5   20.89    2.39
   3  -5  -5   25.16    1.68
   3  -5  -6   60.06    1.89
   3   5  -6   51.23    1.76
  -3  -5   6   57.00    1.51
  -3   5   6   57.81    1.87
  -3  -5   6   51.01    2.24
   3  -5  -7   55.27    1.96
  -3  -5   7   55.82    1.87
  -3   5   7   53.43    1.89
   3   5  -7   59.07    1.81
  -3  -5   7   54.58    2.93
  -3   5   8  944.44    6.19
   3  -5  -8  952.88    6.18
  -3  -5   8  940.80    5.92
  -3  -5   8  923.42    7.54
   3   5  -8  961.09    6.31
   3   5  -9    0.50    1.61
  -3  -5   9   -0.19    1.54
   3  -5  -9   -0.26    1.49
  -3   5   9   -1.67    1.37
  -3  -5   9    1.37    1.76
  -3  -5  10  638.47    6.27
   3   5 -10  635.04    5.57
   3  -5 -10  652.49    6.84
  -3  -5  10  638.67    5.35
   3  -5 -10  634.75    4.99
  -3   5  10  662.28    5.08
   3  -5 -11  196.67    2.89
  -3  -5  11  196.52    4.20
  -3   5  11  187.59    2.66
  -3  -5  11  206.39    3.54
   3   5 -11  186.34    3.60
   3  -5 -11  194.11    4.38
  -3  -5  12   14.11    2.30
  -3   5  12    9.92    1.54
   3  -5 -12   14.83    2.17
  -3  -5  12   12.18    2.61
   3   5 -12   14.34    2.46
   3  -5 -13   32.03    3.11
  -3   5  13   24.26    1.66
  -3  -5  13   30.48    2.54
   3   5 -13   26.84    2.74
  -3  -5  13   23.51    2.88
  -3  -5  14   60.91    3.66
  -3   5  14   75.25    2.02
   3   5 -14   47.91    3.20
  -3  -5  14   73.41    3.19
   3  -5 -14   73.93    3.74
  -3   5  15   58.03    1.83
   3   5 -15   43.74    3.16
  -3  -5  15   42.84    3.10
   3  -5 -15   57.35    3.72
  -3  -5  15   53.90    3.43
   3  -5 -16  460.15    7.05
  -3   5  16  430.10    3.77
   3   5 -16  404.33    6.21
  -3  -5  16  404.79    5.91
  -3  -5  16  393.04    6.18
  -3   5  17    0.94    0.96
   3  -5 -17   -0.66    2.67
  -3  -5  17   -2.83    3.22
  -3  -5  17    6.70    3.29
   3   5 -17   -0.06    3.26
  -3   5  17    1.41    1.05
  -3  -5  18   40.35    3.91
  -3  -5  18   58.53    3.96
   3  -5 -18   59.72    4.50
   3   5 -18   49.47    4.10
  -3  -5  19    2.43    3.40
  -3  -5  19   -1.71    3.57
   3  -5 -19   -2.00    3.90
   3   5 -19   -1.67    4.01
  -3  -5  20  166.78    5.31
   3   5 -20  171.86    5.99
   3  -5 -20  171.47    6.03
  -3  -5  20  182.18    5.55
  -3  -5  21   13.06    3.94
   3  -5 -21    4.12    4.76
  -3  -5  21    5.58    4.37
   3   5 -21   -7.06    3.42
  -3  -5  22   30.61    4.22
   3  -5 -22   38.98    5.55
  -3  -5  22   21.59    3.81
   3   5 -22   28.03    5.42
   3  -5 -23    4.15    5.59
   3   5 -23   -0.68    5.00
  -3  -5  23   -5.90    4.99
  -3  -5  23   -0.32    4.21
  -3  -5  24  165.42    6.01
   3  -6  -1  298.47    4.13
  -3  -6   1  332.89    4.31
  -3   6   1  302.31    4.12
   3  -6  -1  325.74    3.94
  -3  -6   1  335.30    2.99
   3  -6  -2    7.54    1.73
   3  -6  -2    4.42    2.05
  -3  -6   2    6.68    1.75
  -3   6   2    4.47    2.09
  -3  -6   2    8.23    1.05
   3  -6  -3   97.90    3.03
  -3   6   3  110.02    2.79
  -3  -6   3  105.45    3.10
  -3  -6   3  111.69    1.92
   3  -6  -3  105.68    2.71
  -3  -6   4    9.28    2.32
  -3  -6   4    2.60    1.05
   3   6  -4    3.46    1.12
   3  -6  -4    1.23    1.81
  -3   6   4    0.29    1.81
  -3   6   5  107.68    2.34
  -3  -6   5  129.74    2.21
   3   6  -5  116.69    2.30
   3  -6  -5  120.98    2.66
  -3  -6   5  118.17    3.42
  -3  -6   6  198.67    2.74
  -3  -6   6  180.19    3.87
  -3   6   6  176.00    3.08
   3  -6  -6  190.43    3.06
   3   6  -6  187.62    2.87
  -3  -6   7  188.71    2.83
   3  -6  -7  179.46    2.99
  -3   6   7  175.18    3.19
   3   6  -7  180.56    2.84
  -3  -6   7  160.06    3.48
   3   6  -8    6.57    1.69
  -3  -6   8    8.39    2.79
  -3  -6   8    3.48    1.56
   3  -6  -8    5.39    1.63
  -3   6   8    6.23    1.96
   3  -6  -9   15.85    1.80
   3   6  -9   16.31    2.03
  -3  -6   9   18.37    1.87
  -3   6   9    2.63    1.98
  -3  -6   9   11.77    2.09
   3  -6 -10 1064.34    9.43
  -3  -6  10  993.90    8.58
   3  -6 -10 1030.74    6.81
  -3  -6  10 1014.81    7.16
   3   6 -10  969.11    7.36
  -3   6  10 1069.96    6.98
   3   6 -11   77.54    3.01
   3  -6 -11   68.39    3.48
  -3  -6  11   65.75    3.50
   3  -6 -11   69.01    2.44
  -3   6  11   61.11    2.20
  -3  -6  11   71.82    2.80
   3  -6 -12  769.18    5.62
   3   6 -12  705.38    6.84
  -3   6  12  746.17    5.68
  -3  -6  12  689.19    7.26
  -3  -6  12  666.76    6.35
   3  -6 -12  733.93    7.92
  -3  -6  13   26.18    2.64
   3   6 -13   33.28    2.81
  -3   6  13   26.22    1.80
  -3  -6  13   29.21    3.29
   3  -6 -13   34.58    3.40
  -3   6  14  273.50    3.22
  -3  -6  14  265.16    4.67
   3   6 -14  241.53    4.76
  -3  -6  14  220.52    5.13
   3  -6 -14  256.82    5.40
  -3  -6  15   17.96    3.46
  -3  -6  15    8.96    2.84
   3   6 -15   13.71    3.18
   3  -6 -15    0.05    3.41
  -3   6  15   10.21    1.51
  -3  -6  16   27.83    3.71
  -3  -6  16   45.46    3.47
   3  -6 -16   47.43    4.09
  -3   6  16   38.67    1.55
   3   6 -16   38.46    3.78
  -3  -6  17   45.93    3.91
   3   6 -17   45.46    4.21
  -3  -6  17   67.56    4.04
   3  -6 -17   61.13    4.41
   3   6 -18  191.43    5.63
  -3  -6  18  194.11    5.27
   3  -6 -18  221.46    6.00
  -3  -6  18  195.38    5.75
  -3  -6  19    6.44    4.07
  -3  -6  19   15.44    3.86
   3  -6 -19   11.35    4.51
   3   6 -19    9.99    3.88
  -3  -6  20    1.32    4.54
   3   6 -20   18.19    4.85
   3  -6 -20   18.24    4.91
  -3  -6  20   21.12    4.51
   3   6 -21   13.80    5.04
   3  -6 -21    8.66    3.77
  -3  -6  21    1.57    4.51
  -3  -6  21    6.06    4.23
  -3  -6  22    4.46    4.65
   3  -6 -22    3.57    5.16
  -3  -6  22   -4.85    4.70
   3   6 -22   13.32    5.00
   3   6 -23   -6.72    5.61
   3  -6 -23   -8.07    5.99
  -3  -6  23    1.46    5.19
  -3  -6  23    2.47    4.60
   3  -7  -1   17.17    2.82
  -3  -7   1   27.41    1.63
  -3   7   1   21.33    2.56
  -3  -7   1   20.09    2.40
   3  -7  -1   25.18    2.65
   3  -7  -2  359.66    4.66
   3  -7  -2  369.64    5.25
  -3  -7   2  333.67    3.25
  -3   7   2  339.46    4.64
  -3  -7   2  353.93    4.87
  -3  -7   3  603.29    4.60
  -3   7   3  599.44    5.86
   3  -7  -3  596.55    6.79
   3  -7  -3  668.73    5.96
  -3  -7   3  625.95    6.31
   3  -7  -4   30.87    2.28
  -3  -7   4   46.42    3.03
  -3   7   4   26.26    2.35
  -3  -7   4   35.09    1.72
   3  -7  -4   36.83    2.35
   3   7  -5   63.15    2.22
  -3  -7   5   61.18    3.18
  -3   7   5   52.19    2.43
   3  -7  -5   68.72    2.40
  -3  -7   5   59.04    1.99
   3   7  -6    4.89    1.68
  -3   7   6   -4.77    1.88
   3  -7  -6    0.36    1.81
  -3  -7   6    4.63    1.52
  -3  -7   6    5.44    1.91
  -3  -7   7   19.30    1.76
   3  -7  -7   18.24    2.19
   3   7  -7   17.11    1.87
  -3   7   7   22.76    2.09
  -3  -7   7   18.53    2.87
  -3  -7   8 1280.04    8.07
   3   7  -8 1187.39    8.10
   3  -7  -8 1293.45    8.37
  -3   7   8 1129.98    7.71
  -3  -7   8 1164.98    9.33
  -3   7   9   63.26    2.39
  -3  -7   9   62.54    2.67
  -3  -7   9   63.81    3.66
   3   7  -9   63.46    2.88
   3  -7  -9   71.45    2.44
   3   7 -10   -3.17    2.24
  -3  -7  10   -1.35    2.11
   3  -7 -10    5.18    2.19
  -3   7  10    3.21    1.79
  -3  -7  10    9.72    2.77
   3   7 -11  184.86    3.98
   3  -7 -11  195.79    3.39
  -3  -7  11  191.26    3.85
   3  -7 -11  207.70    4.91
  -3   7  11  187.01    3.30
  -3  -7  11  165.56    4.58
   3  -7 -12  580.26    5.17
   3   7 -12  545.50    6.27
  -3  -7  12  567.24    7.25
  -3  -7  12  572.10    6.14
  -3   7  12  570.20    5.22
   3  -7 -12  618.13    7.67
   3  -7 -13  253.55    3.34
   3  -7 -13  215.41    5.39
  -3  -7  13  233.51    5.42
   3   7 -13  212.74    4.63
  -3  -7  13  224.46    4.36
  -3   7  13  215.17    3.33
  -3  -7  14  427.79    6.74
  -3   7  14  439.65    4.54
   3   7 -14  386.78    5.97
  -3  -7  14  434.23    5.92
   3  -7 -14  451.52    7.14
  -3   7  15    1.64    1.55
   3   7 -15   -0.11    3.00
   3  -7 -15    7.31    3.74
  -3  -7  15    3.14    3.41
  -3  -7  15    2.13    2.89
  -3   7  16  231.96    2.90
   3   7 -16  211.50    5.33
   3  -7 -16  221.37    6.01
  -3  -7  16  190.72    5.47
  -3  -7  16  200.25    5.00
  -3  -7  17    0.69    3.44
   3  -7 -17    1.83    2.91
   3   7 -17   -0.65    3.77
  -3  -7  17    5.03    3.99
  -3  -7  18   -7.03    4.28
   3   7 -18    1.03    4.08
   3  -7 -18    3.29    4.62
  -3  -7  18   -3.47    3.62
  -3  -7  19    5.19    4.09
   3   7 -19    8.19    4.15
  -3  -7  19    0.91    4.16
   3  -7 -19    9.45    4.25
   3  -7 -20    1.84    5.00
  -3  -7  20    1.43    4.11
  -3  -7  20   -3.75    4.68
   3   7 -20   -0.73    4.67
   3   7 -21    2.25    4.70
  -3  -7  21    7.13    4.91
   3  -7 -21   -0.05    5.15
  -3  -7  21    6.95    4.79
  -3  -7  22  185.78    6.90
   3  -7 -22  161.30    7.17
   3   7 -22  156.53    6.81
  -3  -7  22  210.44    6.82
  -3  -7  23   13.69    5.35
  -3  -8   1   -0.89    1.54
   3  -8  -1    4.36    2.05
  -3  -8   1    1.84    1.86
   3  -8  -1    1.96    1.87
  -3   8   1   10.38    2.71
  -3  -8   2  842.42    7.27
  -3   8   2  883.65    7.54
   3  -8  -2  932.86    7.63
   3  -8  -2  904.47    8.47
  -3  -8   2  900.64    6.00
   3  -8  -3   30.33    3.15
  -3  -8   3   27.55    2.01
  -3  -8   3   25.16    3.00
  -3   8   3   21.74    2.57
   3  -8  -3   28.57    2.58
  -3  -8   4    8.80    1.63
   3  -8  -4   -0.16    2.23
  -3   8   4   -2.16    2.30
   3  -8  -4    1.69    2.98
  -3  -8   4    6.35    2.86
   3  -8  -5  360.58    4.63
  -3  -8   5  348.85    5.59
  -3   8   5  349.86    4.78
   3   8  -5  352.20    4.31
  -3  -8   5  339.90    3.88
   3   8  -6  743.68    6.43
  -3   8   6  682.18    6.33
  -3  -8   6  766.56    6.15
  -3  -8   6  665.69    6.96
   3  -8  -6  752.90    6.43
  -3  -8   7   81.62    2.60
  -3  -8   7   63.82    3.66
   3  -8  -7   87.62    2.91
  -3   8   7   74.97    2.99
   3   8  -7   85.18    2.81
  -3  -8   8  241.68    3.74
   3   8  -8  217.60    3.87
   3  -8  -8  261.40    3.97
  -3   8   8  220.21    3.89
  -3  -8   8  211.08    4.89
  -3  -8   9  224.55    3.95
   3   8  -9  185.94    4.05
   3  -8  -9  201.98    3.85
  -3  -8   9  191.61    4.85
  -3   8   9  189.20    3.70
  -3  -8  10   73.42    3.22
   3   8 -10   68.92    3.03
  -3  -8  10   68.80    3.24
  -3   8  10   78.44    2.73
   3  -8 -10   93.39    3.13
   3  -8 -11  240.40    3.75
  -3  -8  11  251.21    4.32
  -3  -8  11  224.42    5.40
  -3   8  11  242.31    3.96
   3   8 -11  219.34    4.37
   3  -8 -11  256.63    5.73
   3   8 -12  354.08    5.54
   3  -8 -12  371.38    4.49
  -3  -8  12  356.20    6.49
  -3   8  12  376.06    4.61
  -3  -8  12  371.22    5.50
   3  -8 -12  416.19    6.34
   3  -8 -13    0.92    2.00
   3   8 -13   -3.69    2.57
  -3  -8  13    2.75    2.72
  -3  -8  13    4.83    2.98
  -3   8  13    2.91    2.05
   3  -8 -13    7.77    3.67
   3   8 -14  224.63    5.03
   3  -8 -14  225.80    5.84
  -3  -8  14  223.95    5.82
  -3  -8  14  243.10    4.89
  -3   8  14  211.29    3.44
  -3  -8  15  118.04    4.93
   3   8 -15  109.17    4.48
  -3   8  15  111.83    2.53
   3  -8 -15  119.43    5.30
  -3  -8  15  132.13    4.23
  -3   8  16   61.57    2.01
  -3  -8  16   68.34    4.20
   3   8 -16   71.20    4.44
   3  -8 -16   59.69    4.70
  -3  -8  16   73.25    4.83
   3  -8 -17   -2.62    3.22
   3   8 -17   -0.59    3.65
  -3  -8  17    2.38    4.21
  -3  -8  17    2.75    3.40
   3   8 -18   45.19    4.93
   3  -8 -18   62.11    5.32
  -3  -8  18   59.87    4.67
  -3  -8  18   53.65    5.19
  -3  -8  19   81.30    5.20
  -3  -8  19   72.17    5.44
   3   8 -19   89.64    5.14
   3  -8 -19   66.35    5.57
  -3  -8  20    8.26    4.60
   3   8 -20    0.79    5.13
   3  -8 -20    7.79    5.40
  -3  -8  20   -4.71    5.15
   3   8 -21   34.65    5.95
   3  -8 -21   45.47    5.00
  -3  -8  21   37.29    5.37
  -3  -8  21   30.79    5.41
   3  -8 -22  -10.36    6.03
   3   8 -22   -1.70    5.80
  -3  -8  22   -2.77    5.27
  -3  -8  22    7.97    5.36
  -3   9   1   29.31    3.06
  -3  -9   1   35.02    2.15
  -3  -9   1   34.50    3.06
   3  -9  -1   39.62    2.53
   3  -9  -1   30.39    2.61
   3  -9  -2    1.90    2.66
  -3  -9   2    7.32    1.81
  -3   9   2    9.76    2.71
   3  -9  -2    5.32    2.87
  -3  -9   2    4.30    2.62
   3  -9  -3   91.67    3.32
  -3  -9   3   89.95    2.57
   3  -9  -3   88.75    3.87
  -3   9   3   84.47    3.47
  -3  -9   3   72.87    3.63
  -3   9   4   29.80    2.21
  -3  -9   4   31.31    2.46
   3  -9  -4   51.34    3.36
   3  -9  -4   39.11    2.76
  -3  -9   4   38.40    3.38
  -3   9   5    9.23    2.58
  -3  -9   5   31.38    2.14
   3  -9  -5   29.75    2.60
   3  -9  -5   28.78    2.57
  -3  -9   5   17.48    2.37
   3   9  -6   42.15    2.64
  -3   9   6   36.01    3.11
   3  -9  -6   51.02    2.88
  -3  -9   6   52.93    3.64
  -3  -9   6   44.82    2.40
   3   9  -7   28.40    2.80
   3  -9  -7   32.63    2.66
  -3   9   7   37.22    2.88
  -3  -9   7   33.36    2.39
  -3  -9   7   35.34    2.78
  -3  -9   8    2.70    2.17
   3   9  -8    6.07    2.38
  -3  -9   8    2.39    2.40
   3  -9  -8    3.18    2.26
  -3   9   8   -2.93    2.41
   3  -9  -9   36.02    2.57
  -3  -9   9   41.67    2.88
   3   9  -9   37.92    2.78
  -3  -9   9   33.89    3.81
  -3   9   9   42.74    2.87
  -3  -9  10   59.59    3.19
  -3   9  10   57.41    3.19
   3  -9 -10   75.53    2.85
   3   9 -10   66.45    3.19
  -3  -9  10   57.06    4.15
  -3  -9  11  241.24    5.92
  -3  -9  11  261.20    4.65
   3  -9 -11  240.09    3.99
   3   9 -11  232.21    4.76
  -3   9  11  252.93    4.18
   3  -9 -12   70.27    4.54
   3  -9 -12   62.36    3.02
  -3  -9  12   66.54    3.18
  -3   9  12   66.22    2.64
   3   9 -12   52.01    3.60
  -3  -9  12   53.49    3.72
   3  -9 -13  113.08    3.05
  -3  -9  13   89.84    5.26
  -3  -9  13  116.27    3.94
  -3   9  13  103.56    3.15
   3   9 -13  103.44    4.02
   3  -9 -13  122.65    5.15
   3  -9 -14  343.45    4.19
   3  -9 -14  398.81    7.46
  -3  -9  14  359.95    7.37
   3   9 -14  373.18    6.20
  -3  -9  14  381.39    6.15
  -3   9  14  376.41    4.80
   3   9 -15    3.05    3.89
  -3  -9  15   12.34    4.28
   3  -9 -15   13.24    4.07
  -3  -9  15    6.05    3.48
  -3   9  15   13.79    2.18
   3   9 -16  322.41    6.54
  -3   9  16  306.39    3.81
  -3  -9  16  289.52    6.10
  -3  -9  16  296.60    7.09
   3  -9 -16  320.06    7.54
   3   9 -17   40.97    4.40
  -3  -9  17   42.69    4.16
   3  -9 -17   48.44    5.33
  -3  -9  17   29.30    5.32
   3   9 -18   -0.57    4.39
  -3  -9  18    3.83    4.06
  -3  -9  18   -2.20    4.52
   3  -9 -18    6.16    3.75
   3   9 -19    7.70    4.95
  -3  -9  19   -1.63    4.45
   3  -9 -19    5.20    5.43
  -3  -9  19    0.70    4.83
   3   9 -20   15.81    5.31
   3  -9 -20   14.07    5.34
  -3  -9  20    6.83    5.40
  -3  -9  20   -3.14    4.87
   3   9 -21    9.81    6.14
  -3  -9  21   24.59    5.90
   3  -9 -21   12.86    6.36
  -3  -9  21   12.92    5.47
  -3  10   1   13.72    3.05
  -3 -10   1   11.07    3.01
   3 -10  -1    2.56    3.00
   3 -10  -1    6.29    3.38
  -3 -10   1    2.02    2.54
   3 -10  -2    1.78    2.18
  -3 -10   2    3.07    2.87
  -3  10   2   -0.46    3.02
  -3 -10   2   -0.74    2.14
   3 -10  -2    3.98    3.27
  -3  10   3    4.47    3.08
   3 -10  -3    8.49    2.91
  -3 -10   3   -3.03    2.91
  -3 -10   3    2.03    2.24
   3 -10  -3    2.10    3.24
  -3 -10   4   16.72    2.33
  -3  10   4   19.10    2.99
   3 -10  -4   22.47    2.95
   3 -10  -4   19.72    2.59
  -3 -10   4   21.27    2.59
   3 -10  -5    0.97    2.51
   3 -10  -5   -0.99    3.25
  -3  10   5   -1.09    2.72
  -3 -10   5    4.17    2.17
  -3 -10   5    5.80    3.39
   3 -10  -6   15.89    2.72
  -3 -10   6   17.56    2.42
  -3  10   6   16.93    3.00
   3 -10  -6   24.52    3.54
  -3 -10   6   15.38    3.71
  -3  10   7   83.04    3.53
  -3 -10   7  112.11    3.25
   3 -10  -7  109.77    3.50
  -3 -10   7   92.96    4.55
   3  10  -7   94.78    3.69
  -3  10   8   76.48    3.38
   3  10  -8   80.12    3.29
  -3 -10   8   78.81    4.36
   3 -10  -8   88.76    3.21
  -3 -10   8   81.47    3.11
  -3 -10   9  220.06    4.33
  -3  10   9  219.51    4.42
   3  10  -9  195.87    4.53
   3 -10  -9  201.55    4.07
  -3 -10   9  193.96    5.73
  -3  10  10  203.57    4.16
   3  10 -10  191.29    4.50
  -3 -10  10  191.29    5.74
  -3 -10  10  190.15    4.20
   3 -10 -10  205.35    4.08
  -3 -10  11    1.70    2.75
   3 -10 -11    2.59    2.70
   3  10 -11    6.10    2.93
  -3 -10  11    2.68    4.24
  -3  10  11    5.94    2.35
  -3 -10  12  365.50    7.36
  -3  10  12  363.88    5.08
   3 -10 -12  393.85    7.56
  -3 -10  12  420.15    6.15
   3 -10 -12  388.50    5.29
   3  10 -12  358.44    5.97
   3 -10 -13    9.78    2.71
  -3 -10  13   12.08    3.00
   3  10 -13    7.64    3.47
  -3 -10  13   12.12    4.57
  -3  10  13    3.31    2.60
   3 -10 -13    9.12    4.27
   3 -10 -14  579.94    6.00
  -3  10  14  601.75    6.60
   3  10 -14  542.07    7.81
   3 -10 -14  621.44    9.54
  -3 -10  14  613.86    7.82
  -3 -10  14  631.14    9.31
   3 -10 -15    4.64    2.33
   3  10 -15   15.40    3.93
  -3  10  15    1.88    2.34
   3 -10 -15    5.87    4.50
  -3 -10  15   -0.88    3.60
  -3 -10  15   13.76    4.84
  -3  10  16    1.03    1.96
  -3 -10  16   -3.77    3.83
  -3 -10  16    5.08    5.16
   3 -10 -16    4.32    4.72
   3  10 -16    4.03    4.01
  -3 -10  17  113.79    6.32
  -3 -10  17  137.66    5.12
   3 -10 -17  110.74    6.16
   3  10 -17   97.87    5.18
   3 -10 -18   11.53    5.57
  -3 -10  18   18.07    4.55
   3  10 -18   17.20    4.82
  -3 -10  18    5.03    5.58
   3  10 -19    6.54    5.46
   3 -10 -19    6.64    5.67
  -3 -10  19   15.64    5.68
  -3 -10  19   -1.24    4.78
   3  10 -20    0.03    5.23
  -3 -10  20    0.92    4.67
  -3 -10  20   -2.13    5.28
   3 -10 -20   10.33    6.21
  -3 -11   1  373.14    6.34
  -3  11   1  361.20    6.37
   3 -11  -1  382.16    6.78
   3 -11  -1  431.70    6.78
  -3 -11   1  385.38    5.50
  -3 -11   2  449.26    5.58
  -3  11   2  415.45    6.54
  -3 -11   2  444.29    6.91
   3 -11  -2  442.23    6.61
   3 -11  -2  452.22    7.21
  -3  11   3  167.82    4.30
  -3 -11   3  182.70    4.10
   3 -11  -3  198.91    4.91
  -3 -11   3  197.71    5.25
   3 -11  -3  177.95    5.36
   3 -11  -4  118.84    4.78
  -3 -11   4  133.26    3.60
   3 -11  -4  125.09    4.10
  -3  11   4  117.71    4.10
  -3 -11   4  100.93    4.67
   3 -11  -5   50.35    4.00
   3 -11  -5   53.69    3.37
  -3 -11   5   59.00    2.96
  -3  11   5   45.74    3.41
  -3 -11   5   49.35    4.27
   3 -11  -6   -1.42    2.75
   3 -11  -6   -1.53    2.80
  -3 -11   6    7.17    3.97
  -3 -11   6    1.72    2.43
  -3  11   6   -2.29    3.01
  -3 -11   7   -1.51    3.63
  -3  11   7    3.80    2.67
   3 -11  -7    1.75    2.70
   3 -11  -7    7.45    3.81
  -3 -11   7   -8.88    2.46
   3  11  -8    7.81    2.87
  -3 -11   8    7.07    2.53
   3 -11  -8    5.39    2.65
  -3 -11   8   23.52    4.37
  -3  11   8    0.89    2.96
   3  11  -9   45.91    3.48
  -3 -11   9   42.38    3.00
  -3  11   9   51.37    3.31
   3 -11  -9   45.95    3.02
  -3 -11   9   29.92    4.67
  -3 -11  10   -0.09    2.92
   3 -11 -10    0.41    2.63
  -3 -11  10   -3.88    4.21
   3  11 -10   -2.47    2.97
  -3  11  10   -2.22    3.34
   3  11 -11  449.09    6.86
  -3 -11  11  496.94    6.77
   3 -11 -11  469.10    6.04
  -3  11  11  465.74    6.31
  -3 -11  11  488.95    8.00
   3 -11 -12   15.56    4.15
   3  11 -12    6.30    3.42
  -3 -11  12   18.92    3.26
  -3 -11  12    3.90    4.32
   3 -11 -12   12.96    2.61
  -3  11  12    5.15    2.64
   3 -11 -13   18.66    2.93
   3  11 -13    5.76    3.43
  -3 -11  13   19.69    3.25
   3 -11 -13   17.84    4.59
  -3  11  13   13.58    2.91
  -3 -11  13    8.15    3.67
   3 -11 -14  338.97    5.17
  -3  11  14  370.69    5.48
  -3 -11  14  357.08    8.00
  -3 -11  14  344.60    6.43
   3  11 -14  348.45    6.85
   3 -11 -14  402.21    8.45
  -3  11  15   59.33    3.25
  -3 -11  15   46.42    4.62
   3 -11 -15   69.72    5.84
   3  11 -15   60.92    4.65
  -3 -11  15   54.02    6.01
   3 -11 -15   54.17    2.73
   3 -11 -16  324.64    8.21
   3  11 -16  264.74    6.69
  -3 -11  16  304.78    6.70
  -3 -11  16  282.90    8.37
  -3  11  16  338.45    4.74
   3 -11 -17   38.92    4.46
  -3 -11  17   16.96    5.52
  -3 -11  17   30.92    4.87
   3  11 -17   30.67    5.57
   3  11 -18   -4.43    4.70
  -3 -11  18    2.49    4.88
  -3 -11  18    1.03    5.92
   3 -11 -18   10.87    5.93
   3 -11 -19   24.13    6.03
  -3 -11  19   31.39    5.00
   3  11 -19   32.84    6.20
  -3 -11  19   33.96    5.88
   3 -12  -1  147.98    5.50
   3 -12  -1  141.53    5.05
  -3 -12   1  132.48    3.91
  -3  12   1  145.40    5.20
  -3 -12   1  154.48    5.04
   3 -12  -2   74.40    3.98
   3 -12  -2   80.26    4.35
  -3 -12   2   70.03    4.45
  -3  12   2   83.20    4.70
  -3 -12   2   68.28    3.32
   3 -12  -3    3.10    4.08
  -3 -12   3    3.25    2.59
  -3 -12   3    5.15    4.03
   3 -12  -3    3.01    3.69
  -3  12   3   -2.82    3.69
  -3  12   4    7.34    3.81
   3 -12  -4    6.19    4.12
  -3 -12   4   10.63    2.76
   3 -12  -4   15.36    3.31
  -3 -12   4   11.54    4.20
   3 -12  -5   82.63    4.97
  -3 -12   5   87.82    5.11
  -3 -12   5   93.51    3.52
   3 -12  -5   81.32    4.17
  -3  12   5   88.84    4.48
  -3 -12   6  233.42    4.91
   3 -12  -6  236.91    5.07
   3 -12  -6  222.33    6.03
  -3 -12   6  211.94    6.12
  -3  12   6  227.67    5.26
   3 -12  -7   44.01    3.56
   3 -12  -7   48.81    3.46
  -3  12   7   50.27    3.73
  -3 -12   7   47.47    3.16
  -3 -12   7   35.71    3.73
  -3 -12   8   10.86    4.70
  -3 -12   8   22.94    3.14
   3 -12  -8   10.46    4.27
  -3  12   8   22.89    3.48
   3 -12  -8   24.08    3.25
  -3 -12   9   55.87    3.48
  -3  12   9   62.25    3.80
  -3 -12   9   62.69    4.14
   3 -12  -9   48.72    3.40
   3  12  -9   62.31    4.00
  -3 -12  10    2.82    3.18
  -3  12  10    8.06    3.07
   3 -12 -10   -6.18    3.03
   3  12 -10   -1.79    3.95
  -3 -12  10   -1.96    4.66
  -3 -12  11   24.63    3.76
  -3 -12  11   15.99    5.30
   3 -12 -11   29.66    3.37
   3  12 -11   35.25    3.78
  -3  12  11   27.31    3.15
   3 -12 -12  165.24    6.50
  -3 -12  12  185.62    5.05
  -3 -12  12  154.33    6.62
  -3  12  12  182.63    4.59
   3 -12 -12  171.55    4.22
   3  12 -12  166.16    5.20
  -3 -12  13    1.56    5.28
   3 -12 -13    3.64    3.10
  -3 -12  13   19.29    3.62
  -3  12  13   14.86    3.40
   3  12 -13    3.63    3.79
   3 -12 -13    4.13    5.03
   3  12 -14    3.19    3.92
   3 -12 -14    4.03    2.97
  -3 -12  14   -3.36    3.73
  -3 -12  14   18.39    5.11
  -3  12  14    5.83    3.00
   3 -12 -14    0.45    4.64
  -3  12  15    9.41    2.96
   3 -12 -15    7.36    2.61
   3  12 -15   11.72    4.42
  -3 -12  15    1.48    4.29
  -3 -12  15    8.18    5.92
   3 -12 -15    3.25    4.89
   3 -12 -16   19.45    2.69
   3 -12 -16   18.39    5.84
  -3 -12  16   24.00    4.72
   3  12 -16   16.73    5.20
  -3  12  16   25.62    2.89
  -3 -12  16   37.27    6.34
  -3 -12  17   60.79    6.63
   3  12 -17   77.06    5.91
  -3 -12  17   94.59    5.41
   3 -12 -17   73.13    6.65
   3  12 -18   41.95    6.04
  -3 -12  18   45.34    5.41
  -3 -12  18   21.38    6.16
   3 -12 -18   58.47    6.52
  -3 -13   1   72.42    4.67
   3 -13  -1   85.29    4.67
   3 -13  -1   91.40    4.87
  -3  13   1   74.42    4.77
  -3 -13   1   74.75    3.76
  -3 -13   2  183.16    4.60
  -3 -13   2  154.78    5.64
   3 -13  -2  180.10    5.94
  -3  13   2  182.53    5.86
   3 -13  -2  183.46    5.51
   3 -13  -3    8.89    4.12
  -3 -13   3    1.29    2.92
  -3 -13   3   -1.63    4.18
   3 -13  -3    0.89    3.92
  -3  13   3    1.31    3.97
  -3 -13   4   92.27    5.13
  -3 -13   4   86.94    3.79
   3 -13  -4   94.48    4.51
   3 -13  -4   73.64    5.00
  -3  13   4  100.21    4.83
  -3 -13   5   55.95    4.93
  -3 -13   5   69.52    3.63
   3 -13  -5   67.78    4.79
  -3  13   5   57.77    4.35
   3 -13  -5   70.84    4.14
  -3 -13   6    1.01    3.20
   3 -13  -6    5.27    3.97
   3 -13  -6    7.84    3.47
  -3 -13   6    6.68    4.54
  -3  13   6   -3.01    3.74
  -3  13   7    4.37    4.17
   3 -13  -7    0.68    3.22
   3 -13  -7    3.55    4.33
  -3 -13   7    4.57    3.00
  -3 -13   7    1.93    4.51
   3 -13  -8   -2.53    4.30
  -3  13   8    2.64    3.47
  -3 -13   8    1.92    3.10
   3 -13  -8    5.27    3.27
  -3 -13   8   11.79    3.74
  -3  13   9   -3.90    3.72
   3 -13  -9    2.87    3.00
   3 -13  -9    6.80    3.38
  -3 -13   9   -2.62    5.04
  -3 -13   9    4.92    3.47
  -3 -13  10  107.22    4.40
   3  13 -10  116.06    4.77
  -3  13  10  109.44    4.53
   3 -13 -10  116.51    4.37
   3 -13 -10   89.06    4.76
  -3 -13  10  103.19    5.08
  -3 -13  11   92.63    4.35
  -3 -13  11  109.35    6.56
   3  13 -11   90.84    4.75
   3 -13 -11  111.80    4.21
  -3  13  11  102.43    4.75
   3 -13 -12    7.61    4.80
  -3 -13  12    4.96    3.61
   3  13 -12    2.07    3.84
  -3 -13  12   -4.85    5.75
   3 -13 -12    6.88    3.42
  -3  13  12   -2.07    3.73
   3 -13 -13    7.76    2.83
   3  13 -13   -0.25    4.53
  -3 -13  13    2.98    4.12
   3 -13 -13    9.07    3.80
  -3  13  13    3.41    3.07
  -3 -13  13    0.51    5.66
   3 -13 -14   28.62    3.29
  -3 -13  14   31.43    4.49
   3  13 -14   26.30    5.08
  -3  13  14   42.33    3.70
  -3 -13  14   42.86    6.45
   3 -13 -14   16.28    5.65
   3 -13 -15   28.98    3.29
  -3  13  15   30.09    3.74
  -3 -13  15   37.19    6.82
  -3 -13  15   31.97    4.86
   3 -13 -15   19.67    5.88
   3  13 -15   16.08    4.84
   3 -13 -16  156.40    4.00
   3 -13 -16  206.65    7.04
  -3 -13  16  186.89    6.62
  -3 -13  16  192.60    8.69
   3  13 -16  166.09    6.62
  -3 -13  17   12.90    6.90
  -3 -14   1   11.58    4.27
  -3 -14   1    0.35    3.26
   3 -14  -1   19.70    4.86
   3 -14  -1    6.24    4.64
  -3  14   1    2.93    4.70
  -3 -14   2   -2.50    3.21
  -3  14   2    3.84    4.51
  -3 -14   2    1.63    4.45
   3 -14  -2   -8.60    4.20
   3 -14  -2    0.79    4.63
  -3 -14   3   38.71    3.90
  -3 -14   3   53.13    4.89
   3 -14  -3   60.96    5.48
   3 -14  -3   57.47    4.52
  -3  14   3   49.74    5.08
   3 -14  -4   23.17    4.74
  -3  14   4   31.42    4.41
   3 -14  -4   31.52    4.46
  -3 -14   4   27.80    3.48
  -3 -14   4   26.38    3.76
  -3 -14   5    0.69    3.66
   3 -14  -5   -1.05    3.91
  -3 -14   5    1.90    3.28
   3 -14  -5    3.14    4.68
  -3  14   5   -5.56    3.80
  -3  14   6   25.67    4.37
  -3 -14   6   12.49    3.37
  -3 -14   6    5.39    4.03
   3 -14  -6   11.61    3.82
   3 -14  -6   25.27    5.27
  -3  14   7   69.70    4.84
   3 -14  -7   55.85    4.36
   3 -14  -7   57.35    5.35
  -3 -14   7   59.04    3.99
  -3 -14   7   63.14    5.72
  -3 -14   8  279.58    8.00
  -3  14   8  310.98    6.58
   3 -14  -8  311.74    6.38
   3 -14  -8  308.55    7.67
  -3 -14   8  282.42    6.35
   3 -14  -9   12.74    5.10
   3 -14  -9   19.83    3.77
  -3 -14   9   12.82    3.72
  -3 -14   9   22.97    4.43
  -3  14   9   20.74    4.07
  -3 -14  10  169.95    5.82
  -3 -14  10  145.30    7.24
  -3  14  10  165.67    5.49
   3 -14 -10  157.60    6.63
   3 -14 -10  154.09    4.91
  -3 -14  11    9.92    4.11
   3 -14 -11   19.55    3.90
  -3  14  11   16.23    4.08
   3  14 -11   17.51    4.54
   3 -14 -11   14.61    3.97
  -3 -14  11   27.02    4.48
  -3 -14  12    9.20    6.01
  -3 -14  12    8.06    4.28
   3 -14 -12    8.49    3.76
   3 -14 -12   10.99    4.97
   3  14 -12    4.22    4.36
  -3  14  12    9.76    3.70
   3 -14 -13   -4.75    5.27
  -3 -14  13   -4.65    4.21
   3  14 -13   -2.70    4.52
   3 -14 -13    6.50    3.80
  -3 -14  13    2.30    6.28
  -3  14  13   -9.40    4.06
   3  14 -14   13.05    4.78
  -3 -14  14    2.09    6.52
   3 -14 -14   -4.22    5.69
   3 -14 -14   -5.09    3.61
  -3 -14  14   -0.98    4.57
  -3  14  14   12.16    3.90
   3  14 -15   -3.10    5.18
   3 -14 -15    3.33    3.41
  -3 -14  15  -10.73    6.91
  -3 -14  15   -2.81    4.71
  -3  14  15    4.23    3.85
   3 -14 -15    7.31    5.85
  -3 -15   1    2.40    5.07
  -3 -15   1   11.78    3.81
  -3  15   1    3.05    4.64
   3 -15  -1    6.07    5.04
   3 -15  -1   12.56    4.95
  -3 -15   2  250.03    6.07
  -3 -15   2  230.67    6.99
  -3  15   2  243.17    6.92
   3 -15  -2  251.01    7.10
   3 -15  -2  234.62    7.49
   3 -15  -3    8.61    5.16
  -3 -15   3   -4.54    4.77
  -3 -15   3    7.88    3.78
   3 -15  -3    8.66    4.58
  -3  15   3    2.17    5.05
   3 -15  -4    3.59    3.70
  -3 -15   4    6.79    3.79
  -3 -15   4   -5.24    5.22
  -3  15   4    6.55    4.95
   3 -15  -4    2.03    4.25
   3 -15  -5   17.58    5.37
  -3 -15   5   12.24    4.31
   3 -15  -5   22.72    4.78
  -3 -15   5   15.10    5.57
  -3  15   5   22.27    4.70
  -3  15   6   -6.79    4.47
   3 -15  -6   10.05    4.30
  -3 -15   6   -1.65    4.22
   3 -15  -6   11.42    4.20
  -3 -15   6    0.97    5.59
  -3 -15   7    7.42    3.73
  -3 -15   7    3.41    5.65
   3 -15  -7   11.96    4.10
   3 -15  -7    8.12    5.46
  -3  15   7    8.13    4.41
   3 -15  -8  158.83    5.93
   3 -15  -8  166.05    7.09
  -3  15   8  160.70    6.08
  -3 -15   8  204.47    6.70
  -3 -15   8  167.60    5.71
  -3  15   9    7.23    4.51
   3 -15  -9    0.01    5.78
   3 -15  -9    5.52    4.18
  -3 -15   9   15.38    4.20
  -3 -15   9   17.50    6.27
  -3 -15  10   14.98    4.53
   3 -15 -10   12.20    3.97
   3 -15 -10    3.34    5.80
  -3 -15  10   15.56    6.00
  -3  15  10   11.65    4.56
   3 -15 -11   10.28    3.82
  -3 -15  11    9.59    4.39
  -3  15  11    2.19    4.31
   3 -15 -11   -2.22    5.40
  -3 -15  11    1.16    6.59
   3 -15 -12   29.61    6.25
  -3 -15  12   32.85    4.89
  -3  15  12   30.44    4.51
   3 -15 -12   33.41    5.86
   3 -15 -12   26.86    3.91
  -3 -15  12   33.39    5.31
  -3 -15  13   37.31    5.12
   3 -15 -13   27.42    5.25
   3 -15 -13   29.86    6.63
   3 -15 -13   33.36    4.08
   3  15 -13   40.68    5.32
  -3 -15  13   43.66    7.30
  -3  15  13   36.07    4.73
  -3 -16   1   92.82    5.23
  -3  16   1   64.91    5.73
   3 -16  -1   73.90    6.17
   3 -16  -1   99.08    6.05
  -3 -16   1   94.14    6.54
  -3  16   2  116.52    6.41
  -3 -16   2  114.02    5.42
   3 -16  -2  102.81    6.06
  -3 -16   2  103.44    6.28
   3 -16  -2   96.72    6.39
  -3 -16   3    7.31    4.57
   3 -16  -3    5.62    5.08
  -3  16   3    4.95    5.01
   3 -16  -3    5.71    5.66
  -3 -16   3   10.06    5.98
   3 -16  -4   -8.15    5.44
  -3 -16   4    3.88    4.04
   3 -16  -4    5.65    5.01
  -3 -16   4   -1.69    5.76
  -3  16   4   -2.73    5.41
  -3  16   5   35.25    5.15
   3 -16  -5   21.60    6.28
   3 -16  -5   25.65    5.18
  -3 -16   5   37.88    5.98
  -3 -16   5   25.28    5.07
   3 -16  -6   43.73    5.00
   3 -16  -6   54.44    6.49
  -3 -16   6   36.13    6.21
  -3 -16   6   40.39    4.63
  -3  16   6   30.98    5.65
  -3 -16   7    7.09    3.88
  -3  16   7    5.46    5.40
   3 -16  -7    0.30    4.73
  -3 -16   7   12.38    6.08
   3 -16  -7    7.79    6.00
   3 -16  -8    7.42    5.72
   3 -16  -8    3.11    4.61
  -3  16   8   12.97    5.12
  -3 -16   8   -2.70    6.79
  -3 -16   8    3.53    4.37
   3 -16  -9    2.13    4.93
   3 -16  -9    8.36    5.90
  -3 -16   9    9.91    7.02
  -3  16   9   11.55    5.03
  -3 -16   9   10.92    4.82
  -3 -16  10    7.70    4.98
   3 -16 -10   14.22    6.59
   3 -16 -10    0.65    4.25
  -3 -16  10   20.34    6.54
  -3  16  10   17.92    4.96
  -3 -17   1   17.92    5.07
  -3 -17   1   12.57    5.73
   3 -17  -1   16.94    6.59
  -3  17   1   20.54    6.39
   3 -17  -1    8.97    5.71
  -3 -17   2    1.60    4.80
   3 -17  -2   10.56    5.39
   3 -17  -2    7.40    5.01
  -3 -17   2    3.77    6.49
  -3  17   2    0.42    5.95
  -3 -17   3    4.17    4.97
   3 -17  -3    8.43    5.78
   3 -17  -3    9.27    6.53
  -3 -17   3    9.07    6.03
  -3  17   3   -9.75    5.78
   3 -17  -4   59.89    6.06
  -3  17   4   71.58    6.19
   3 -17  -4   57.59    6.59
  -3 -17   4   76.12    5.76
  -3 -17   4   64.39    6.97
   3 -17  -5   18.87    5.85
   3 -17  -5   11.91    5.59
  -3 -17   5    4.78    6.91
  -3  17   5    5.03    5.80
  -3 -17   5   11.34    4.82
  -3 -17   6    2.47    7.00
  -3  17   6   -0.20    5.83
   3 -17  -6    5.41    5.51
   3 -17  -6   11.88    6.72
  -3 -17   6    4.73    4.77
   2   0  -1    0.96    0.79
  -2   0   1    2.74    1.16
   2   0  -1    3.63    0.67
  -2   0   2 7976.06   27.57
  -2   0   3   -0.82    0.80
   2   0  -3    3.08    0.71
   2   0  -4  336.92    2.48
  -2   0   5    1.43    1.03
   2   0  -5    0.31    1.03
   2   0  -6  289.49    2.74
  -2   0   6  276.65    2.69
   2   0  -7   -1.08    1.31
  -2   0   7    1.64    1.31
  -2   0   8 2552.28   10.64
   2   0  -8 2572.69   11.19
   2   0  -9   -2.55    1.56
  -2   0   9   -2.44    1.58
   2   0 -10  739.25    5.67
  -2   0  10  706.72    5.53
  -2   0  11    7.15    2.02
  -2   0  11    5.19    1.39
   2   0 -11   -5.12    1.96
  -2   0  12  143.13    2.52
   2   0 -12  278.28    4.09
  -2   0  12  258.10    3.98
  -2   0  13    1.73    2.23
   2   0 -13   -0.78    1.63
   2   0 -14  445.81    5.54
  -2   0  14  487.91    5.71
  -2   0  15    3.49    2.50
   2   0 -15   -5.40    2.58
   2   0 -16   30.08    3.17
  -2   0  16   37.33    3.09
   2   0 -17    2.21    3.23
  -2   0  17    0.72    3.10
   2   0 -18    3.59    3.45
  -2   0  18    3.69    2.00
  -2   0  18    0.31    3.42
  -2   0  19   -1.77    1.87
  -2   0  19    3.22    3.37
   2   0 -19   -4.83    3.56
  -2   0  19   -0.13    1.78
  -2   0  20    0.38    1.63
   2   0 -20    5.93    3.79
  -2   0  20    0.72    1.92
  -2   0  20   -1.32    3.59
  -2   0  21    1.16    1.73
   2   0 -21   -1.42    4.14
  -2   0  21    0.01    1.91
  -2   0  21   -0.88    3.20
   2   0 -22   -7.86    4.47
  -2   0  22    4.30    3.27
  -2   0  22   -3.16    1.68
  -2   0  22    0.73    1.63
   2   0 -23   -5.19    4.65
  -2   0  23    2.70    1.34
  -2   0  23    2.27    1.25
  -2   0  23    2.04    3.55
   2   0 -24  135.56    7.04
  -2   0  24  149.69    5.84
   2   1  -1  122.55    0.59
   2  -1  -1  147.51    1.75
   2  -1  -1  151.79    1.85
  -2   1   1  139.28    1.63
   2  -1  -2  368.64    2.64
  -2   1   2  367.50    2.77
   2  -1  -3   37.83    1.38
  -2   1   3   39.67    1.35
  -2  -1   3   37.90    0.74
   2  -1  -4  381.66    2.85
  -2   1   4  380.47    2.92
   2   1  -4  358.06    2.33
  -2  -1   4  376.80    2.39
   2  -1  -5  296.26    2.90
  -2  -1   5  294.94    2.40
   2   1  -5  293.67    2.44
  -2   1   5  289.52    2.60
   2   1  -6  197.00    2.27
  -2   1   6  198.64    2.17
  -2  -1   6  209.10    2.29
   2  -1  -6  193.50    2.47
  -2   1   7  208.76    2.27
   2  -1  -7  207.26    2.72
   2   1  -7  207.72    2.63
  -2  -1   7  204.57    2.54
  -2   1   8 1075.72    5.57
   2  -1  -8 1053.29    6.41
   2   1  -8 1097.47    6.26
  -2   1   8 1059.15    6.29
  -2  -1   8 1091.57    6.17
  -2   1   9   85.39    1.62
   2   1  -9   72.69    2.15
  -2  -1   9   83.37    2.02
  -2   1   9   77.96    2.38
   2  -1  -9   66.57    2.20
  -2  -1   9   85.91    2.31
  -2   1  10   33.51    1.47
  -2   1  10   29.79    2.09
   2   1 -10   36.27    2.11
   2  -1 -10   24.22    1.64
  -2  -1  10   23.31    2.07
  -2  -1  10   28.13    1.67
   2   1 -11    0.75    2.04
   2  -1 -11    2.56    2.09
  -2   1  11   -3.53    1.36
  -2   1  11    1.52    1.97
  -2  -1  11    1.28    1.42
   2   1 -12  702.74    6.08
  -2  -1  12  672.53    5.79
   2  -1 -12  631.82    5.73
  -2  -1  12  677.45    5.46
  -2   1  12  661.99    6.08
  -2   1  12  697.34    4.50
  -2   1  13   29.32    1.63
  -2  -1  13   20.77    2.15
  -2   1  13   25.32    2.76
   2   1 -13   27.90    2.49
   2  -1 -13   27.05    2.63
  -2  -1  13   32.24    2.60
  -2  -1  14  377.73    4.51
  -2   1  14  343.85    3.22
   2   1 -14  348.29    5.03
  -2   1  14  362.85    5.18
  -2  -1  14  335.70    4.90
   2  -1 -14  321.50    4.89
  -2   1  15   29.67    1.62
  -2  -1  15   27.47    2.80
  -2   1  15   32.63    1.79
  -2  -1  15   25.26    2.29
   2  -1 -15   35.92    3.02
   2   1 -15   23.09    2.94
  -2   1  15   37.50    3.01
  -2   1  16  143.44    2.44
  -2   1  16  144.75    2.58
   2   1 -16  150.47    4.29
   2  -1 -16  140.31    4.01
  -2  -1  16   87.09    2.71
  -2   1  16  126.71    4.01
  -2  -1  16  137.36    4.07
  -2   1  17  275.07    3.10
   2   1 -17  260.60    5.25
  -2   1  17  262.84    3.34
   2  -1 -17  266.69    5.47
  -2  -1  17  280.26    5.38
  -2   1  17  279.09    5.70
  -2   1  18   54.82    1.80
   2   1 -18   46.63    3.87
   2  -1 -18   50.45    3.94
  -2  -1  18   47.57    3.90
  -2   1  18   51.21    1.94
  -2   1  18   52.19    3.83
   2   1 -19  301.18    6.28
  -2   1  19  295.87    3.05
   2  -1 -19  279.89    6.10
  -2   1  19  291.06    6.14
  -2  -1  19  311.75    6.26
  -2   1  19  304.55    3.46
   2   1 -20    9.13    3.87
   2  -1 -20    8.76    2.82
  -2   1  20    7.32    1.25
  -2   1  20    9.54    1.42
  -2  -1  20    3.31    3.84
  -2   1  20    8.91    3.93
  -2   1  21   -1.30    4.32
   2   1 -21    5.98    4.22
  -2   1  21    6.82    0.91
  -2  -1  21    4.46    2.45
   2  -1 -21   -7.01    4.34
  -2  -1  21   15.50    3.92
  -2   1  22   43.08    4.96
  -2  -1  22   55.30    2.64
   2   1 -22   35.24    3.80
   2  -1 -22   49.69    4.96
  -2  -1  22   59.22    2.95
  -2  -1  22   44.09    3.90
  -2   1  23   10.12    4.68
  -2  -1  23    8.78    2.22
   2   1 -23   10.19    5.13
  -2  -1  23    7.17    2.35
   2  -1 -23   10.59    5.18
  -2  -1  23    6.45    5.02
   2   1 -24   86.28    6.48
  -2  -1  24   95.61    2.59
  -2  -1  24   99.44    2.85
   2  -1 -24   93.52    6.04
  -2  -1  24   56.78    5.83
   2  -2  -1  141.93    1.92
  -2  -2   1  129.27    0.83
  -2   2   1  145.88    1.74
   2  -2  -1  130.53    1.66
  -2  -2   2   13.81    0.45
   2  -2  -2    9.61    1.19
  -2   2   2   10.00    1.17
  -2   2   3  729.22    4.10
  -2  -2   3  682.88    3.01
   2  -2  -3  684.32    3.93
  -2   2   4   78.36    1.46
   2  -2  -4   77.21    1.54
  -2  -2   4   71.37    1.15
   2  -2  -5  426.19    3.04
   2   2  -5  438.36    3.03
  -2   2   5  459.50    3.15
  -2  -2   5  428.75    2.92
   2  -2  -6 3742.84   13.24
   2  -2  -6 3664.07   17.94
   2   2  -6 3745.50   13.20
  -2   2   6 3688.92   13.37
  -2  -2   6 3676.54   13.10
   2   2  -7  225.25    2.76
  -2   2   7  220.13    2.23
  -2  -2   7  230.48    2.69
   2  -2  -7  231.99    2.94
   2   2  -8 1232.37    6.73
  -2  -2   8 1217.39    7.40
  -2   2   8 1250.22    6.00
   2  -2  -8 1188.68    7.26
  -2  -2   8 1175.95    6.50
  -2   2   9  221.49    2.39
   2   2  -9  224.00    3.22
  -2  -2   9  218.29    3.14
  -2  -2   9  223.47    3.07
   2  -2  -9  229.47    3.43
  -2   2  10 1785.19    7.96
   2   2 -10 1791.77    9.16
  -2  -2  10 1820.97    9.34
  -2  -2  10 1742.15    9.56
   2  -2 -10 1743.62    9.62
  -2  -2  11   15.36    2.09
   2   2 -11   14.21    2.23
   2  -2 -11   11.27    2.24
  -2   2  11   19.47    1.33
  -2  -2  11   19.97    1.88
  -2  -2  12    4.85    1.79
  -2  -2  12    4.14    2.12
   2  -2 -12   -5.11    2.23
  -2   2  12    2.09    1.17
   2   2 -12    1.75    2.05
   2   2 -13  101.10    3.22
  -2  -2  13   97.98    3.06
  -2   2  13   99.11    1.78
  -2   2  13   95.15    3.33
  -2  -2  13   93.04    3.03
  -2   2  13   92.09    1.84
   2  -2 -13   87.95    2.76
  -2   2  14  162.52    3.94
  -2   2  14  151.90    2.20
   2   2 -14  167.09    3.87
  -2  -2  14  139.10    3.50
   2  -2 -14  170.67    3.99
  -2  -2  14  134.99    3.16
  -2   2  14  169.10    2.16
  -2   2  15   36.28    3.17
  -2   2  15   36.30    1.44
  -2  -2  15   35.82    2.84
   2   2 -15   32.20    2.33
  -2   2  15   33.97    1.41
   2  -2 -15   31.47    3.03
  -2  -2  15   37.32    2.53
  -2   2  16  268.71    5.21
   2   2 -16  227.59    4.80
   2  -2 -16  227.14    4.88
  -2   2  16  257.20    2.45
  -2  -2  16  251.47    4.42
  -2  -2  16  217.07    4.74
  -2   2  16  265.47    2.85
  -2   2  17   12.61    3.48
   2   2 -17   15.11    3.30
  -2  -2  17   19.67    2.40
  -2   2  17   23.25    1.15
   2  -2 -17   17.48    3.29
  -2   2  17   14.93    1.23
  -2  -2  17   14.40    3.10
  -2   2  18   39.30    1.10
  -2   2  18   33.81    3.03
  -2  -2  18   40.94    3.00
   2   2 -18   48.60    4.01
  -2   2  18   38.43    1.05
   2  -2 -18   28.51    3.52
  -2  -2  18   31.41    2.84
   2   2 -19   66.17    4.37
  -2  -2  19   50.64    2.78
   2  -2 -19   68.11    4.40
  -2  -2  19   63.05    4.14
   2   2 -20    1.50    3.98
  -2  -2  20   -3.13    2.41
   2  -2 -20    1.13    4.14
  -2  -2  20    0.98    3.86
   2   2 -21   57.11    4.83
   2  -2 -21   61.43    5.01
  -2  -2  21   55.94    4.77
   2   2 -22  124.31    5.99
   2  -2 -22  104.84    4.88
  -2  -2  22  113.63    4.76
   2   2 -23   73.31    5.59
  -2  -2  23   79.11    6.06
   2  -2 -23   83.41    6.05
  -2  -2  23   85.28    3.76
   2   2 -24   21.10    5.46
  -2  -2  24   18.10    2.66
  -2  -2  24   19.60    5.68
  -2  -2  24   21.63    2.99
   2  -2 -24   31.64    5.91
   2  -3  -1  224.38    2.95
  -2   3   1  229.80    2.61
  -2  -3   1  192.33    1.51
   2  -3  -1  228.15    2.59
  -2  -3   2  154.78    1.31
   2  -3  -2  173.67    2.23
  -2   3   2  153.99    2.15
   2  -3  -3   64.92    1.56
  -2   3   3   73.01    1.61
  -2  -3   3   57.33    0.97
  -2  -3   4 1736.03    6.76
   2   3  -4 1665.79    6.74
   2  -3  -4 1724.88    7.42
  -2   3   4 1710.86    7.30
   2   3  -5    4.25    1.02
   2  -3  -5   -0.20    1.03
  -2  -3   5    0.67    0.96
  -2   3   5    3.04    0.98
  -2  -3   5    0.06    1.20
  -2  -3   6    2.42    1.73
   2  -3  -6    6.10    1.03
  -2  -3   6    6.02    1.21
  -2   3   6    5.11    1.13
   2   3  -6    6.56    1.26
   2   3  -7   71.01    1.86
   2  -3  -7   65.05    1.44
  -2  -3   7   74.76    2.35
  -2   3   7   73.73    1.50
  -2  -3   7   72.56    1.85
   2  -3  -7   71.38    2.32
   2   3  -8  331.89    3.49
  -2  -3   8  342.43    4.05
  -2  -3   8  341.55    3.44
  -2   3   8  351.21    2.72
   2  -3  -8  308.86    3.91
   2   3  -9  731.72    5.62
  -2  -3   9  740.70    6.04
  -2   3   9  762.51    4.47
  -2  -3   9  738.11    5.43
   2  -3  -9  745.69    6.00
   2   3 -10    6.51    1.91
  -2  -3  10    0.56    1.82
   2  -3 -10    0.57    2.06
  -2   3  10    4.81    1.07
  -2  -3  10    3.12    1.95
   2   3 -11    9.99    2.21
   2  -3 -11   17.91    2.42
  -2   3  11   13.19    1.14
  -2  -3  11   15.74    2.11
  -2  -3  11   14.79    2.16
   2   3 -12   51.25    2.15
  -2  -3  12   49.57    2.40
   2  -3 -12   45.91    2.76
  -2   3  12   58.20    1.35
  -2  -3  12   52.36    2.54
   2   3 -13   55.57    2.78
  -2  -3  13   60.54    2.82
  -2   3  13   63.62    1.33
   2  -3 -13   55.99    3.09
  -2  -3  13   64.55    2.79
   2   3 -14   -1.54    2.60
  -2   3  14    2.16    0.90
   2  -3 -14    0.69    1.83
  -2  -3  14   -0.76    2.52
  -2  -3  14    2.06    2.32
  -2   3  14    3.25    0.99
   2   3 -15    5.33    2.82
  -2  -3  15   -0.83    2.59
  -2   3  15    3.25    0.87
   2  -3 -15   -0.34    2.83
  -2   3  15    4.31    0.96
  -2  -3  15   -2.21    2.89
   2  -3 -16  164.12    4.04
  -2  -3  16  191.03    4.42
   2   3 -16  187.84    4.53
  -2  -3  16  198.55    4.53
  -2   3  16  180.60    1.60
  -2   3  16  200.67    1.68
   2   3 -17    2.20    3.30
   2  -3 -17    0.55    3.04
  -2  -3  17    6.55    2.30
  -2  -3  17    5.17    2.95
   2   3 -18   34.50    3.85
  -2  -3  18   40.29    3.41
   2  -3 -18   44.80    4.01
  -2  -3  18   37.11    3.65
   2   3 -19   10.18    3.67
   2  -3 -19    2.95    3.87
  -2  -3  19    4.74    3.16
  -2  -3  19    5.80    2.82
   2   3 -20  384.43    7.06
  -2  -3  20  331.26    5.63
  -2  -3  20  344.07    6.85
   2  -3 -20  379.11    7.23
   2   3 -21    4.68    4.48
  -2  -3  21   -1.83    3.40
   2  -3 -21    4.51    4.32
  -2  -3  21   10.50    4.05
   2   3 -22    5.05    4.78
  -2  -3  22    3.88    2.80
  -2  -3  22    6.88    4.59
   2  -3 -22    4.80    3.64
   2  -3 -23   17.99    5.17
   2   3 -23   19.35    5.64
  -2  -3  23   16.05    5.39
  -2  -3  24    8.84    5.32
   2  -3 -24   -4.33    5.64
   2   3 -24   11.85    6.03
   2  -4  -1  489.45    4.52
  -2  -4   1  415.33    3.77
   2  -4  -1  443.60    3.85
  -2   4   1  387.26    3.48
  -2  -4   1  440.90    2.79
  -2  -4   2   11.70    0.81
  -2   4   2   10.57    1.51
   2  -4  -2    5.62    1.48
   2  -4  -2   12.89    1.46
  -2  -4   2   11.31    1.34
   2  -4  -3 1051.37    5.77
   2   4  -3  788.37    4.50
  -2   4   3 1074.91    5.97
  -2  -4   3  946.84    4.66
  -2  -4   3 1118.00    7.01
  -2  -4   4  221.27    3.35
   2   4  -4  206.39    2.26
  -2   4   4  214.69    2.57
   2  -4  -4  234.21    2.61
  -2  -4   4  216.65    2.31
   2   4  -5   11.08    1.24
  -2  -4   5    8.07    1.18
  -2  -4   5   14.84    2.04
  -2   4   5    7.30    1.21
   2  -4  -5   11.20    1.22
  -2  -4   6  345.10    3.12
   2   4  -6  329.89    3.18
  -2   4   6  332.38    3.06
   2  -4  -6  355.94    3.11
  -2  -4   6  312.98    3.72
  -2  -4   7    1.35    1.62
   2   4  -7    0.20    1.35
   2  -4  -7    4.45    1.05
  -2  -4   7    1.65    1.29
  -2   4   7    4.62    1.23
   2  -4  -8 2408.06    9.77
  -2   4   8 2345.67   10.25
  -2  -4   8 2320.98   10.41
   2  -4  -8 2467.50   14.22
   2   4  -8 2374.35   10.80
[truncated: 602,914 more chars]
