# Supplementary material for: Decoupling Redox Potentials and Excited State Energies in Substituted Chromium(III) Chromophores
Source: Chemistry. 2025 Sep 27;32(28):e02668. doi: 10.1002/chem.202502668 (PMC13411421; doi:10.1002/chem.202502668)
Supplement: Supplementary file 1 — Supporting Information [file CHEM-32-e02668-s001.zip › Cartesian_coordinates_Cr_(tpeR).xyz]

71
4[Cr(tpe)2]3+
24       1.762302000      1.606264000      7.381780000
7        2.831264000     -0.144090000      7.237879000
7        3.573398000      2.578171000      7.364070000
7        1.996792000      1.447551000      9.417676000
6        2.287140000      1.241695000     12.146402000
1        2.416247000      1.156896000     13.216419000
6        4.346366000      0.828955000      8.936043000
6        4.924952000      4.375153000      6.570106000
1        5.008999000      5.260617000      5.958128000
6        5.819691000      2.755360000      8.090516000
1        6.644655000      2.386179000      8.674006000
6        5.987212000      3.898667000      7.321868000
1        6.941095000      4.407435000      7.315277000
6        3.732505000      3.685406000      6.617372000
1        2.877530000      4.016304000      6.048864000
6        3.193938000      1.096914000      9.926402000
6        1.062632000      1.601274000     11.606544000
1        0.202683000      1.807682000     12.225798000
6        0.957528000      1.693204000     10.235278000
1        0.024543000      1.969655000      9.769656000
6        3.357436000      0.988563000     11.300124000
1        4.307874000      0.710918000     11.720543000
6        5.617139000      0.447794000      9.700995000
1        5.454974000     -0.451377000     10.288929000
1        5.912381000      1.247395000     10.374621000
1        6.436306000      0.261387000      9.012370000
6        3.937452000     -0.316581000      7.986533000
6        4.667001000     -1.492837000      7.883838000
1        5.551618000     -1.645520000      8.476689000
6        4.256554000     -2.486411000      7.006079000
1        4.826855000     -3.401319000      6.925192000
6        3.117347000     -2.291422000      6.241486000
1        2.762056000     -3.035717000      5.544757000
6        2.430130000     -1.105679000      6.387573000
1        1.536810000     -0.908624000      5.815840000
6        4.595187000      2.102314000      8.101170000
7        0.693341000      3.356618000      7.525679000
7       -0.048792000      0.634353000      7.399493000
7        1.527807000      1.764973000      5.345883000
6        1.237452000      1.970832000      2.617158000
1        1.108344000      2.055631000      1.547141000
6       -0.821766000      2.383566000      5.827521000
6       -1.400344000     -1.162625000      8.193471000
1       -1.484387000     -2.048087000      8.805453000
6       -2.295090000      0.457167000      6.673063000
1       -3.120058000      0.826349000      6.089580000
6       -2.462607000     -0.686139000      7.441716000
1       -3.416492000     -1.194903000      7.448316000
6       -0.207895000     -0.472879000      8.146196000
1        0.647082000     -0.803778000      8.714700000
6        0.330659000      2.115608000      4.837160000
6        2.461962000      1.611255000      3.157013000
1        3.321911000      1.404849000      2.537758000
6        2.567069000      1.519322000      4.528279000
1        3.500054000      1.242867000      4.993899000
6        0.167158000      2.223959000      3.463438000
1       -0.783283000      2.501600000      3.043022000
6       -2.092542000      2.764724000      5.062572000
1       -1.930381000      3.663894000      4.474635000
1       -2.387784000      1.965121000      4.388950000
1       -2.911707000      2.951133000      5.751198000
6       -0.412849000      3.529106000      6.777026000
6       -1.142396000      4.705364000      6.879715000
1       -2.027013000      4.858045000      6.286865000
6       -0.731944000      5.698943000      7.757467000
1       -1.302243000      6.613853000      7.838349000
6        0.407266000      5.503958000      8.522057000
1        0.762559000      6.248257000      9.218779000
6        1.094480000      4.318213000      8.375975000
1        1.987802000      4.121163000      8.947707000
6       -1.070585000      1.110210000      6.662398000

71
2[Cr(tpe)2]3+
24       1.762300000      1.606260000      7.381781000
7        2.824817000     -0.139785000      7.240109000
7        3.565399000      2.577431000      7.366191000
7        1.995445000      1.447802000      9.412433000
6        2.280365000      1.243448000     12.142732000
1        2.407068000      1.159296000     13.213080000
6        4.343517000      0.829653000      8.935889000
6        4.916518000      4.373191000      6.566382000
1        4.999245000      5.257790000      5.952953000
6        5.814576000      2.755488000      8.086760000
1        6.640715000      2.386526000      8.668768000
6        5.980675000      3.897835000      7.316386000
1        6.934554000      4.406543000      7.306959000
6        3.723964000      3.684423000      6.617557000
1        2.867724000      4.015353000      6.051237000
6        3.191216000      1.097505000      9.924864000
6        1.057018000      1.602808000     11.599804000
1        0.195774000      1.809662000     12.217119000
6        0.954302000      1.694049000     10.228482000
1        0.022152000      1.970335000      9.761332000
6        3.352286000      0.989826000     11.298738000
1        4.302133000      0.712338000     11.720704000
6        5.614358000      0.448519000      9.700380000
1        5.452165000     -0.450683000     10.288328000
1        5.909590000      1.248171000     10.373998000
1        6.433481000      0.262107000      9.011702000
6        3.933053000     -0.314493000      7.986198000
6        4.662676000     -1.490176000      7.880450000
1        5.548186000     -1.643403000      8.471873000
6        4.251607000     -2.482206000      7.001272000
1        4.821984000     -3.396817000      6.917733000
6        3.111345000     -2.285547000      6.238502000
1        2.755419000     -3.028393000      5.540531000
6        2.423457000     -1.100925000      6.388121000
1        1.529196000     -0.903741000      5.818169000
6        4.590235000      2.102669000      8.100752000
7        0.699792000      3.352310000      7.523449000
7       -0.040802000      0.635092000      7.397375000
7        1.529150000      1.764712000      5.351129000
6        1.244222000      1.969052000      2.620830000
1        1.117516000      2.053198000      1.550481000
6       -0.818917000      2.382873000      5.827677000
6       -1.391932000     -1.160649000      8.197207000
1       -1.474663000     -2.045243000      8.810643000
6       -2.289986000      0.457053000      6.676825000
1       -3.116127000      0.826021000      6.094824000
6       -2.456090000     -0.685288000      7.447207000
1       -3.409974000     -1.193985000      7.456646000
6       -0.199372000     -0.471892000      8.146018000
1        0.656868000     -0.802826000      8.712337000
6        0.333379000      2.115012000      4.838699000
6        2.467568000      1.609686000      3.163755000
1        3.328808000      1.402820000      2.546439000
6        2.570287000      1.518450000      4.535077000
1        3.502435000      1.242152000      5.002226000
6        0.172306000      2.222685000      3.464825000
1       -0.777543000      2.500172000      3.042861000
6       -2.089759000      2.764010000      5.063188000
1       -1.927564000      3.663209000      4.475237000
1       -2.384997000      1.964357000      4.389573000
1       -2.908879000      2.950428000      5.751868000
6       -0.408444000      3.527021000      6.777360000
6       -1.138053000      4.702714000      6.883097000
1       -2.023563000      4.855944000      6.291674000
6       -0.726968000      5.694751000      7.762259000
1       -1.297334000      6.609371000      7.845787000
6        0.413297000      5.498091000      8.525024000
1        0.769236000      6.240944000      9.222981000
6        1.101169000      4.313459000      8.375418000
1        1.995434000      4.116275000      8.945366000
6       -1.065640000      1.109860000      6.662820000

71
3[Cr(tpe)2]2+
24       0.002383000     -0.011405000     -0.009980000
7        0.081229000     -2.053473000      0.091355000
7        2.064230000     -0.038236000      0.130338000
7       -0.026716000     -0.026378000      2.019257000
6       -0.106502000     -0.045267000      4.793723000
1       -0.126598000     -0.061409000      5.874344000
6        1.747663000     -1.745327000      1.893161000
6        4.185194000      0.786400000     -0.588993000
1        4.743154000      1.442528000     -1.240435000
6        4.042684000     -0.868121000      1.135835000
1        4.530976000     -1.513680000      1.844762000
6        4.812386000     -0.043957000      0.327088000
1        5.890110000     -0.057358000      0.414865000
6        2.807542000      0.756245000     -0.656114000
1        2.267083000      1.379228000     -1.351978000
6        0.798072000     -0.847185000      2.711294000
6       -0.944388000      0.796347000      4.074176000
1       -1.641900000      1.460110000      4.564133000
6       -0.872283000      0.779144000      2.698446000
1       -1.503037000      1.420995000      2.103405000
6        0.768604000     -0.869749000      4.099429000
1        1.423424000     -1.523265000      4.649500000
6        2.605655000     -2.599868000      2.829702000
1        1.981015000     -3.230668000      3.455789000
1        3.209177000     -1.971501000      3.478955000
1        3.272891000     -3.241663000      2.260239000
6        0.891859000     -2.654530000      0.987169000
6        0.926857000     -4.040501000      1.080187000
1        1.569859000     -4.527159000      1.792854000
6        0.131668000     -4.813726000      0.245646000
6       -0.691103000     -4.182501000     -0.676200000
1       -1.324220000     -4.739798000     -1.350882000
6       -0.682588000     -2.804771000     -0.724827000
1       -1.299604000     -2.268424000     -1.428963000
6        2.657141000     -0.853539000      1.021240000
7       -0.076207000      2.030508000     -0.111287000
7       -2.059268000      0.015323000     -0.150385000
7        0.031606000      0.003466000     -2.039330000
6        0.111756000      0.022860000     -4.813741000
1        0.132020000      0.039245000     -5.894357000
6       -1.742657000      1.722511000     -1.913113000
6       -4.180271000     -0.809272000      0.568852000
1       -4.738234000     -1.465449000      1.220249000
6       -4.037688000      0.845342000     -1.155836000
1       -4.525947000      1.490969000     -1.864727000
6       -4.807446000      0.021170000     -0.347133000
6       -2.802621000     -0.779173000      0.636018000
1       -2.262159000     -1.402128000      1.331902000
6       -0.793031000      0.824458000     -2.731289000
6        0.949430000     -0.819042000     -4.094257000
1        1.646889000     -1.482817000     -4.584271000
6        0.877131000     -0.802080000     -2.718540000
1        1.507692000     -1.444137000     -2.123516000
6       -0.763356000      0.847297000     -4.119431000
1       -1.418018000      1.500966000     -4.669512000
6       -2.600640000      2.577098000     -2.849632000
1       -1.976030000      3.207993000     -3.475644000
1       -3.204132000      1.948712000     -3.498896000
1       -3.267907000      3.218848000     -2.280150000
6       -0.886834000      2.631662000     -1.007069000
6       -0.921756000      4.017622000     -1.100029000
1       -1.564734000      4.504326000     -1.812690000
6       -0.126526000      4.790806000     -0.265482000
1       -0.158703000      5.869268000     -0.334465000
6        0.696262000      4.159492000      0.656295000
1        1.329443000      4.716706000      1.330986000
6        0.687695000      2.781762000      0.704862000
1        1.304770000      2.245360000      1.408906000
6       -2.652145000      0.830700000     -1.041275000
1        0.163882000     -5.892186000      0.314678000
1       -5.885170000      0.034718000     -0.434840000

71
5[Cr(tpe)2]2+
24       0.011072000      0.045870000      0.023555000
7        0.096057000     -2.031183000      0.191130000
7        2.292259000      0.035565000      0.330491000
7        0.055151000      0.004371000      2.139430000
6        0.327846000      0.289876000      4.866295000
1        0.452628000      0.396472000      5.935157000
6        1.808365000     -1.749419000      1.971817000
6        4.406995000      0.372439000     -0.725960000
1        5.011468000      0.942911000     -1.416218000
6        4.102857000     -1.404273000      0.854160000
1        4.506487000     -2.241398000      1.397563000
6        4.921775000     -0.709926000     -0.026427000
1        5.950685000     -1.015367000     -0.159453000
6        3.082083000      0.706703000     -0.516205000
1        2.623933000      1.533691000     -1.043390000
6        0.969274000     -0.741335000      2.787567000
6       -0.630312000      1.025433000      4.186561000
1       -1.285126000      1.718241000      4.694262000
6       -0.727014000      0.854313000      2.820081000
1       -1.446190000      1.408095000      2.234255000
6        1.128520000     -0.598934000      4.162748000
1        1.864707000     -1.174062000      4.696464000
6        2.618012000     -2.634077000      2.929952000
1        1.966709000     -3.116647000      3.654273000
1        3.352547000     -2.038838000      3.466346000
1        3.150398000     -3.410268000      2.389590000
6        0.862725000     -2.631744000      1.120579000
6        0.790514000     -4.009926000      1.292480000
1        1.389903000     -4.505153000      2.036104000
6       -0.063587000     -4.765136000      0.500937000
6       -0.838620000     -4.131833000     -0.457555000
1       -1.516562000     -4.677602000     -1.096865000
6       -0.729235000     -2.761135000     -0.575831000
1       -1.318056000     -2.217785000     -1.300408000
6        2.779608000     -1.003145000      1.019812000
7       -0.127715000      2.144477000     -0.145318000
7       -2.309371000      0.282677000     -0.027940000
7       -0.028976000      0.089506000     -2.069091000
6        0.250982000      0.325366000     -4.801881000
1        0.353499000      0.432926000     -5.872973000
6       -1.827388000      1.792676000     -1.923660000
6       -4.299617000     -1.023136000      0.187523000
1       -4.876472000     -1.734901000      0.760312000
6       -3.984703000      0.410677000     -1.706641000
1       -4.345526000      0.811985000     -2.638763000
6       -4.762582000     -0.509436000     -1.016685000
6       -3.065256000     -0.598585000      0.641198000
1       -2.649323000     -0.977668000      1.565784000
6       -0.800999000      0.968024000     -2.736301000
6        1.028043000     -0.584607000     -4.102589000
1        1.753566000     -1.214367000     -4.595872000
6        0.857325000     -0.666925000     -2.735050000
1        1.444794000     -1.352951000     -2.142210000
6       -0.668706000      1.104300000     -4.113250000
1       -1.272483000      1.809238000     -4.657910000
6       -2.670627000      2.661152000     -2.869120000
1       -2.058248000      3.420977000     -3.348395000
1       -3.125895000      2.060737000     -3.649840000
1       -3.468483000      3.152707000     -2.318160000
6       -1.073369000      2.699228000     -0.927185000
6       -1.333140000      4.063009000     -0.834025000
1       -2.099416000      4.521534000     -1.434358000
6       -0.594926000      4.853070000      0.036486000
1       -0.797836000      5.913115000      0.104253000
6        0.402877000      4.271190000      0.802378000
1        1.012708000      4.848985000      1.481085000
6        0.596037000      2.909183000      0.684631000
1        1.343964000      2.396095000      1.271806000
6       -2.755402000      0.798828000     -1.180348000
1       -0.117878000     -5.836431000      0.637740000
1       -5.718324000     -0.817006000     -1.418562000

74
4[Cr(tpe)(tpeCF3)]3+
24       1.763643000      1.612824000      7.389283000
7        2.821972000     -0.142987000      7.245920000
7        3.572169000      2.577563000      7.361989000
7        2.001340000      1.457690000      9.424260000
6        2.302005000      1.256929000     12.152495000
1        2.435207000      1.174135000     13.222155000
6        4.347054000      0.829783000      8.935106000
6        4.924732000      4.367998000      6.556216000
1        5.008275000      5.251735000      5.941708000
6        5.822592000      2.748515000      8.075550000
1        6.649679000      2.377988000      8.655159000
6        5.989535000      3.889381000      7.303040000
1        6.945135000      4.394733000      7.289701000
6        3.730286000      3.682669000      6.611576000
1        2.873271000      4.014958000      6.047011000
6        3.199603000      1.104388000      9.929276000
6        1.076394000      1.618853000     11.616754000
1        0.219481000      1.829088000     12.238902000
6        0.966143000      1.708745000     10.245827000
1        0.031984000      1.988510000      9.784444000
6        3.368164000      0.999017000     11.302440000
1        4.319618000      0.719881000     11.719558000
6        5.619990000      0.447230000      9.695693000
1        5.457460000     -0.449111000     10.287778000
1        5.921072000      1.248461000     10.364788000
1        6.435129000      0.255338000      9.003821000
6        3.929748000     -0.317868000      7.992035000
6        4.652791000     -1.498233000      7.892429000
1        5.538575000     -1.652664000      8.483075000
6        4.234221000     -2.493983000      7.020961000
1        4.799240000     -3.412403000      6.943010000
6        3.093977000     -2.296482000      6.258559000
1        2.732648000     -3.042077000      5.566358000
6        2.413843000     -1.106270000      6.400458000
1        1.521180000     -0.907266000      5.828335000
6        4.596173000      2.099644000      8.095058000
7        0.694246000      3.362673000      7.531022000
7       -0.057726000      0.642544000      7.414507000
7        1.521805000      1.762545000      5.352965000
6        1.227097000      1.963273000      2.623897000
1        1.096168000      2.045709000      1.553956000
6       -0.825191000      2.389520000      5.835970000
6       -1.407453000     -1.158048000      8.200293000
1       -1.495772000     -2.041380000      8.813926000
6       -2.294798000      0.460126000      6.665876000
1       -3.115329000      0.826998000      6.075834000
6       -2.458121000     -0.681582000      7.433487000
6       -0.218737000     -0.461622000      8.162075000
1        0.629190000     -0.790878000      8.741427000
6        0.325689000      2.116954000      4.844594000
6        2.450633000      1.599140000      3.162524000
1        3.308296000      1.386662000      2.542191000
6        2.558406000      1.510232000      4.533853000
1        3.491214000      1.230807000      4.997928000
6        0.159372000      2.223295000      3.471537000
1       -0.790717000      2.503762000      3.052230000
6       -2.097585000      2.769945000      5.073129000
1       -1.936575000      3.670853000      4.487875000
1       -2.391833000      1.972547000      4.396268000
1       -2.916668000      2.953954000      5.762815000
6       -0.415328000      3.533923000      6.787112000
6       -1.148362000      4.707082000      6.894504000
1       -2.036549000      4.857819000      6.306540000
6       -0.736755000      5.700723000      7.771916000
1       -1.309986000      6.613359000      7.857191000
6        0.406779000      5.508349000      8.530389000
1        0.763167000      6.252869000      9.226290000
6        1.096868000      4.324715000      8.380193000
1        1.993177000      4.129628000      8.947863000
6       -1.071750000      1.116509000      6.669359000
6       -3.769823000     -1.431254000      7.396503000
9       -4.798570000     -0.633344000      7.069132000
9       -3.722996000     -2.421964000      6.480932000
9       -4.053005000     -1.995135000      8.582679000

74
2[Cr(tpe)(tpeCF3)]3+
24       1.763251000      1.613347000      7.389237000
7        2.818477000     -0.135822000      7.243550000
7        3.566948000      2.575080000      7.361505000
7        1.999913000      1.462018000      9.417515000
6        2.295288000      1.255122000     12.147397000
1        2.426246000      1.170169000     13.217156000
6        4.345069000      0.831317000      8.933369000
6        4.916016000      4.367330000      6.552856000
1        4.997374000      5.250652000      5.937446000
6        5.818423000      2.751026000      8.072704000
1        6.646418000      2.381971000      8.652030000
6        5.982614000      3.891545000      7.299161000
1        6.937185000      4.398787000      7.284431000
6        3.722821000      3.680300000      6.609653000
1        2.864957000      4.010758000      6.045485000
6        3.196787000      1.106396000      9.925680000
6        1.070923000      1.618545000     11.609566000
1        0.212792000      1.827828000     12.230377000
6        0.963238000      1.711901000     10.238921000
1        0.030212000      1.993820000      9.776907000
6        3.362820000      0.998457000     11.298732000
1        4.313455000      0.717837000     11.716790000
6        5.617666000      0.448289000      9.693923000
1        5.455056000     -0.448058000     10.285970000
1        5.918842000      1.249484000     10.363069000
1        6.432722000      0.256318000      9.001913000
6        3.925994000     -0.314826000      7.990057000
6        4.645669000     -1.497080000      7.891582000
1        5.530962000     -1.653205000      8.482564000
6        4.224125000     -2.492760000      7.021503000
1        4.786306000     -3.412986000      6.944476000
6        3.084047000     -2.292506000      6.259390000
1        2.720110000     -3.037922000      5.568343000
6        2.407798000     -1.100129000      6.399185000
1        1.516225000     -0.899345000      5.826262000
6        4.593227000      2.100316000      8.093599000
7        0.696909000      3.356279000      7.533932000
7       -0.053342000      0.645470000      7.414711000
7        1.522188000      1.759083000      5.359825000
6        1.232377000      1.965278000      2.629143000
1        1.103519000      2.049602000      1.559108000
6       -0.824085000      2.389120000      5.838075000
6       -1.399481000     -1.157649000      8.202037000
1       -1.485434000     -2.041185000      8.815727000
6       -2.291439000      0.458296000      6.668194000
1       -3.112819000      0.823926000      6.078480000
6       -2.451835000     -0.683883000      7.435639000
6       -0.212171000     -0.459139000      8.163131000
1        0.636634000     -0.786831000      8.741929000
6        0.327450000      2.115893000      4.848449000
6        2.454694000      1.599579000      3.169733000
1        3.313449000      1.387791000      2.550655000
6        2.560106000      1.507530000      4.540777000
1        3.491819000      1.225991000      5.005419000
6        0.163469000      2.224458000      3.475503000
1       -0.785819000      2.506452000      3.055339000
6       -2.096120000      2.770304000      5.075391000
1       -1.934831000      3.671149000      4.490117000
1       -2.390783000      1.972988000      4.398572000
1       -2.914990000      2.954670000      5.765301000
6       -0.412252000      3.531953000      6.789482000
6       -1.141505000      4.707333000      6.895575000
1       -2.029035000      4.860119000      6.307102000
6       -0.726701000      5.700811000      7.771632000
1       -1.296776000      6.615509000      7.855842000
6        0.416467000      5.505288000      8.530046000
1        0.775591000      6.249543000      9.224845000
6        1.102300000      4.319211000      8.382092000
1        1.997382000      4.121992000      8.950678000
6       -1.069697000      1.116735000      6.670895000
6       -3.761396000     -1.437306000      7.398308000
9       -4.792444000     -0.642253000      7.071144000
9       -3.711513000     -2.427432000      6.482260000
9       -4.043056000     -2.002631000      8.584117000

74
3[Cr(tpe)(tpeCF3)]2+
24      -0.003661000     -0.035152000     -0.042048000
7        0.115366000     -2.089746000      0.061311000
7        2.036842000     -0.034508000      0.145588000
7       -0.069012000     -0.054744000      2.018803000
6       -0.164151000     -0.047158000      4.774843000
1       -0.192107000     -0.056042000      5.855720000
6        1.732181000     -1.747651000      1.903277000
6        4.164010000      0.817039000     -0.543127000
1        4.719747000      1.482544000     -1.187197000
6        4.021549000     -0.837591000      1.177219000
1        4.505916000     -1.477307000      1.894331000
6        4.794316000     -0.004643000      0.379957000
1        5.870426000     -0.002479000      0.482958000
6        2.788892000      0.772813000     -0.628427000
1        2.256932000      1.395026000     -1.331273000
6        0.761543000     -0.859069000      2.709606000
6       -1.016094000      0.770952000      4.049060000
1       -1.730274000      1.422208000      4.530865000
6       -0.939546000      0.733266000      2.672287000
1       -1.584335000      1.345074000      2.060710000
6        0.728643000     -0.866820000      4.098663000
1        1.386914000     -1.504983000      4.661723000
6        2.583912000     -2.590008000      2.856901000
1        1.955347000     -3.231164000      3.469062000
1        3.165272000     -1.952850000      3.517387000
1        3.273090000     -3.219664000      2.300923000
6        0.924846000     -2.671515000      0.966396000
6        1.016606000     -4.056565000      1.029907000
1        1.660456000     -4.534067000      1.747712000
6        0.269790000     -4.840590000      0.161578000
6       -0.563151000     -4.226193000     -0.760721000
1       -1.165783000     -4.794470000     -1.453612000
6       -0.615359000     -2.847866000     -0.773813000
1       -1.252039000     -2.319361000     -1.466246000
6        2.638769000     -0.840674000      1.045387000
7       -0.099098000      2.016236000     -0.137092000
7       -1.982355000     -0.044566000     -0.224539000
7        0.091157000     -0.024464000     -2.097748000
6        0.194460000     -0.035583000     -4.854391000
1        0.228083000     -0.026511000     -5.935094000
6       -1.703017000      1.673522000     -1.988634000
6       -4.113897000     -0.929164000      0.439775000
1       -4.667333000     -1.600296000      1.079905000
6       -3.974986000      0.725371000     -1.291269000
1       -4.455779000      1.355671000     -2.017988000
6       -4.748761000     -0.119730000     -0.502980000
6       -2.749172000     -0.861739000      0.547632000
1       -2.225389000     -1.472988000      1.264820000
6       -0.729715000      0.787232000     -2.792668000
6        1.033192000     -0.864830000     -4.124388000
1        1.740442000     -1.525640000     -4.603409000
6        0.952683000     -0.825552000     -2.748441000
1        1.587751000     -1.445923000     -2.135351000
6       -0.691760000      0.793398000     -4.182004000
1       -1.341023000      1.439029000     -4.747171000
6       -2.555195000      2.514052000     -2.943255000
1       -1.927479000      3.163846000     -3.547353000
1       -3.126148000      1.876500000     -3.612427000
1       -3.253632000      3.134888000     -2.388697000
6       -0.909512000      2.598272000     -1.042142000
6       -1.018119000      3.983147000     -1.089847000
1       -1.663278000      4.460489000     -1.806684000
6       -0.285861000      4.766381000     -0.209180000
1       -0.367302000      5.843790000     -0.250180000
6        0.548886000      4.151426000      0.712165000
1        1.140503000      4.719427000      1.414726000
6        0.616408000      2.774200000      0.711947000
1        1.253884000      2.246338000      1.404241000
6       -2.600416000      0.755247000     -1.138951000
1        0.339667000     -5.918353000      0.213341000
6       -6.229065000     -0.202981000     -0.688341000
9       -6.730399000      0.851633000     -1.360896000
9       -6.591593000     -1.313051000     -1.385743000
9       -6.886487000     -0.272402000      0.491738000

74
5[Cr(tpe)(tpeCF3)]2+
24      -0.019107000      0.084823000      0.030768000
7       -0.035310000     -1.982252000      0.206532000
7        2.213744000     -0.071309000      0.207858000
7        0.080440000      0.068011000      2.140842000
6        0.342914000      0.271402000      4.875225000
1        0.460627000      0.341851000      5.947905000
6        1.738711000     -1.771456000      1.939972000
6        4.373341000      0.391311000     -0.693178000
1        4.984397000      0.970367000     -1.370135000
6        4.083933000     -1.305557000      0.975529000
1        4.509979000     -2.066934000      1.605754000
6        4.913906000     -0.593865000      0.119340000
1        5.972983000     -0.811678000      0.093564000
6        3.011553000      0.616242000     -0.616707000
1        2.532559000      1.366116000     -1.232210000
6        0.939407000     -0.747836000      2.778219000
6       -0.549492000      1.091983000      4.203419000
1       -1.157118000      1.819799000      4.720713000
6       -0.646344000      0.957294000      2.833208000
1       -1.323994000      1.567684000      2.254322000
6        1.088625000     -0.653640000      4.158388000
1        1.775563000     -1.292423000      4.685077000
6        2.530975000     -2.692846000      2.875782000
1        1.865801000     -3.204364000      3.566630000
1        3.252846000     -2.122098000      3.453440000
1        3.075782000     -3.443111000      2.310462000
6        0.763294000     -2.616405000      1.085932000
6        0.691407000     -3.999997000      1.208088000
1        1.318257000     -4.525283000      1.906744000
6       -0.199021000     -4.722601000      0.426523000
6       -1.011799000     -4.052655000     -0.473922000
1       -1.720600000     -4.571672000     -1.101925000
6       -0.896221000     -2.680159000     -0.551252000
1       -1.504560000     -2.111118000     -1.238523000
6        2.721938000     -1.019316000      1.004782000
7       -0.066045000      2.176320000     -0.153291000
7       -2.278596000      0.426205000      0.110286000
7       -0.114882000      0.099341000     -2.065125000
6        0.128762000      0.364399000     -4.799301000
1        0.220346000      0.482979000     -5.870224000
6       -1.839332000      1.856730000     -1.858536000
6       -4.168567000     -1.036036000      0.300868000
1       -4.715905000     -1.761045000      0.885280000
6       -3.876627000      0.326899000     -1.655709000
1       -4.215124000      0.652383000     -2.624394000
6       -4.606034000     -0.626585000     -0.957495000
6       -3.007756000     -0.482375000      0.790673000
1       -2.620384000     -0.776530000      1.756400000
6       -0.856463000      1.019880000     -2.709468000
6        0.869507000     -0.595105000     -4.126359000
1        1.551833000     -1.254149000     -4.642466000
6        0.721775000     -0.689780000     -2.756776000
1        1.287360000     -1.410838000     -2.184767000
6       -0.741286000      1.176316000     -4.084271000
1       -1.321974000      1.919148000     -4.604159000
6       -2.724755000      2.727801000     -2.761782000
1       -2.135372000      3.489499000     -3.266223000
1       -3.213107000      2.132405000     -3.526497000
1       -3.495992000      3.216327000     -2.170870000
6       -1.024633000      2.753544000     -0.903988000
6       -1.229704000      4.126145000     -0.825662000
1       -2.004211000      4.601938000     -1.401751000
6       -0.425039000      4.902438000     -0.002063000
1       -0.584903000      5.970441000      0.054839000
6        0.582595000      4.296504000      0.730830000
1        1.241960000      4.862002000      1.372546000
6        0.720533000      2.926056000      0.631174000
1        1.473042000      2.397778000      1.198282000
6       -2.721555000      0.850375000     -1.087877000
1       -0.252470000     -5.797970000      0.526816000
6       -5.831910000     -1.249764000     -1.559246000
9       -6.320016000     -0.543444000     -2.595802000
9       -5.578976000     -2.499329000     -2.024563000
9       -6.829312000     -1.376858000     -0.657359000

77
4cis-[Cr(tpeCF3)2]3+
24       1.763275000      1.618235000      7.386619000
7        2.819290000     -0.140464000      7.254443000
7        3.572844000      2.579837000      7.358552000
7        2.004126000      1.469154000      9.431284000
6        2.305387000      1.250070000     12.148910000
6        4.348378000      0.836989000      8.937845000
6        4.926085000      4.367370000      6.547562000
1        5.010454000      5.248068000      5.928828000
6        5.821520000      2.756132000      8.077150000
1        6.647498000      2.389636000      8.660835000
6        5.989216000      3.893671000      7.299601000
1        6.944248000      4.400045000      7.286709000
6        3.731811000      3.681716000      6.603342000
1        2.875948000      4.011031000      6.035364000
6        3.200837000      1.110515000      9.930402000
6        1.078554000      1.620681000     11.623341000
1        0.223949000      1.832019000     12.247587000
6        0.971235000      1.719665000     10.252848000
1        0.036671000      2.007063000      9.797597000
6        3.372502000      0.994593000     11.303003000
1        4.323968000      0.712708000     11.716736000
6        5.621141000      0.456808000      9.699967000
1        5.461064000     -0.440598000     10.291339000
1        5.920959000      1.259030000     10.368756000
1        6.436459000      0.266600000      9.008144000
6        3.928943000     -0.313492000      7.998236000
6        4.652848000     -1.492949000      7.900906000
1        5.539975000     -1.645235000      8.490087000
6        4.232832000     -2.491374000      7.032922000
1        4.798309000     -3.409579000      6.956255000
6        3.090528000     -2.296787000      6.273142000
1        2.727830000     -3.044695000      5.584182000
6        2.409634000     -1.106661000      6.412951000
1        1.515511000     -0.910312000      5.842254000
6        4.596018000      2.106298000      8.095555000
7        0.699230000      3.370003000      7.525775000
7       -0.058929000      0.650895000      7.420362000
7        1.521922000      1.758543000      5.354606000
6        1.225238000      1.941897000      2.624909000
1        1.093393000      2.017224000      1.554567000
6       -0.823658000      2.393636000      5.835725000
6       -1.412570000     -1.144108000      8.212970000
1       -1.501920000     -2.025830000      8.828746000
6       -2.297882000      0.472568000      6.675950000
1       -3.118225000      0.839952000      6.085930000
6       -2.463251000     -0.666692000      7.446835000
6       -0.221833000     -0.451411000      8.170645000
1        0.626231000     -0.783779000      8.748100000
6        0.325764000      2.112386000      4.845199000
6        2.448641000      1.579123000      3.164742000
1        3.305333000      1.360841000      2.545106000
6        2.557755000      1.499027000      4.536383000
1        3.490584000      1.221116000      5.001240000
6        0.158807000      2.209889000      3.471738000
1       -0.791090000      2.489474000      3.051428000
6       -2.095247000      2.773907000      5.071542000
1       -1.931543000      3.670972000      4.481158000
1       -2.392588000      1.973653000      4.399430000
1       -2.913169000      2.964389000      5.760803000
6       -0.409970000      3.541363000      6.780899000
6       -1.138503000      4.717713000      6.882000000
1       -2.025770000      4.868777000      6.292742000
6       -0.723529000      5.714434000      7.754340000
1       -1.293296000      6.629689000      7.834444000
6        0.419070000      5.521874000      8.514172000
1        0.778176000      6.268732000      9.206140000
6        1.105262000      4.335339000      8.369955000
1        2.001827000      4.141732000      8.937774000
6       -1.073094000      1.125376000      6.675273000
6       -3.777192000     -1.413056000      7.412736000
9       -4.805136000     -0.611065000      7.092983000
9       -3.736633000     -2.399900000      6.492846000
9       -4.056508000     -1.980933000      8.597695000
6        2.470937000      1.086493000     13.642960000
9        1.735100000      1.980617000     14.324015000
9        2.070747000     -0.140541000     14.036296000
9        3.749463000      1.233025000     14.026928000

77
2cis-[Cr(tpeCF3)2]3+
24       1.763281000      1.618113000      7.386718000
7        2.811985000     -0.136388000      7.256242000
7        3.565078000      2.578633000      7.361249000
7        2.002833000      1.468254000      9.426106000
6        2.300595000      1.254447000     12.145484000
6        4.345452000      0.836231000      8.937220000
6        4.918468000      4.364480000      6.544479000
1        5.001661000      5.244599000      5.924741000
6        5.817257000      2.753888000      8.072475000
1        6.644566000      2.386682000      8.653876000
6        5.983744000      3.890730000      7.293661000
1        6.939104000      4.396367000      7.277450000
6        3.723706000      3.680585000      6.604589000
1        2.866451000      4.010857000      6.039536000
6        3.198510000      1.110562000      9.928688000
6        1.074456000      1.623817000     11.617169000
1        0.218945000      1.836461000     12.239746000
6        0.968565000      1.720086000     10.246508000
1        0.034440000      2.006549000      9.789998000
6        3.368675000      0.997119000     11.301474000
1        4.319851000      0.715970000     11.716495000
6        5.618269000      0.455217000      9.698481000
1        5.457611000     -0.441889000     10.290233000
1        5.919081000      1.257446000     10.366857000
1        6.433098000      0.264110000      9.006325000
6        3.923548000     -0.312520000      7.997486000
6        4.646563000     -1.491986000      7.897076000
1        5.534443000     -1.645594000      8.484822000
6        4.225085000     -2.488544000      7.027684000
1        4.789861000     -3.406953000      6.948444000
6        3.081977000     -2.291333000      6.269609000
1        2.718121000     -3.037494000      5.579351000
6        2.401376000     -1.101775000      6.412943000
1        1.506603000     -0.904532000      5.843839000
6        4.591482000      2.105193000      8.094806000
7        0.705633000      3.365310000      7.524578000
7       -0.051222000      0.651718000      7.418248000
7        1.522897000      1.759362000      5.360048000
6        1.231503000      1.942330000      2.628863000
1        1.102023000      2.017480000      1.558226000
6       -0.821103000      2.393584000      5.836508000
6       -1.403962000     -1.143521000      8.214353000
1       -1.491879000     -2.024853000      8.830912000
6       -2.292247000      0.471129000      6.677332000
1       -3.113373000      0.838001000      6.088028000
6       -2.455977000     -0.668055000      7.448637000
6       -0.213674000     -0.450616000      8.169962000
1        0.635323000     -0.782597000      8.746034000
6        0.328134000      2.113162000      4.847117000
6        2.453710000      1.579315000      3.171543000
1        3.311611000      1.360658000      2.553702000
6        2.560525000      1.499363000      4.543194000
1        3.492520000      1.221185000      5.009339000
6        0.163519000      2.210610000      3.473569000
1       -0.785778000      2.490333000      3.051884000
6       -2.092824000      2.774383000      5.073182000
1       -1.929223000      3.672050000      4.483611000
1       -2.390053000      1.974711000      4.400291000
1       -2.910723000      2.964071000      5.762708000
6       -0.405823000      3.539255000      6.782647000
6       -1.134460000      4.714915000      6.887782000
1       -2.022820000      4.866843000      6.300345000
6       -0.718588000      5.709626000      7.761959000
1       -1.288452000      6.624515000      7.845405000
6        0.425353000      5.515087000      8.519457000
1        0.785306000      6.260189000      9.212896000
6        1.112172000      4.329774000      8.370855000
1        2.009848000      4.135752000      8.936514000
6       -1.068210000      1.124880000      6.675231000
6       -3.768721000     -1.416432000      7.414940000
9       -4.798095000     -0.616068000      7.095574000
9       -3.726810000     -2.403035000      6.494781000
9       -4.046835000     -1.985089000      8.599766000
6        2.464264000      1.094696000     13.640134000
9        1.728070000      1.991072000     14.317792000
9        2.063084000     -0.131088000     14.036343000
9        3.742405000      1.241740000     14.025187000

77
3cis-[Cr(tpeCF3)2]2+
24       1.753423000      1.610191000      7.399018000
7        2.817055000     -0.159301000      7.249604000
7        3.563877000      2.565765000      7.361524000
7        1.998559000      1.467629000      9.402405000
6        2.308852000      1.273678000     12.144541000
6        4.344671000      0.821669000      8.930109000
6        4.918179000      4.376185000      6.582344000
1        5.000303000      5.262529000      5.970600000
6        5.812755000      2.761372000      8.102830000
1        6.635937000      2.393302000      8.690137000
6        5.981906000      3.908463000      7.340488000
1        6.933121000      4.422090000      7.339160000
6        3.731161000      3.676380000      6.617051000
1        2.879404000      3.999830000      6.039225000
6        3.197307000      1.104735000      9.918925000
6        1.079455000      1.637533000     11.608144000
1        0.223903000      1.851938000     12.230583000
6        0.967160000      1.717309000     10.239567000
1        0.029496000      1.990402000      9.782299000
6        3.370509000      1.005976000     11.290678000
1        4.322611000      0.724354000     11.703785000
6        5.615748000      0.436131000      9.692624000
1        5.453662000     -0.463563000     10.280487000
1        5.916907000      1.233682000     10.366209000
1        6.433777000      0.248863000      9.002622000
6        3.930006000     -0.327614000      7.986133000
6        4.663890000     -1.503317000      7.879862000
1        5.555643000     -1.652621000      8.462971000
6        4.247162000     -2.501219000      7.010342000
1        4.818982000     -3.415110000      6.926168000
6        3.098628000     -2.311107000      6.257954000
1        2.737812000     -3.059373000      5.568000000
6        2.411701000     -1.124457000      6.408942000
1        1.512004000     -0.924844000      5.847621000
6        4.591914000      2.098163000      8.099851000
7        0.694636000      3.381350000      7.542153000
7       -0.032186000      0.661405000      7.417700000
7        1.517121000      1.764110000      5.370365000
6        1.200305000      1.899253000      2.626057000
1        1.062881000      1.957554000      1.555363000
6       -0.822509000      2.407338000      5.847752000
6       -1.395662000     -1.147547000      8.197954000
1       -1.482471000     -2.031596000      8.811374000
6       -2.284513000      0.475119000      6.672940000
1       -3.104748000      0.846614000      6.084952000
6       -2.455828000     -0.673134000      7.434371000
6       -0.210717000     -0.449978000      8.166914000
1        0.633703000     -0.777570000      8.752117000
6        0.320353000      2.114104000      4.854060000
6        2.427020000      1.545974000      3.169480000
1        3.280882000      1.317018000      2.548988000
6        2.545108000      1.494999000      4.541892000
1        3.481491000      1.230275000      5.007765000
6        0.143049000      2.184802000      3.478047000
1       -0.809457000      2.461313000      3.060684000
6       -2.095300000      2.792367000      5.087762000
1       -1.929999000      3.686537000      4.492854000
1       -2.401313000      1.993000000      4.418690000
1       -2.910529000      2.988410000      5.779084000
6       -0.406998000      3.557081000      6.790467000
6       -1.130293000      4.740639000      6.882311000
1       -2.012543000      4.896624000      6.286684000
6       -0.715208000      5.737991000      7.753205000
1       -1.278980000      6.657833000      7.826010000
6        0.421628000      5.539957000      8.521204000
1        0.780874000      6.287638000      9.212601000
6        1.099226000      4.346423000      8.383316000
1        1.991341000      4.141325000      8.954678000
6       -1.065311000      1.133917000      6.679519000
6       -3.759349000     -1.417132000      7.394293000
9       -4.796925000     -0.619058000      7.078622000
9       -3.734922000     -2.406883000      6.467555000
9       -4.046533000     -2.000643000      8.574746000
6        2.474523000      1.116325000     13.629228000
9        1.725350000      1.999914000     14.317780000
9        2.094517000     -0.116563000     14.045278000
9        3.752592000      1.280388000     14.021723000

77
5cis-[Cr(tpeCF3)2]2+
24       1.718087000      1.670411000      7.437599000
7        2.734123000     -0.141547000      7.357137000
7        3.761609000      2.639529000      7.467624000
7        2.076159000      1.534648000      9.528236000
6        2.548382000      1.637943000     12.231605000
6        4.381848000      0.783095000      8.979010000
6        5.308333000      4.149665000      6.458400000
1        5.478282000      5.002885000      5.817881000
6        6.078827000      2.394790000      7.898415000
1        6.893842000      1.883550000      8.381184000
6        6.353195000      3.483628000      7.081104000
1        7.376251000      3.803589000      6.937375000
6        4.024137000      3.687753000      6.679469000
1        3.170808000      4.162895000      6.213572000
6        3.296348000      1.211794000      9.990136000
6        1.290399000      1.955548000     11.743033000
1        0.476283000      2.242041000     12.391427000
6        1.103680000      1.892527000     10.377780000
1        0.146098000      2.126830000      9.936966000
6        3.555824000      1.264743000     11.356737000
1        4.526237000      1.016244000     11.746700000
6        5.625862000      0.304121000      9.738174000
1        5.377705000     -0.515640000     10.407443000
1        6.051514000      1.113543000     10.325108000
1        6.389528000     -0.041684000      9.048421000
6        3.838409000     -0.365488000      8.094293000
6        4.458487000     -1.609596000      8.048894000
1        5.339459000     -1.809471000      8.632627000
6        3.939643000     -2.616558000      7.247131000
1        4.424508000     -3.582620000      7.216584000
6        2.801551000     -2.368772000      6.496340000
1        2.360336000     -3.121549000      5.860056000
6        2.230318000     -1.115774000      6.582608000
1        1.342135000     -0.870218000      6.019170000
6        4.759131000      1.991117000      8.079943000
7        0.625415000      3.467759000      7.530105000
7       -0.414155000      0.818771000      7.706761000
7        1.337453000      1.778371000      5.385257000
6        1.057976000      2.262582000      2.687299000
1        0.935314000      2.461296000      1.631463000
6       -0.985921000      2.447674000      5.936362000
6       -1.518311000     -1.281778000      8.011137000
1       -1.610779000     -2.200525000      8.570912000
6       -2.200484000      0.212631000      6.258979000
1       -2.848047000      0.440890000      5.430545000
6       -2.354435000     -0.987003000      6.940047000
6       -0.563151000     -0.348280000      8.354010000
1        0.116706000     -0.530696000      9.175107000
6        0.160213000      2.232406000      4.917445000
6        2.260964000      1.785023000      3.183336000
1        3.108240000      1.594365000      2.541378000
6        2.358157000      1.558986000      4.541560000
1        3.275430000      1.195504000      4.981643000
6        0.001623000      2.485676000      3.560221000
1       -0.931541000      2.856035000      3.172536000
6       -2.271188000      2.856374000      5.202149000
1       -2.158806000      3.832283000      4.736776000
1       -2.516687000      2.144137000      4.420951000
1       -3.107192000      2.894970000      5.896191000
6       -0.576639000      3.558136000      6.927654000
6       -1.402929000      4.644340000      7.194185000
1       -2.373369000      4.724870000      6.736281000
6       -0.978565000      5.644829000      8.057931000
1       -1.624117000      6.487872000      8.262783000
6        0.275301000      5.553027000      8.640391000
1        0.652663000      6.313990000      9.307435000
6        1.042547000      4.442020000      8.351607000
1        2.020837000      4.310019000      8.790996000
6       -1.221416000      1.109027000      6.674695000
6       -3.397832000     -1.980577000      6.507813000
9       -4.403107000     -1.404407000      5.821549000
9       -2.872170000     -2.936988000      5.705377000
9       -3.949368000     -2.620935000      7.558818000
6        2.801892000      1.638963000     13.718896000
9        2.146346000      2.637418000     14.340415000
9        2.380761000      0.482111000     14.278117000
9        4.106821000      1.767999000     14.016034000

77
4trans-[Cr(tpeCF3)2]3+
24       1.762329000      1.616589000      7.385853000
7        2.822399000     -0.137910000      7.240195000
7        3.582078000      2.582068000      7.363929000
7        2.000649000      1.462393000      9.420783000
6        2.296930000      1.258385000     12.149503000
6        4.345618000      0.827208000      8.935666000
6        4.941506000      4.371381000      6.570343000
1        5.032294000      5.258301000      5.961161000
6        5.829607000      2.739425000      8.088960000
1        6.651074000      2.363192000      8.671118000
6        5.997327000      3.880262000      7.323270000
6        3.746438000      3.688633000      6.618336000
1        2.895451000      4.029147000      6.050080000
6        3.196749000      1.105155000      9.927977000
6        1.073360000      1.624268000     11.612222000
1        0.216152000      1.836567000     12.233239000
6        0.964980000      1.715762000     10.241209000
1        0.032034000      1.998301000      9.779206000
6        3.363767000      0.998147000     11.300762000
1        4.313835000      0.716351000     11.719186000
6        5.616918000      0.441848000      9.697710000
1        5.451199000     -0.455377000     10.287227000
1        5.917587000      1.240654000     10.370117000
1        6.433169000      0.248970000      9.007206000
6        3.928538000     -0.316960000      7.987563000
6        4.650737000     -1.497215000      7.886534000
1        5.535618000     -1.654210000      8.477834000
6        4.232110000     -2.490323000      7.011821000
1        4.796307000     -3.409075000      6.932333000
6        3.093426000     -2.289382000      6.248272000
1        2.732250000     -3.032755000      5.553619000
6        2.414384000     -1.098676000      6.391642000
1        1.522852000     -0.897606000      5.818584000
6        4.597670000      2.097103000      8.098680000
7        0.694629000      3.366358000      7.527911000
7       -0.052823000      0.644753000      7.413518000
7        1.522151000      1.768779000      5.350418000
6        1.222680000      1.966843000      2.621460000
1        1.089709000      2.047886000      1.551674000
6       -0.826266000      2.389695000      5.835873000
6       -1.396990000     -1.158115000      8.202807000
1       -1.482158000     -2.041550000      8.816741000
6       -2.291029000      0.458143000      6.670089000
1       -3.113576000      0.823204000      6.081714000
6       -2.450364000     -0.683616000      7.438447000
6       -0.209705000     -0.459745000      8.161946000
1        0.639974000     -0.787443000      8.739497000
6        0.324033000      2.119512000      4.843344000
6        2.448177000      1.607015000      3.158446000
1        3.305534000      1.396627000      2.537010000
6        2.558231000      1.518581000      4.529572000
1        3.492504000      1.239737000      4.991205000
6        0.155435000      2.223964000      3.470598000
1       -0.796342000      2.500644000      3.052595000
6       -2.100585000      2.767042000      5.074725000
1       -1.942356000      3.667923000      4.488702000
1       -2.394200000      1.968489000      4.398940000
1       -2.918986000      2.949688000      5.765570000
6       -0.417028000      3.535051000      6.785931000
6       -1.152803000      4.706114000      6.895064000
1       -2.042765000      4.854265000      6.309115000
6       -0.742054000      5.700886000      7.771612000
1       -1.317639000      6.611910000      7.858128000
6        0.403390000      5.511457000      8.527901000
1        0.759149000      6.256757000      9.223260000
6        1.095956000      4.329443000      8.376902000
1        1.992600000      4.136719000      8.944952000
6       -1.069263000      1.116766000      6.670196000
6       -3.760930000     -1.435816000      7.405594000
9       -4.791747000     -0.640341000      7.079281000
9       -3.714119000     -2.427866000      6.491700000
9       -4.039926000     -1.998045000      8.593488000
1        2.428528000      1.174562000     13.219242000
6        7.330024000      4.593508000      7.282980000
9        7.184555000      5.906151000      7.544554000
9        8.205092000      4.098207000      8.170965000
9        7.890825000      4.489460000      6.061333000

77
2trans-[Cr(tpeCF3)2]3+
24       1.761705000      1.617298000      7.387188000
7        2.818339000     -0.130629000      7.238958000
7        3.576949000      2.579491000      7.364604000
7        1.999260000      1.467008000      9.415330000
6        2.290608000      1.257773000     12.145682000
6        4.343412000      0.828353000      8.934979000
6        4.933921000      4.369237000      6.566645000
1        5.022814000      5.255566000      5.956310000
6        5.826285000      2.739967000      8.085482000
1        6.648757000      2.364577000      8.666839000
6        5.991792000      3.879905000      7.318133000
6        3.739442000      3.685956000      6.617353000
1        2.887433000      4.025343000      6.050119000
6        3.193967000      1.107429000      9.925572000
6        1.068227000      1.625041000     11.606380000
1        0.209908000      1.836625000     12.226130000
6        0.962225000      1.719556000     10.235654000
1        0.030385000      2.004154000      9.773026000
6        3.358660000      0.998347000     11.298257000
1        4.307941000      0.715104000     11.717550000
6        5.614294000      0.442164000      9.696917000
1        5.448116000     -0.454709000     10.286841000
1        5.915613000      1.241094000     10.368942000
1        6.430224000      0.248456000      9.006225000
6        3.924038000     -0.314275000      7.986837000
6        4.642369000     -1.496726000      7.887029000
1        5.526574000     -1.655827000      8.478822000
6        4.220549000     -2.489523000      7.013531000
1        4.781558000     -3.410295000      6.934997000
6        3.082311000     -2.285279000      6.250011000
1        2.718390000     -3.028241000      5.556333000
6        2.407588000     -1.092178000      6.391291000
1        1.517380000     -0.888929000      5.817217000
6        4.594901000      2.097022000      8.097809000
7        0.697258000      3.360198000      7.532148000
7       -0.048899000      0.648437000      7.414899000
7        1.522889000      1.766141000      5.358555000
6        1.229161000      1.970766000      2.627884000
1        1.098632000      2.054188000      1.557990000
6       -0.824937000      2.389913000      5.838711000
6       -1.389262000     -1.157751000      8.204267000
1       -1.472352000     -2.041135000      8.818579000
6       -2.286795000      0.455050000      6.670163000
1       -3.109680000      0.818263000      6.081029000
6       -2.443372000     -0.687276000      7.438241000
6       -0.203926000     -0.456325000      8.164348000
1        0.645948000     -0.781504000      8.742882000
6        0.326335000      2.119522000      4.848142000
6        2.453203000      1.608941000      3.167107000
1        3.311820000      1.399369000      2.547116000
6        2.560487000      1.516871000      4.537947000
1        3.493555000      1.235680000      5.000236000
6        0.160501000      2.226837000      3.475510000
1       -0.790304000      2.505436000      3.056495000
6       -2.098766000      2.768333000      5.077639000
1       -1.940265000      3.669603000      4.492289000
1       -2.392477000      1.970390000      4.401150000
1       -2.917155000      2.950597000      5.768698000
6       -0.413867000      3.533455000      6.789439000
6       -1.145700000      4.706865000      6.897176000
1       -2.034970000      4.857190000      6.310692000
6       -0.731676000      5.701451000      7.772364000
1       -1.303992000      6.614630000      7.857727000
6        0.413323000      5.508755000      8.528695000
1        0.771856000      6.253781000      9.222942000
6        1.101454000      4.324161000      8.380093000
1        1.996762000      4.129154000      8.949195000
6       -1.067040000      1.117014000      6.671590000
6       -3.750782000     -1.444822000      7.402590000
9       -4.783937000     -0.653913000      7.072564000
9       -3.696886000     -2.437449000      6.489639000
9       -4.030938000     -2.007291000      8.590007000
1        2.420133000      1.172193000     13.215526000
6        7.323958000      4.593929000      7.274347000
9        7.178366000      5.906612000      7.535671000
9        8.201320000      4.099442000      8.160467000
9        7.881943000      4.489664000      6.051399000

77
3trans-[Cr(tpeCF3)2]2+
24       1.760333000      1.614516000      7.391040000
7        2.820029000     -0.147020000      7.245085000
7        3.543542000      2.559630000      7.372716000
7        1.993070000      1.452358000      9.430777000
6        2.304570000      1.292679000     12.166368000
6        4.335532000      0.818506000      8.944400000
6        4.915799000      4.352722000      6.568528000
1        5.001738000      5.237471000      5.954832000
6        5.810852000      2.727674000      8.085985000
1        6.633590000      2.349949000      8.665863000
6        5.985681000      3.868167000      7.316185000
6        3.722710000      3.674546000      6.624660000
1        2.870711000      4.017360000      6.059666000
6        3.190597000      1.103352000      9.939316000
6        1.076484000      1.644484000     11.627380000
1        0.221054000      1.861897000     12.249627000
6        0.961855000      1.708017000     10.254468000
1        0.026553000      1.971864000      9.785566000
6        3.366057000      1.020344000     11.315211000
1        4.318327000      0.744912000     11.733419000
6        5.606839000      0.434003000      9.706938000
1        5.441880000     -0.462018000     10.299358000
1        5.910194000      1.233943000     10.376826000
1        6.424054000      0.239899000      9.017900000
6        3.926958000     -0.324610000      7.991212000
6        4.664386000     -1.497199000      7.877659000
1        5.549751000     -1.651347000      8.469320000
6        4.258674000     -2.486814000      6.993594000
1        4.831227000     -3.399886000      6.906765000
6        3.115567000     -2.289823000      6.233930000
1        2.760669000     -3.031913000      5.534194000
6        2.421964000     -1.108792000      6.394340000
1        1.522853000     -0.909981000      5.831901000
6        4.581056000      2.086235000      8.104690000
7        0.696166000      3.373094000      7.535331000
7       -0.020166000      0.664821000      7.407530000
7        1.529263000      1.775578000      5.350175000
6        1.222068000      1.940680000      2.614160000
1        1.087441000      2.010897000      1.543663000
6       -0.814779000      2.403781000      5.833586000
6       -1.382983000     -1.145494000      8.190930000
1       -1.466781000     -2.030500000      8.803486000
6       -2.274551000      0.472265000      6.663425000
1       -3.094649000      0.841559000      6.073767000
6       -2.446107000     -0.673480000      7.428750000
6       -0.197268000     -0.450920000      8.153314000
1        0.649794000     -0.783407000      8.731692000
6        0.332953000      2.126344000      4.840094000
6        2.448409000      1.584784000      3.154481000
1        3.304096000      1.365866000      2.533140000
6        2.561092000      1.519218000      4.527460000
1        3.495226000      1.252624000      4.997092000
6        0.159815000      2.213333000      3.464173000
1       -0.791430000      2.491142000      3.045170000
6       -2.086576000      2.785309000      5.070213000
1       -1.926158000      3.687180000      4.485440000
1       -2.382200000      1.988995000      4.392687000
1       -2.907401000      2.967593000      5.758311000
6       -0.414090000      3.544609000      6.792648000
6       -1.162323000      4.709378000      6.915264000
1       -2.051277000      4.858094000      6.327609000
6       -0.763506000      5.697751000      7.803855000
1       -1.345176000      6.604276000      7.898342000
6        0.384505000      5.508105000      8.557918000
1        0.734766000      6.249909000      9.260272000
6        1.088665000      4.334487000      8.388963000
1        1.991548000      4.140905000      8.947261000
6       -1.055073000      1.129940000      6.665075000
6       -3.746256000     -1.421091000      7.387788000
9       -4.786411000     -0.626772000      7.069628000
9       -3.719682000     -2.413171000      6.462662000
9       -4.033615000     -2.004165000      8.568866000
1        2.440959000      1.224660000     13.236790000
6        7.310789000      4.570551000      7.259518000
9        7.188728000      5.891874000      7.519661000
9        8.201649000      4.074417000      8.136965000
9        7.872231000      4.474084000      6.030269000

77
5trans-[Cr(tpeCF3)2]2+
24       1.711269000      1.703502000      7.547537000
7        2.846888000     -0.041440000      7.420351000
7        3.661653000      2.883017000      7.734831000
7        2.031096000      1.520769000      9.623494000
6        2.492464000      1.750750000     12.329268000
6        4.388278000      0.947830000      9.090901000
6        5.126549000      4.236931000      6.418826000
1        5.256096000      5.079541000      5.755510000
6        5.984858000      2.385932000      7.687857000
1        6.816562000      1.780495000      8.002829000
6        6.198314000      3.447728000      6.821939000
6        3.876310000      3.912091000      6.899952000
1        3.005809000      4.483871000      6.608864000
6        3.277408000      1.324263000     10.094841000
6        1.210342000      1.917075000     11.830100000
1        0.371339000      2.139803000     12.472619000
6        1.026547000      1.797858000     10.466835000
1        0.052666000      1.931952000     10.018807000
6        3.529358000      1.449199000     11.456647000
1        4.521468000      1.310740000     11.849463000
6        5.664551000      0.562360000      9.852316000
1        5.458549000     -0.217001000     10.581359000
1        6.071815000      1.426940000     10.370931000
1        6.426534000      0.188358000      9.176048000
6        3.908979000     -0.240409000      8.222985000
6        4.543091000     -1.476646000      8.244676000
1        5.386468000     -1.653041000      8.889518000
6        4.086768000     -2.502213000      7.427727000
1        4.580149000     -3.464243000      7.445100000
6        3.001191000     -2.276907000      6.595820000
1        2.615652000     -3.043116000      5.939761000
6        2.408047000     -1.030859000      6.626297000
1        1.554003000     -0.805888000      6.004108000
6        4.694175000      2.132276000      8.143000000
7        0.541661000      3.460327000      7.673474000
7       -0.352331000      0.744072000      7.626638000
7        1.440319000      1.909222000      5.495400000
6        1.260159000      2.428546000      2.795883000
1        1.175067000      2.640564000      1.738990000
6       -0.938638000      2.463415000      5.946493000
6       -1.504123000     -1.330323000      7.900483000
1       -1.603504000     -2.265781000      8.430478000
6       -2.198746000      0.242929000      6.223729000
1       -2.867468000      0.515340000      5.426604000
6       -2.360465000     -0.975398000      6.866537000
6       -0.511717000     -0.434434000      8.243421000
1        0.188036000     -0.660621000      9.036424000
6        0.264042000      2.315885000      4.982245000
6        2.461218000      2.000225000      3.338540000
1        3.345430000      1.863128000      2.733985000
6        2.507263000      1.753010000      4.695502000
1        3.420108000      1.421885000      5.168782000
6        0.156185000      2.584798000      3.622834000
1       -0.774427000      2.917406000      3.197318000
6       -2.193439000      2.862921000      5.157882000
1       -2.077896000      3.851908000      4.722256000
1       -2.383921000      2.163522000      4.349983000
1       -3.064904000      2.869281000      5.807971000
6       -0.620187000      3.547395000      6.999328000
6       -1.490933000      4.601964000      7.253263000
1       -2.430031000      4.681086000      6.734167000
6       -1.150282000      5.573826000      8.183954000
1       -1.828591000      6.393108000      8.378902000
6        0.063004000      5.483594000      8.847591000
1        0.375108000      6.222549000      9.570755000
6        0.876557000      4.404869000      8.564174000
1        1.828189000      4.275818000      9.059058000
6       -1.179999000      1.097030000      6.634619000
6       -3.437249000     -1.930878000      6.423179000
9       -4.429895000     -1.313005000      5.756826000
9       -2.940048000     -2.881287000      5.597891000
9       -3.996884000     -2.575586000      7.466094000
1        2.691100000      1.846797000     13.387859000
6        7.574597000      3.746827000      6.292599000
9        7.865608000      5.062335000      6.379578000
9        8.540013000      3.080420000      6.949556000
9        7.683635000      3.414014000      4.984784000
